# Supplementary material for: Multi-omics landscape of childhood simple obesity: novel insights into pathogenesis and biomarkers discovery
Source: Cell Biosci. 2024 Nov 28;14:145. doi: 10.1186/s13578-024-01322-5 (PMC11606102; doi:10.1186/s13578-024-01322-5)
Supplement: Supplementary file 2 — Supplementary Material 2 [file 13578_2024_1322_MOESM2_ESM.xlsx]

## Sheet: Sheet1
Supplementary Table 1. The gradient of the mobile phase.
Time (min)	Flow rate (mL/min)	A (%)	B (%)
0	0.3	95	5
1	0.3	95	5
12	0.3	5	95
13.5	0.3	5	95
13.6	0.3	95	5
16	0.3	95	5
