# Supplementary material for: Multi-omics landscape of childhood simple obesity: novel insights into pathogenesis and biomarkers discovery
Source: Cell Biosci. 2024 Nov 28;14:145. doi: 10.1186/s13578-024-01322-5 (PMC11606102; doi:10.1186/s13578-024-01322-5)
Supplement: Supplementary file 3 — Supplementary Material 3 [file 13578_2024_1322_MOESM3_ESM.xlsx]

## Sheet: Sheet1
Supplementary Table 3. Detailed information on differentially expressed genes (DEGs). "UP" indicates upregulated DEGs in the obesity group compared to the normal control group. "DOWN" indicates downregulated DEGs in the obesity group. The section highlighted in red denotes genes with an absolute Log2 fold change (|Log2FC|) exceeding 10 in the volcano plot. "NA" represents positive infinity, while…
Gene ID	Gene Name	Mean_Control	Mean_Obesity	Fold Change	Log2(Fold Change)	P-value	Expression Level (Obesity vs Control)
ENSG00000270181	BIVM-ERCC5	0.0011279	0.558197	494.897	8.95099	1.65744e-08	UP
ENSG00000005381	MPO	0.668587	1.56256	2.3371	1.22472	2.92186e-08	UP
ENSG00000124469	CEACAM8	0.826997	2.70816	3.27469	1.71136	4.23648e-08	UP
ENSG00000012223	LTF	3.37809	10.9088	3.22928	1.69121	7.64684e-08	UP
ENSG00000231586	RPS23P9	0	1.5596	NA	NA	1.03357e-07	UP
ENSG00000086548	CEACAM6	0.370205	1.27931	3.45569	1.78897	2.19259e-07	UP
ENSG00000256646	AC010132.3	0.163301	0.00355069	0.0217433	-5.52329	3.37049e-07	DOWN
ENSG00000152939	MARVELD2	0.232384	0.0381311	0.164087	-2.60747	3.43905e-07	DOWN
ENSG00000148346	LCN2	2.53215	6.90019	2.72503	1.44627	4.01326e-07	UP
ENSG00000187017	ESPN	0.431555	0.983823	2.27972	1.18885	5.78804e-07	UP
ENSG00000197561	ELANE	1.28687	3.47544	2.70069	1.43333	1.28074e-06	UP
ENSG00000101425	BPI	0.805321	1.86104	2.31093	1.20848	1.34467e-06	UP
ENSG00000096006	CRISP3	0.77069	1.90251	2.46858	1.30368	1.61848e-06	UP
ENSG00000078081	LAMP3	2.45466	0.930084	0.378906	-1.40009	1.77676e-06	DOWN
ENSG00000168490	PHYHIP	0.0853264	0.0013051	0.0152954	-6.03076	2.11976e-06	DOWN
ENSG00000010030	ETV7	3.54849	1.37037	0.386183	-1.37264	2.13726e-06	DOWN
ENSG00000108691	CCL2	0.655854	0.18195	0.277424	-1.84983	4.30218e-06	DOWN
ENSG00000065618	COL17A1	0.0293611	0.108835	3.70678	1.89017	5.83635e-06	UP
ENSG00000237973	MTCO1P12	4.22719	15.7324	3.72173	1.89597	7.85045e-06	UP
ENSG00000172232	AZU1	0.812027	1.8865	2.3232	1.21611	9.72232e-06	UP
ENSG00000224295	OLFM5P	0.449678	0.218241	0.485328	-1.04297	1.0434e-05	DOWN
ENSG00000188290	HES4	1.67186	0.775628	0.463932	-1.10802	1.19229e-05	DOWN
ENSG00000100448	CTSG	0.371528	1.0765	2.8975	1.53481	1.31519e-05	UP
ENSG00000102837	OLFM4	1.10517	3.21707	2.91092	1.54147	1.49882e-05	UP
ENSG00000166592	RRAD	0.267452	0.035414	0.132413	-2.91689	1.507e-05	DOWN
ENSG00000163710	PCOLCE2	0.0098153	0.0408934	4.16629	2.05876	1.60568e-05	UP
ENSG00000179869	ABCA13	0.0356747	0.0875767	2.45487	1.29565	1.71984e-05	UP
ENSG00000196739	COL27A1	0.00562371	0.0463173	8.23608	3.04196	2.18133e-05	UP
ENSG00000118113	MMP8	0.837726	2.09974	2.50647	1.32566	2.19442e-05	UP
ENSG00000184979	USP18	8.2679	3.79206	0.458649	-1.12454	2.75831e-05	DOWN
ENSG00000255072	PIGY	0.355972	1.31312	3.68884	1.88317	2.84613e-05	UP
ENSG00000169245	CXCL10	4.83139	1.88874	0.390931	-1.35502	4.42895e-05	DOWN
ENSG00000223779	AC239800.1	0.104147	0.00538662	0.0517214	-4.2731	5.58209e-05	DOWN
ENSG00000198312	BMS1P9	0.0976906	0.00613883	0.0628395	-3.99218	5.59241e-05	DOWN
ENSG00000173391	OLR1	0.154402	0.364546	2.36102	1.23941	6.82262e-05	UP
ENSG00000235145	RPSAP16	0.0136113	0.1131	8.30924	3.05472	7.0934e-05	UP
ENSG00000137959	IFI44L	13.6786	5.62875	0.411499	-1.28104	7.78704e-05	DOWN
ENSG00000236307	EEF1E1P1	0.135656	0.013402	0.0987938	-3.33944	9.61277e-05	DOWN
ENSG00000243004	AC005062.1	0.0255086	0.0764681	2.99774	1.58387	0.000133955	UP
ENSG00000211659	IGLV3-25	110.325	48.2121	0.437002	-1.19429	0.000151714	DOWN
ENSG00000134321	RSAD2	53.9312	21.2728	0.394443	-1.34211	0.000151793	DOWN
ENSG00000169213	RAB3B	0.00803675	0.00191285	0.238013	-2.07089	0.000179037	DOWN
ENSG00000262660	AC139530.2	0.00122918	0.0853371	69.4263	6.11741	0.000215417	UP
ENSG00000112116	IL17F	0	0.0452444	NA	NA	0.000219867	UP
ENSG00000255319	ENPP7P8	0.104007	0.020878	0.200736	-2.31663	0.000224591	DOWN
ENSG00000270299	AL121758.1	0.0261049	0	0	Inf	0.000241039	DOWN
ENSG00000277581	AL023803.3	0.0674975	0	0	Inf	0.000249394	DOWN
ENSG00000239650	GUSBP4	0.562309	0.22501	0.400154	-1.32137	0.00024942	DOWN
ENSG00000173366	AC097637.1	0.131213	0.661503	5.04144	2.33384	0.000259671	UP
ENSG00000262304	AC027796.3	0.110619	0.0155251	0.140347	-2.83293	0.000276219	DOWN
ENSG00000164821	DEFA4	2.45405	6.92882	2.82343	1.49745	0.000325261	UP
ENSG00000185745	IFIT1	45.2567	22.2486	0.491609	-1.02442	0.000352363	DOWN
ENSG00000239839	DEFA3	15.8091	44.6024	2.82132	1.49637	0.000359492	UP
ENSG00000206047	DEFA1	10.6336	30.3607	2.85518	1.51358	0.000361547	UP
ENSG00000256651	AC006518.1	0.0812709	0.00862303	0.106102	-3.23647	0.000373835	DOWN
ENSG00000267135	AD000091.1	0.0327847	0.211054	6.43759	2.68652	0.000374186	UP
ENSG00000263590	LINC02591	0.0662164	0.0165122	0.249367	-2.00366	0.000405192	DOWN
ENSG00000198185	ZNF334	0.0241266	0.0116735	0.483846	-1.04738	0.000407341	DOWN
ENSG00000213225	NOC2LP1	0.0709426	0.170096	2.39766	1.26163	0.000421796	UP
ENSG00000111331	OAS3	40.7289	20.2587	0.497404	-1.00751	0.000428137	DOWN
ENSG00000163666	HESX1	0.375592	0.131102	0.349055	-1.51848	0.000441952	DOWN
ENSG00000108700	CCL8	0.629605	0.127161	0.201969	-2.30779	0.000465674	DOWN
ENSG00000267107	PCAT19	0.000525114	0.00650301	12.384	3.6304	0.000467348	UP
ENSG00000125999	BPIFB1	0.0504772	0.194476	3.85275	1.94589	0.000478278	UP
ENSG00000225447	RPS15AP10	0.884486	0.436989	0.494059	-1.01724	0.000485386	DOWN
ENSG00000213934	HBG1	17.847	49.5339	2.77547	1.47273	0.000513824	UP
ENSG00000240770	C21orf91-OT1	0.249866	0.0705404	0.282313	-1.82463	0.000515477	DOWN
ENSG00000258230	AC063950.1	0.397103	0.176185	0.443675	-1.17242	0.000535201	DOWN
ENSG00000263917	AC011825.3	0.413475	0.0312436	0.0755634	-3.72617	0.000602874	DOWN
ENSG00000256500	AL139300.1	0	0.0293582	NA	NA	0.000624761	UP
ENSG00000137558	PI15	0.025056	0.002938	0.117257	-3.09225	0.000630447	DOWN
ENSG00000267082	AC011472.1	0.221774	0.47475	2.14069	1.09807	0.00066867	UP
ENSG00000179841	AKAP5	0.884092	0.424838	0.480535	-1.05729	0.00067204	DOWN
ENSG00000173432	SAA1	0.0428608	0.12273	2.86345	1.51776	0.000757158	UP
ENSG00000105609	LILRB5	0.153708	0.0735888	0.478756	-1.06264	0.000759982	DOWN
ENSG00000196482	ESRRG	0.00333906	6.62247e-05	0.0198333	-5.65593	0.000795645	DOWN
ENSG00000249889	ALG1L11P	0.100138	0.0129795	0.129617	-2.94767	0.000834628	DOWN
ENSG00000266923	AC063949.2	0.00730606	0.137016	18.7538	4.22911	0.000844872	UP
ENSG00000188573	FBLL1	0.040619	0.0068285	0.168111	-2.57251	0.000857669	DOWN
ENSG00000244623	OR2AE1	0.0750847	0.0169741	0.226066	-2.14518	0.000911148	DOWN
ENSG00000240253	FAR2P3	0.123467	0.0321866	0.260689	-1.9396	0.000931945	DOWN
ENSG00000182798	MAGEB17	0.0702891	0.0182006	0.258939	-1.94931	0.00093937	DOWN
ENSG00000280177	AC004408.2	0.138497	0.0612507	0.442253	-1.17706	0.000997759	DOWN
ENSG00000225964	NRIR	3.8319	1.90921	0.498239	-1.00509	0.00100521	DOWN
ENSG00000183840	GPR39	0.012724	0.00265367	0.208557	-2.26149	0.00102575	DOWN
ENSG00000266929	AC067852.1	0.139663	0.0448007	0.320777	-1.64036	0.00102911	DOWN
ENSG00000137463	MGARP	0.1529	0.0651858	0.42633	-1.22996	0.00107621	DOWN
ENSG00000077009	NMRK2	0	0.0241939	NA	NA	0.00112087	UP
ENSG00000280188	AC005477.1	0.00464201	0.0471219	10.1512	3.34357	0.00124359	UP
ENSG00000196415	PRTN3	0.309312	0.841156	2.71944	1.44331	0.00127302	UP
ENSG00000126549	STATH	0.0290643	0.0959542	3.30144	1.72309	0.00127878	UP
ENSG00000237706	TRIM51EP	0.512686	0.249736	0.487113	-1.03767	0.0013537	DOWN
ENSG00000273143	AL355512.1	0.0648173	0	0	Inf	0.00136232	DOWN
ENSG00000274422	AC245060.5	0.721479	0.331212	0.459073	-1.1232	0.00138395	DOWN
ENSG00000134020	PEBP4	0.0862401	0.0212311	0.246186	-2.02218	0.0013981	DOWN
ENSG00000261418	AC100756.2	0.0827058	0.0114811	0.138819	-2.84873	0.00141966	DOWN
ENSG00000235183	SRP14P3	0.225234	0.0462265	0.205237	-2.28463	0.0016469	DOWN
ENSG00000268500	AC018755.2	0.983792	0.219077	0.222686	-2.16692	0.00167965	DOWN
ENSG00000247416	AP000802.1	0.0546588	0.0152764	0.279487	-1.83915	0.00171303	DOWN
ENSG00000034239	EFCAB1	0.0266462	0.0108004	0.405327	-1.30284	0.00184141	DOWN
ENSG00000172967	XKR3	0.19483	0.463604	2.37953	1.25068	0.00186764	UP
ENSG00000271952	LINC01954	0.126436	0.00406298	0.0321347	-4.95972	0.00187777	DOWN
ENSG00000256263	DDX11L8	0.059924	0.240195	4.00833	2.003	0.00188136	UP
ENSG00000227502	MROCKI	0.012598	0.0421557	3.34622	1.74253	0.00205532	UP
ENSG00000168542	COL3A1	0.00598581	0.00019931	0.0332971	-4.90846	0.00207047	DOWN
ENSG00000214432	VPS33B-DT	0.0394533	0.0148874	0.377343	-1.40605	0.00218975	DOWN
ENSG00000270248	AC011468.4	0.187899	0.0590001	0.313999	-1.67117	0.00225597	DOWN
ENSG00000177363	LRRN4CL	0.0133137	0.000688976	0.0517494	-4.27231	0.00243994	DOWN
ENSG00000118849	RARRES1	0.00528211	0.0218707	4.14053	2.04982	0.0027179	UP
ENSG00000106571	GLI3	0.0100322	0.0228963	2.28228	1.19047	0.0027527	UP
ENSG00000254933	AP000785.1	0.0116197	0.0921795	7.93305	2.98787	0.0027615	UP
ENSG00000211638	IGLV8-61	65.6787	31.9734	0.486816	-1.03855	0.00287577	DOWN
ENSG00000239218	RPS20P22	0.0300908	0.00538249	0.178875	-2.48298	0.00296943	DOWN
ENSG00000165066	NKX6-3	0.0832755	0.173104	2.07869	1.05568	0.00317158	UP
ENSG00000270876	ZNF30-AS1	0.0738113	0.00587831	0.0796397	-3.65037	0.0031771	DOWN
ENSG00000258469	CHMP4BP1	0.213361	0.448525	2.10219	1.07189	0.00325706	UP
ENSG00000267122	AC004490.1	0.020602	0.0541188	2.62687	1.39334	0.00328363	UP
ENSG00000114698	PLSCR4	0.0518661	0.0219118	0.422469	-1.24308	0.0033164	DOWN
ENSG00000205837	LINC00487	0.344776	0.140202	0.406647	-1.29815	0.00333634	DOWN
ENSG00000161133	USP41	0.709865	0.337704	0.47573	-1.07178	0.00337145	DOWN
ENSG00000267054	AC008738.1	0.192899	0.0646007	0.334893	-1.57823	0.00338504	DOWN
ENSG00000153246	PLA2R1	0.0356275	0.00388927	0.109165	-3.19542	0.00339274	DOWN
ENSG00000281883	AL512506.3	0.139033	0.0482763	0.347229	-1.52604	0.00344515	DOWN
ENSG00000233380	RPS2P48	0.0216617	0	0	Inf	0.00350736	DOWN
ENSG00000255101	AC103843.1	0.366039	0.154759	0.422794	-1.24197	0.00356149	DOWN
ENSG00000095752	IL11	0.019682	0.00419917	0.213351	-2.2287	0.00360623	DOWN
ENSG00000258843	AL133485.2	0.0948172	0.00508943	0.0536762	-4.21957	0.00361199	DOWN
ENSG00000243954	RN7SL743P	0.0897733	0	0	Inf	0.00361282	DOWN
ENSG00000264254	AP001496.1	0.547029	0.273248	0.499513	-1.00141	0.00364014	DOWN
ENSG00000228278	ORM2	0.297264	0.781238	2.6281	1.39402	0.0036575	UP
ENSG00000260108	AC026464.2	0.213456	0.0902517	0.422812	-1.24191	0.00373843	DOWN
ENSG00000174460	ZCCHC12	0.0456643	0.0112356	0.246048	-2.02299	0.00375007	DOWN
ENSG00000101443	WFDC2	0.107942	0.230604	2.13638	1.09517	0.0038999	UP
ENSG00000272130	AC091946.2	0.209618	0.0618954	0.295277	-1.75986	0.00391613	DOWN
ENSG00000271366	AC002128.2	0	0.0479718	NA	NA	0.0040004	UP
ENSG00000108825	PTGES3L-AARSD1	0.022316	0.0579814	2.5982	1.37751	0.00405671	UP
ENSG00000275216	AL161431.1	0.0297039	0.059858	2.01515	1.01089	0.00406131	UP
ENSG00000258136	AC007622.2	0.00382822	0.0234514	6.12593	2.61493	0.00421699	UP
ENSG00000204710	SPDYC	0.286521	0.607816	2.12137	1.08499	0.00425067	UP
ENSG00000198283	OR5B21	0.0853514	0.0178941	0.209653	-2.25393	0.00426302	DOWN
ENSG00000128591	FLNC	0.00623261	0.000650939	0.104441	-3.25924	0.00433388	DOWN
ENSG00000259563	AC025430.1	0.0364082	0	0	Inf	0.004466	DOWN
ENSG00000225726	AC007000.3	0.238875	0.104218	0.436287	-1.19665	0.00448949	DOWN
ENSG00000236816	ANKRD20A7P	0.0464786	0.0107106	0.230442	-2.11753	0.00479074	DOWN
ENSG00000211944	IGHV3-16	0.191356	0.0694664	0.363021	-1.46188	0.00479282	DOWN
ENSG00000126952	NXF5	0.014195	0.00224059	0.157843	-2.66343	0.004802	DOWN
ENSG00000275895	U2AF1L5	0.00519454	0.0418202	8.05079	3.00913	0.00480469	UP
ENSG00000254017	IGHEP2	0.206582	0.0991571	0.479989	-1.05893	0.00481586	DOWN
ENSG00000237988	OR2I1P	0.0997938	0.0313076	0.313723	-1.67244	0.00501845	DOWN
ENSG00000277749	AC023300.2	0.00761435	0.105941	13.9134	3.7984	0.00514608	UP
ENSG00000161544	CYGB	0.0126259	0.0340813	2.69932	1.4326	0.00519484	UP
ENSG00000269421	AC011503.3	0.10038	0.0350611	0.349285	-1.51753	0.00530516	DOWN
ENSG00000103534	TMC5	0.0208328	0.0447603	2.14855	1.10336	0.00531258	UP
ENSG00000185523	SPATA45	0.140605	0.0232148	0.165107	-2.59852	0.0053466	DOWN
ENSG00000173213	TUBB8B	0	0.0187707	NA	NA	0.00566694	UP
ENSG00000281990	IGHV1-69-2	6.35898	0.817739	0.128596	-2.95908	0.00577244	DOWN
ENSG00000006016	CRLF1	0.00578375	0	0	Inf	0.00580636	DOWN
ENSG00000203416	FAM32BP	0.0507525	0.443265	8.73387	3.12662	0.00580887	UP
ENSG00000205184	SLC10A5P1	0.0165179	0	0	Inf	0.00585508	DOWN
ENSG00000275897	AC021491.4	0.029178	0.00887784	0.304265	-1.7166	0.00588013	DOWN
ENSG00000106006	HOXA6	0.0537851	0.0133216	0.247682	-2.01344	0.00606004	DOWN
ENSG00000255666	LINC02700	0.0540656	0.017281	0.31963	-1.64552	0.00609375	DOWN
ENSG00000178343	SHISA3	0.169097	0.0705569	0.417257	-1.26099	0.00624973	DOWN
ENSG00000246695	RASSF8-AS1	0.0114494	0.00179109	0.156435	-2.67637	0.00641115	DOWN
ENSG00000242607	RPS3AP34	0.0404044	0.00507735	0.125663	-2.99237	0.00652237	DOWN
ENSG00000231407	GORAB-AS1	0.00254908	0.0215187	8.44176	3.07754	0.00653102	UP
ENSG00000175206	NPPA	0.0257697	0.00401528	0.155814	-2.6821	0.00661287	DOWN
ENSG00000185133	INPP5J	0.0176205	0.00566782	0.321661	-1.63639	0.00666771	DOWN
ENSG00000164647	STEAP1	0.0186525	0.00189854	0.101785	-3.29641	0.00681687	DOWN
ENSG00000214725	CDIPTOSP	0.00248874	0.0319305	12.83	3.68145	0.00684231	UP
ENSG00000254812	AC067930.2	0.15371	0.048477	0.315379	-1.66484	0.00689234	DOWN
ENSG00000198183	BPIFA1	0.235591	0.780294	3.31207	1.72773	0.0069151	UP
ENSG00000168959	GRM5	0.000402774	0.00398818	9.90178	3.30769	0.00692117	UP
ENSG00000274093	AC009032.1	0.316229	0.135006	0.426925	-1.22794	0.00693845	DOWN
ENSG00000279928	FO538757.1	0.21025	0.574981	2.73474	1.45141	0.00694062	UP
ENSG00000128408	RIBC2	0.0870944	0.0339895	0.390261	-1.35749	0.00695321	DOWN
ENSG00000258588	TRIM6-TRIM34	0.218411	0.0309609	0.141755	-2.81853	0.0069631	DOWN
ENSG00000188933	USP32P1	0.192284	0.0464781	0.241716	-2.04861	0.00697831	DOWN
ENSG00000234810	AL603840.1	0.000995092	0.00877342	8.81669	3.14024	0.00704241	UP
ENSG00000249212	ATP1B1P1	0.118123	0.0437729	0.370571	-1.43218	0.0070581	DOWN
ENSG00000151632	AKR1C2	0.0369652	0.0160585	0.434423	-1.20283	0.00714088	DOWN
ENSG00000117472	TSPAN1	0.00287165	0.0122636	4.27059	2.09444	0.00727918	UP
ENSG00000147100	SLC16A2	0.037388	0.110554	2.95693	1.5641	0.00729718	UP
ENSG00000253345	IGHVII-22-1	0.1346	0.0163039	0.121128	-3.04539	0.00757494	DOWN
ENSG00000215386	MIR99AHG	0.00825793	0.00210403	0.254789	-1.97263	0.00758627	DOWN
ENSG00000223518	CSNK1A1P1	0.0099573	0.00118079	0.118586	-3.076	0.00766613	DOWN
ENSG00000279879	AC091152.4	0.0397129	0.0136068	0.342629	-1.54528	0.00768661	DOWN
ENSG00000229324	NUTF2P7	0.114578	0.0262865	0.229421	-2.12393	0.00774722	DOWN
ENSG00000279537	AC020658.7	0.000997742	0.0111113	11.1364	3.47722	0.00785641	UP
ENSG00000226877	AL354733.1	0.0205834	0.00129205	0.0627713	-3.99375	0.00789908	DOWN
ENSG00000249961	TERB1	0.00610033	0.000482211	0.0790467	-3.66115	0.00790364	DOWN
ENSG00000267023	LRRC37A16P	0.0120839	0.00271468	0.224653	-2.15423	0.00806201	DOWN
ENSG00000255439	AC135050.2	0.703491	0.350021	0.497549	-1.00709	0.00816233	DOWN
ENSG00000233040	FAM204BP	0.0610175	0.00830145	0.13605	-2.87779	0.00816787	DOWN
ENSG00000171345	KRT19	0.00856111	0.0208815	2.43911	1.28635	0.00822187	UP
ENSG00000272950	AC093799.1	0.0830096	0.197478	2.37898	1.25034	0.00824776	UP
ENSG00000233493	TMEM238	0.578239	0.272135	0.470628	-1.08734	0.00824921	DOWN
ENSG00000108602	ALDH3A1	0.0118235	0.00161194	0.136333	-2.87479	0.00826187	DOWN
ENSG00000168481	LGI3	0.00424112	0.000215532	0.0508196	-4.29847	0.00837174	DOWN
ENSG00000229534	HNRNPA1P53	0.122388	0.038321	0.313111	-1.67526	0.00858656	DOWN
ENSG00000166250	CLMP	0.00713184	0.0175052	2.45452	1.29544	0.00871245	UP
ENSG00000261734	AC116096.1	0.0206557	0.00359727	0.174154	-2.52157	0.00873135	DOWN
ENSG00000164220	F2RL2	0.00789963	0.000689747	0.0873139	-3.51765	0.00882293	DOWN
ENSG00000248385	TARM1	0.12443	0.279257	2.24429	1.16626	0.00886235	UP
ENSG00000231340	ACTG1P10	0.0108125	0.057745	5.34057	2.41699	0.00892229	UP
ENSG00000248729	MTCO1P30	0.330026	0.132122	0.400338	-1.32071	0.00892449	DOWN
ENSG00000236323	BMP6P1	0.0749161	0.0171577	0.229025	-2.12642	0.00895073	DOWN
ENSG00000281892	Metazoa_SRP	0.11924	0.0223258	0.187233	-2.41709	0.00895866	DOWN
ENSG00000149403	GRIK4	0.0245665	0.0596033	2.4262	1.2787	0.00897702	UP
ENSG00000272897	AL109827.1	0.00255651	0.0499191	19.5263	4.28734	0.00905873	UP
ENSG00000183638	RP1L1	0.0271951	0.00964754	0.354753	-1.49511	0.00915648	DOWN
ENSG00000229759	MRPS18AP1	0.0355702	0	0	Inf	0.00920852	DOWN
ENSG00000279044	AC007787.2	0.057127	0.0031033	0.0543228	-4.2023	0.0092264	DOWN
ENSG00000112238	PRDM13	0.00575119	0.000335031	0.0582542	-4.10149	0.00928217	DOWN
ENSG00000146938	NLGN4X	0.00900304	0.00343307	0.381323	-1.39091	0.00938333	DOWN
ENSG00000254006	AC104232.1	0.0422959	0.128836	3.04606	1.60695	0.00946216	UP
ENSG00000231697	NANOGP5	0.0542274	0.00663692	0.122391	-3.03044	0.0096093	DOWN
ENSG00000248863	AC097376.2	0.0546821	0.0225807	0.412946	-1.27598	0.00963733	DOWN
ENSG00000228043	AC114763.1	0.0556133	0.0172763	0.310652	-1.68663	0.00999215	DOWN
ENSG00000174384	PMS2P6	0.022334	0	0	Inf	0.0100193	DOWN
ENSG00000269590	AC010422.5	0.0460804	0	0	Inf	0.0102958	DOWN
ENSG00000182747	SLC35D3	0.0534836	0.118005	2.20638	1.14168	0.0103191	UP
ENSG00000279536	AC093458.2	0.135885	0.0454718	0.334633	-1.57935	0.0103305	DOWN
ENSG00000255305	AP004607.7	0.0156316	0.00114892	0.0735	-3.76611	0.0103499	DOWN
ENSG00000243051	RN7SL269P	0.0680186	0	0	Inf	0.0103881	DOWN
ENSG00000261616	AC036108.3	0.06151	0.0225337	0.366342	-1.44874	0.010399	DOWN
ENSG00000160339	FCN2	0.0392608	0.00587732	0.149699	-2.73986	0.0105843	DOWN
ENSG00000182963	GJC1	0.00544095	0.00145707	0.267797	-1.90079	0.0107069	DOWN
ENSG00000258529	AP001781.2	0.0213352	0.0543375	2.54685	1.34871	0.0107112	UP
ENSG00000275769	AC068792.1	0.128504	0.263783	2.05272	1.03754	0.0107494	UP
ENSG00000282304	AC140479.4	0.0280794	0.00410976	0.146362	-2.77238	0.0109171	DOWN
ENSG00000165474	GJB2	0.000990883	0.00618549	6.2424	2.6421	0.0110295	UP
ENSG00000253188	TRBV6-7	0.461534	0.194595	0.421627	-1.24596	0.0110387	DOWN
ENSG00000149021	SCGB1A1	0.0124673	0.0703862	5.64565	2.49714	0.0110668	UP
ENSG00000137857	DUOX1	0.00177145	0.00526872	2.97424	1.57252	0.0111011	UP
ENSG00000275040	AC009159.1	0.156414	0.0570981	0.365044	-1.45386	0.0113985	DOWN
ENSG00000249839	AC011330.1	0.0495649	0.0162676	0.328207	-1.60732	0.0114287	DOWN
ENSG00000257411	AC034102.2	0	0.0612984	NA	NA	0.0114746	UP
ENSG00000189367	KIAA0408	0.110714	0.0422098	0.381252	-1.39118	0.0115147	DOWN
ENSG00000271569	IGKV1OR2-6	0.0602365	0	0	Inf	0.0115689	DOWN
ENSG00000115221	ITGB6	0.00274217	0.000177379	0.0646857	-3.95041	0.0117015	DOWN
ENSG00000244491	AL021707.5	1.7043	0.795046	0.466494	-1.10007	0.0119766	DOWN
ENSG00000184659	FOXD4L4	0.0253369	0.00642056	0.253408	-1.98047	0.0120596	DOWN
ENSG00000278713	AC120114.2	0.0110435	0.0594177	5.38035	2.4277	0.0121448	UP
ENSG00000074803	SLC12A1	0.000350231	0.00271039	7.73885	2.95212	0.0122104	UP
ENSG00000205212	CCDC144NL	0.0307616	0.00825567	0.268376	-1.89767	0.0122529	DOWN
ENSG00000198838	RYR3	0.01393	0.0066411	0.476748	-1.0687	0.0122864	DOWN
ENSG00000182103	FAM181B	0.000522641	0.00645078	12.3427	3.62558	0.0123089	UP
ENSG00000275945	EIF3FP1	0.0560708	0.0179219	0.319631	-1.64552	0.0124032	DOWN
ENSG00000173267	SNCG	0.0457529	0.015048	0.328896	-1.6043	0.0125188	DOWN
ENSG00000260493	AC011773.4	0.0465021	0.0166319	0.357659	-1.48334	0.0125571	DOWN
ENSG00000267679	EIF5AP2	0	0.02431	NA	NA	0.0127924	UP
ENSG00000224083	MTCO1P11	0.133343	0.0616115	0.462053	-1.11387	0.012901	DOWN
ENSG00000147003	CLTRN	0.151947	0.324545	2.13591	1.09485	0.0129409	UP
ENSG00000272995	AC097505.1	0.051607	0.00370261	0.0717462	-3.80095	0.0129526	DOWN
ENSG00000235962	RPL7AP53	0.0683747	0.0194996	0.285188	-1.81001	0.0130944	DOWN
ENSG00000168314	MOBP	0.00971899	0.00247833	0.254999	-1.97144	0.013118	DOWN
ENSG00000137821	LRRC49	0.00850382	0.00321749	0.378358	-1.40218	0.0131466	DOWN
ENSG00000256385	UBE2NP1	0.0615534	0.0124721	0.202622	-2.30314	0.0132549	DOWN
ENSG00000128965	CHAC1	0.0648671	0.0320154	0.493554	-1.01872	0.0133682	DOWN
ENSG00000251571	DDX3P3	0.0178291	0.00493992	0.27707	-1.85168	0.0135788	DOWN
ENSG00000278685	IQCA1L	0.00814507	0.000581262	0.0713637	-3.80867	0.0136713	DOWN
ENSG00000251356	RAB5CP2	0.00357457	0.0370951	10.3775	3.37539	0.0136776	UP
ENSG00000116329	OPRD1	0	0.00293488	NA	NA	0.0138407	UP
ENSG00000269307	AC010463.1	0	0.0232663	NA	NA	0.013847	UP
ENSG00000224775	BRAFP1	0.00275943	0.0130939	4.74514	2.24645	0.0138481	UP
ENSG00000226644	AL121899.1	0.0326834	0	0	Inf	0.0139488	DOWN
ENSG00000106258	CYP3A5	0.00184297	0	0	Inf	0.0139488	DOWN
ENSG00000270072	AC090559.2	0.0845367	0.0143241	0.169442	-2.56113	0.0139755	DOWN
ENSG00000279499	AL157770.1	0.409848	0.195397	0.476756	-1.06868	0.0142532	DOWN
ENSG00000248485	PCP4L1	0.0177985	0.00146791	0.0824738	-3.59992	0.0143161	DOWN
ENSG00000100234	TIMP3	0.0151031	0.0350301	2.3194	1.21375	0.0144053	UP
ENSG00000243422	RPL23AP49	0.0558875	0.165979	2.96988	1.5704	0.0147218	UP
ENSG00000240893	LINC02042	0.0552453	0.0173174	0.313465	-1.67363	0.0148338	DOWN
ENSG00000214875	MED28P1	0.0665343	0.0103165	0.155055	-2.68915	0.0149616	DOWN
ENSG00000220586	TUBBP9	0.0690629	0.00723331	0.104735	-3.25518	0.0149821	DOWN
ENSG00000182771	GRID1	0.0194709	0.00774488	0.397767	-1.33	0.0149867	DOWN
ENSG00000130513	GDF15	0.0297243	0.00888467	0.298902	-1.74225	0.0150336	DOWN
ENSG00000135914	HTR2B	0.156208	0.053494	0.342452	-1.54602	0.0151476	DOWN
ENSG00000224259	LINC01133	0.00393102	0.0176206	4.48244	2.16428	0.0152918	UP
ENSG00000171126	KCNG3	0.00559933	0.000974229	0.17399	-2.52292	0.015385	DOWN
ENSG00000240694	PNMA2	0.0214264	0.00900167	0.420121	-1.25112	0.0154839	DOWN
ENSG00000240567	LINC02067	0.00704104	0.0265534	3.77123	1.91504	0.0155953	UP
ENSG00000225338	RPL23AP18	0.128237	0.0475372	0.370698	-1.43168	0.0156131	DOWN
ENSG00000273796	BX322562.1	0.011874	0.0666873	5.61622	2.4896	0.0156298	UP
ENSG00000092607	TBX15	0.00564901	0.000687216	0.121652	-3.03916	0.0157448	DOWN
ENSG00000274885	RP11-268P4.6	0.015222	0.0973879	6.39784	2.67758	0.0158971	UP
ENSG00000279431	AC011840.5	0.0314525	0.10463	3.32661	1.73405	0.0159131	UP
ENSG00000258599	AL355922.2	0	0.0436933	NA	NA	0.0159886	UP
ENSG00000218632	RPL7P28	0.0371657	0.00224559	0.060421	-4.04881	0.0162727	DOWN
ENSG00000039987	BEST2	0.00562133	0.0193504	3.44232	1.78338	0.0162852	UP
ENSG00000187984	ANKRD19P	0.00538285	0	0	Inf	0.0162897	DOWN
ENSG00000250365	AL139353.2	0.0145147	0.000803125	0.0553317	-4.17575	0.0164259	DOWN
ENSG00000106541	AGR2	0.00941299	0.0229955	2.44296	1.28863	0.0165398	UP
ENSG00000254445	HSPB2-C11orf52	0.0114492	0.000773721	0.0675785	-3.88729	0.0165829	DOWN
ENSG00000188816	HMX2	0.00978901	0	0	Inf	0.0166337	DOWN
ENSG00000168122	ZNF355P	0.00518992	0	0	Inf	0.0166771	DOWN
ENSG00000214814	FER1L6	0.00335878	0	0	Inf	0.0168224	DOWN
ENSG00000249478	AC010307.3	0	0.00694998	NA	NA	0.0168606	UP
ENSG00000267477	AC008481.3	0	0.029959	NA	NA	0.0169179	UP
ENSG00000258592	AL391152.1	0.00899542	0	0	Inf	0.0169507	DOWN
ENSG00000250195	AC109927.1	0.0105371	0.0421748	4.0025	2.0009	0.0170573	UP
ENSG00000089101	CFAP61	0.00423932	0.0010851	0.25596	-1.96601	0.0170872	DOWN
ENSG00000214269	LGMNP1	0.0109496	0	0	Inf	0.0171723	DOWN
ENSG00000226491	FTOP1	0.00551222	0.0420878	7.63537	2.9327	0.01724	UP
ENSG00000229622	MTND5P2	0.052762	0.011066	0.209735	-2.25336	0.0173649	DOWN
ENSG00000253737	AP003469.3	0.0149294	0.106063	7.10435	2.8287	0.0174245	UP
ENSG00000144278	GALNT13	0.00451723	0.000768774	0.170187	-2.55481	0.0175951	DOWN
ENSG00000271848	AC073389.2	0.0214867	0	0	Inf	0.0176002	DOWN
ENSG00000253721	SUMO2P20	0.0521859	0	0	Inf	0.0178091	DOWN
ENSG00000239649	MYADML	0.00357371	0	0	Inf	0.0179293	DOWN
ENSG00000134339	SAA2	0.0109792	0.0279305	2.54394	1.34707	0.0180573	UP
ENSG00000162706	CADM3	0.00257042	0.00862964	3.35729	1.7473	0.0181037	UP
ENSG00000229899	AC084290.1	0.178527	0.0539927	0.302434	-1.72531	0.0182664	DOWN
ENSG00000229481	CTD-2554C21.3	0.0052226	0.0194461	3.72345	1.89664	0.0183152	UP
ENSG00000228415	PTMAP1	0.205557	0.0831592	0.404555	-1.30559	0.0185116	DOWN
ENSG00000146216	TTBK1	0.00590853	0.00100355	0.169848	-2.55769	0.0187999	DOWN
ENSG00000258337	AC130895.1	0.0372769	0.00402397	0.107948	-3.21159	0.018814	DOWN
ENSG00000219027	RPS3AP2	0.0456839	0.00729496	0.159683	-2.64671	0.018876	DOWN
ENSG00000224789	AC012363.1	0.321265	0.134466	0.41855	-1.25653	0.0189012	DOWN
ENSG00000231527	FAM27C	0.011883	0.0282065	2.37369	1.24713	0.0191145	UP
ENSG00000248890	HHIP-AS1	0.0626954	0.0266075	0.424393	-1.23653	0.0191234	DOWN
ENSG00000212952	BX088651.1	0.150242	0.0531636	0.353853	-1.49878	0.0191558	DOWN
ENSG00000269749	AC005614.2	0.0524875	0	0	Inf	0.0192746	DOWN
ENSG00000275672	AC025580.3	0.0144016	0	0	Inf	0.0192746	DOWN
ENSG00000273877	AC236972.3	0.0125153	0	0	Inf	0.0192746	DOWN
ENSG00000205502	C2CD4B	0.0135007	0	0	Inf	0.0192746	DOWN
ENSG00000092054	MYH7	0.00351194	0	0	Inf	0.0192746	DOWN
ENSG00000237073	AL162727.2	0.0448368	0	0	Inf	0.019318	DOWN
ENSG00000251455	AC092611.1	0.0344442	0.0105232	0.305515	-1.71068	0.0197477	DOWN
ENSG00000176716	OR10AB1P	0.00272442	0.032173	11.8091	3.56183	0.019921	UP
ENSG00000122367	LDB3	0.00936082	0.00351531	0.375535	-1.41298	0.0200432	DOWN
ENSG00000223387	LINC02068	0.0586404	0.0167299	0.285297	-1.80946	0.0206046	DOWN
ENSG00000224203	RPS23P10	0	0.0533748	NA	NA	0.0207336	UP
ENSG00000239528	RPS14P8	0.236419	0.116539	0.492935	-1.02053	0.0208913	DOWN
ENSG00000136011	STAB2	0.00045255	0.0038978	8.61296	3.10651	0.0208963	UP
ENSG00000260046	AL162632.3	0.0154636	0.00121874	0.078813	-3.66542	0.02093	DOWN
ENSG00000276509	AC239799.1	0.0321883	0.0657653	2.04315	1.03079	0.0214954	UP
ENSG00000267247	AP005264.3	0.163718	0.0389438	0.237871	-2.07175	0.021519	DOWN
ENSG00000178997	EXD1	0.000318774	0.00397943	12.4835	3.64195	0.0217467	UP
ENSG00000230102	LINC02028	0.00130824	0	0	Inf	0.0220185	DOWN
ENSG00000205795	CYS1	0.025655	0.0059524	0.232017	-2.1077	0.0221201	DOWN
ENSG00000211661	IGLV3-22	0.597002	0.192891	0.323099	-1.62995	0.0228007	DOWN
ENSG00000261278	AC009094.1	0.0476512	0	0	Inf	0.022823	DOWN
ENSG00000223305	RN7SKP30	0.0622759	0.159146	2.55549	1.3536	0.0228275	UP
ENSG00000169851	PCDH7	0	0.000836861	#NAME?	#NAME?	0.0229195	UP
ENSG00000271474	AC106881.1	0.00887567	0.000628409	0.0708013	-3.82008	0.0232647	DOWN
ENSG00000258981	COX5AP2	0.0334174	0	0	Inf	0.0233831	DOWN
ENSG00000198221	AFDN-DT	0.0126892	0.00134326	0.105858	-3.2398	0.0233922	DOWN
ENSG00000227080	AC012441.1	0.0534437	0.108542	2.03095	1.02216	0.0234086	UP
ENSG00000258593	AL583810.1	0	0.0172446	NA	NA	0.023419	UP
ENSG00000257893	LINC02404	0.0175636	0	0	Inf	0.0235292	DOWN
ENSG00000224957	LINC01266	0.00433972	0	0	Inf	0.0235683	DOWN
ENSG00000241400	AC022215.1	0.121556	0.0216501	0.178108	-2.48918	0.0238524	DOWN
ENSG00000161798	AQP5	0.00106315	0.0102113	9.60478	3.26375	0.0239715	UP
ENSG00000234998	AC244453.3	0.0461251	0.00447346	0.0969854	-3.36609	0.0240619	DOWN
ENSG00000203724	C1orf53	0.0496	0.137695	2.77612	1.47307	0.0240849	UP
ENSG00000264589	MAPT-AS1	0.00331107	0	0	Inf	0.0240855	DOWN
ENSG00000232606	LINC01412	0	0.0586778	NA	NA	0.0242192	UP
ENSG00000215841	AP002761.1	0.132959	0.0303158	0.228008	-2.13284	0.0243099	DOWN
ENSG00000128346	C22orf23	0.00961728	0.000926613	0.0963488	-3.37559	0.0244051	DOWN
ENSG00000279996	AC004491.1	0.0304833	0.00872079	0.286084	-1.80549	0.0244692	DOWN
ENSG00000106013	ANKRD7	0	0.00380177	NA	NA	0.0245471	UP
ENSG00000279319	AC105074.1	0.0340347	0.0147814	0.434302	-1.20323	0.0248173	DOWN
ENSG00000151303	AL136982.1	0.0194987	0.00627713	0.321925	-1.6352	0.0248887	DOWN
ENSG00000274508	AC007336.2	0.00414557	0.052365	12.6316	3.65896	0.0248902	UP
ENSG00000273471	AC112229.4	0.012596	0.00121654	0.0965816	-3.37211	0.0250191	DOWN
ENSG00000232901	CYCSP10	0.0169725	0.108942	6.41871	2.68228	0.0250909	UP
ENSG00000196754	S100A2	0.0173045	0.0397386	2.29643	1.19939	0.0252402	UP
ENSG00000206531	CD200R1L	0.0968802	0.0358289	0.369827	-1.43508	0.0253933	DOWN
ENSG00000213938	SEPHS1P6	0.100296	0.0483559	0.482131	-1.0525	0.0254422	DOWN
ENSG00000218996	ARL4AP5	0.0151388	0.0552994	3.65283	1.86901	0.0256112	UP
ENSG00000278299	TBC1D3C	0.00500298	0	0	Inf	0.0256448	DOWN
ENSG00000255354	RP11-148O21.2	0.103729	0.0314809	0.30349	-1.72028	0.0257601	DOWN
ENSG00000146267	FAXC	0	0.00173007	NA	NA	0.0257762	UP
ENSG00000236254	MTND4P14	0.0545009	0.0172648	0.31678	-1.65845	0.0260822	DOWN
ENSG00000278022	AC118658.1	0.162179	0.0595079	0.366927	-1.44643	0.0262143	DOWN
ENSG00000226933	NRBF2P2	0.03514	0.00680573	0.193675	-2.36829	0.0264831	DOWN
ENSG00000236924	AL162411.1	0.0700015	0.0181029	0.258608	-1.95116	0.0265971	DOWN
ENSG00000274421	AL162390.1	0.0112703	0.040557	3.59857	1.84742	0.0266248	UP
ENSG00000226161	EIF4A1P5	0.0169607	0.0446271	2.63121	1.39573	0.0268322	UP
ENSG00000205662	RP11-706O15.7	0.0428956	0.122709	2.86064	1.51634	0.0270291	UP
ENSG00000180438	TPRXL	0.00589763	0.00130211	0.220785	-2.17929	0.0270301	DOWN
ENSG00000095627	TDRD1	0.0505693	0.0241241	0.47705	-1.06779	0.0271131	DOWN
ENSG00000240098	RN7SL351P	0.145977	0.0393274	0.269408	-1.89213	0.0271962	DOWN
ENSG00000234842	MTCO2P16	0.0244243	0	0	Inf	0.02724	DOWN
ENSG00000084628	NKAIN1	0.00464522	0	0	Inf	0.02724	DOWN
ENSG00000113739	STC2	0.00283334	0	0	Inf	0.02724	DOWN
ENSG00000268364	SMC5-AS1	0.108387	0.0518766	0.478624	-1.06304	0.0272648	DOWN
ENSG00000280253	AC009758.1	0.0718709	0.0234061	0.325669	-1.61852	0.0274562	DOWN
ENSG00000219565	ZNF259P1	0.00539596	0.00154042	0.285477	-1.80856	0.0274636	DOWN
ENSG00000216915	GPR89P	0.0379518	0.0152736	0.402448	-1.31313	0.0275099	DOWN
ENSG00000154080	CHST9	0.000157577	0.00125262	7.94929	2.99083	0.0276109	UP
ENSG00000255320	AP000759.1	0.0931695	0.0191998	0.206074	-2.27876	0.0276134	DOWN
ENSG00000258925	NPM1P5	0.0447265	0.0143222	0.320217	-1.64288	0.0277132	DOWN
ENSG00000179403	VWA1	0.00406769	0.000468526	0.115182	-3.11801	0.0277769	DOWN
ENSG00000215267	AKR1C7P	0.25374	0.113111	0.445774	-1.16562	0.0282133	DOWN
ENSG00000141316	SPACA3	0.0474742	0.0105566	0.222366	-2.16899	0.0286294	DOWN
ENSG00000267552	AC093227.2	0.0527976	0.0152772	0.289354	-1.78909	0.0287745	DOWN
ENSG00000273175	BX323046.1	0.0125832	0.0731685	5.81476	2.53972	0.0287763	UP
ENSG00000280260	AC017028.10	0.0595686	0	0	Inf	0.0288475	DOWN
ENSG00000280426	AC084876.2	0.0215602	0.0543283	2.51984	1.33333	0.0288838	UP
ENSG00000262223	AC110285.1	0.012615	0.00173408	0.137462	-2.8629	0.0289812	DOWN
ENSG00000241939	RN7SL517P	0.204028	0.0868689	0.425771	-1.23185	0.0290913	DOWN
ENSG00000276547	PCDHGB5	0.0242601	0.0111679	0.460342	-1.11922	0.029103	DOWN
ENSG00000236204	LINC01376	0.0499356	0.0244523	0.489675	-1.0301	0.029127	DOWN
ENSG00000145623	OSMR	0.00544425	0.000722287	0.13267	-2.91409	0.0292256	DOWN
ENSG00000253582	AC090579.1	0.147336	0.0485915	0.329801	-1.60033	0.0293409	DOWN
ENSG00000101670	LIPG	0.00187616	0.000136186	0.0725878	-3.78413	0.0293473	DOWN
ENSG00000129910	CDH15	0.00490104	0.000392119	0.0800074	-3.64372	0.0294402	DOWN
ENSG00000253953	PCDHGB4	0.0104576	0.00274978	0.262946	-1.92716	0.0295001	DOWN
ENSG00000146950	SHROOM2	0.0019047	0.0069461	3.64681	1.86664	0.0296448	UP
ENSG00000169760	NLGN1	0.00125994	0.00395733	3.1409	1.65118	0.0297341	UP
ENSG00000254852	NPIPA2	0.0679782	0.024762	0.364265	-1.45694	0.029735	DOWN
ENSG00000237643	AL365226.1	0.0729614	0.00469559	0.0643571	-3.95776	0.0297384	DOWN
ENSG00000213706	AL590762.2	0.173687	0.0741606	0.42698	-1.22776	0.0297842	DOWN
ENSG00000235997	LINC01936	0.0271255	0.00882049	0.325173	-1.62072	0.0297975	DOWN
ENSG00000266397	AP000919.2	0.0418277	0.00349654	0.083594	-3.58046	0.0299565	DOWN
ENSG00000260391	AC022336.2	0.0617501	0.0283118	0.45849	-1.12504	0.0300177	DOWN
ENSG00000231170	AC002451.1	0.0844043	0.0418914	0.496319	-1.01066	0.0303666	DOWN
ENSG00000124701	APOBEC2	0.0238371	0.0916021	3.84284	1.94217	0.0304761	UP
ENSG00000112212	TSPO2	0.0470652	0.094562	2.00917	1.0066	0.030794	UP
ENSG00000166317	SYNPO2L	0	0.00403173	NA	NA	0.0308503	UP
ENSG00000267924	AC139769.2	0	0.00578642	NA	NA	0.0309287	UP
ENSG00000235059	AC008175.1	0.00490802	0	0	Inf	0.0310454	DOWN
ENSG00000250651	PABPC1P7	0.0201353	0.00261552	0.129897	-2.94456	0.0311836	DOWN
ENSG00000272848	AL135910.1	0.0622074	0.0119698	0.192418	-2.37768	0.0312145	DOWN
ENSG00000279077	AC023090.2	0.0529001	0.0213923	0.40439	-1.30618	0.0313753	DOWN
ENSG00000077522	ACTN2	0.00265043	0.000210996	0.079608	-3.65094	0.031551	DOWN
ENSG00000273167	AL359736.1	0.0505231	0.172951	3.42321	1.77535	0.0316361	UP
ENSG00000253966	AC008514.2	0.013099	0	0	Inf	0.0316895	DOWN
ENSG00000234142	LINC01675	0.143781	0.0629059	0.437511	-1.19261	0.032022	DOWN
ENSG00000181101	ENTR1P2	0.0133156	0.0419414	3.14978	1.65525	0.0322317	UP
ENSG00000127362	TAS2R3	0.144617	0.0704497	0.487147	-1.03757	0.0322733	DOWN
ENSG00000232139	LINC00867	0	0.0167133	#NAME?	#NAME?	0.0324365	UP
ENSG00000227905	MED6P1	0.0547687	0.112355	2.05144	1.03664	0.0325023	UP
ENSG00000230773	AC092650.1	0.0174905	0.0374623	2.14187	1.09887	0.0330291	UP
ENSG00000163072	NOSTRIN	0.00820854	0.00158741	0.193385	-2.37045	0.0330407	DOWN
ENSG00000259286	AC087639.1	0.145414	0.0656204	0.451265	-1.14795	0.0332658	DOWN
ENSG00000224490	TTC21B-AS1	0.00581948	0	0	Inf	0.0332701	DOWN
ENSG00000157999	ANKRD61	0.0791508	0.0286693	0.362211	-1.4651	0.0334248	DOWN
ENSG00000272772	AC104109.3	1.15393	3.68174	3.19062	1.67384	0.0334462	UP
ENSG00000227199	ST7-AS1	0.079748	0.0352781	0.44237	-1.17667	0.0336412	DOWN
ENSG00000274475	RN7SL650P	0.312784	0.13462	0.430393	-1.21628	0.0337113	DOWN
ENSG00000230804	C2orf27AP3	0.0712114	0.157033	2.20517	1.14089	0.0340139	UP
ENSG00000170786	SDR16C5	0.028043	0.0109867	0.39178	-1.35188	0.0341139	DOWN
ENSG00000269802	AC011491.3	0.0442607	0.00694011	0.156801	-2.673	0.0346151	DOWN
ENSG00000255248	MIR100HG	0.00161237	0.000189562	0.117567	-3.08844	0.0346293	DOWN
ENSG00000140623	SEPTIN12	0.000835773	0.00946548	11.3254	3.50149	0.0347068	UP
ENSG00000225579	EDNRB-AS1	0.117028	0.0378181	0.323153	-1.62971	0.03471	DOWN
ENSG00000222017	AC011997.1	0.0354422	0.00747015	0.21077	-2.24626	0.0347234	DOWN
ENSG00000279378	AC009159.4	0.015867	0.00179833	0.113338	-3.1413	0.0351515	DOWN
ENSG00000275995	AC109809.1	0.14854	0.0700096	0.471317	-1.08523	0.0356685	DOWN
ENSG00000092850	TEKT2	0.49851	0.245658	0.492785	-1.02097	0.0357403	DOWN
ENSG00000126890	CTAG2	0.145461	0.0257924	0.177315	-2.49561	0.0359438	DOWN
ENSG00000156234	CXCL13	0.0427581	0.0109273	0.25556	-1.96826	0.0361523	DOWN
ENSG00000233401	PRKAR1AP1	0.0178866	0.00170724	0.0954483	-3.38914	0.036225	DOWN
ENSG00000150510	FAM124A	0.002545	0.00667988	2.62471	1.39216	0.0363938	UP
ENSG00000235546	AC087499.4	0.0310196	0.0116813	0.376579	-1.40898	0.0366042	DOWN
ENSG00000238086	PPP1R26P1	0.00913818	0.0233386	2.55397	1.35274	0.036624	UP
ENSG00000267535	LINC00868	0.0073039	0	0	Inf	0.0366322	DOWN
ENSG00000214144	AL390728.1	0.0320487	0.0136594	0.426209	-1.23037	0.0369171	DOWN
ENSG00000197245	FAM110D	0	0.00687316	NA	NA	0.0369643	UP
ENSG00000183476	SH2D7	0.00357991	0	0	Inf	0.0371509	DOWN
ENSG00000241932	AC092324.2	0.0571706	0.00615758	0.107705	-3.21484	0.0373293	DOWN
ENSG00000223979	SMCR2	0.062762	0.0135457	0.215826	-2.21206	0.0373769	DOWN
ENSG00000267037	AC005757.7	0.0853387	0.0325564	0.381496	-1.39026	0.0373907	DOWN
ENSG00000184984	CHRM5	0.00291935	0.000209003	0.0715925	-3.80405	0.0374258	DOWN
ENSG00000154678	PDE1C	0.00173884	0.000208068	0.119659	-3.063	0.037501	DOWN
ENSG00000152580	IGSF10	0.0105497	0.00470278	0.445772	-1.16562	0.0377145	DOWN
ENSG00000242683	RPL12P21	0.0318888	0.00350446	0.109896	-3.18579	0.037743	DOWN
ENSG00000261315	LARP4P	0.00769429	0.000916467	0.11911	-3.06963	0.0378434	DOWN
ENSG00000242067	RPL9P28	0.0284227	0.00292487	0.102906	-3.2806	0.0378556	DOWN
ENSG00000272478	AL020996.3	0.062609	0	0	Inf	0.0379063	DOWN
ENSG00000267752	RPS10P27	0.0218641	0	0	Inf	0.037931	DOWN
ENSG00000214593	AL354710.1	0.0475368	0	0	Inf	0.0379838	DOWN
ENSG00000231812	SNRPCP9	0.0531859	0	0	Inf	0.0381755	DOWN
ENSG00000253132	IGHV3-62	0.0956379	0.0295267	0.308734	-1.69557	0.0382371	DOWN
ENSG00000257872	AC233290.1	0.00977708	0	0	Inf	0.0383166	DOWN
ENSG00000229525	AC053503.1	0.0338122	0.00900613	0.266358	-1.90856	0.0384052	DOWN
ENSG00000256681	CCDC58P5	0.026541	0	0	Inf	0.0384849	DOWN
ENSG00000259120	SMIM6	0.0734576	0.0307964	0.41924	-1.25415	0.038535	DOWN
ENSG00000256777	PDCL3P7	0.0170054	0	0	Inf	0.0386034	DOWN
ENSG00000239868	RN7SL34P	0.041456	0.135107	3.25905	1.70445	0.0386322	UP
ENSG00000183929	DUSP5P1	0.0122029	0.0531712	4.35725	2.12342	0.0388027	UP
ENSG00000184530	C6orf58	0.00294294	0.01644	5.58627	2.48189	0.0388075	UP
ENSG00000270258	DUXAP4	0.0234794	0	0	Inf	0.0388324	DOWN
ENSG00000246379	AC040168.1	0.00301494	0.0103702	3.43962	1.78225	0.0388413	UP
ENSG00000170160	CCDC144A	0.00510568	0.0117826	2.30775	1.20649	0.0388606	UP
ENSG00000241395	RN7SL344P	0.0407527	0	0	Inf	0.0389216	DOWN
ENSG00000251139	AC084871.1	0	0.0239995	NA	NA	0.0389622	UP
ENSG00000101134	DOK5	0.00316419	0	0	Inf	0.0389765	DOWN
ENSG00000251015	SLC25A30-AS1	0.00942448	0.0454875	4.82653	2.27099	0.0391011	UP
ENSG00000253873	PCDHGA11	0.0112699	0.00425904	0.377914	-1.40387	0.039166	DOWN
ENSG00000231187	AL356056.2	0.139896	0.0686883	0.490994	-1.02622	0.039286	DOWN
ENSG00000188996	HUS1B	0.0568271	0.0228256	0.401669	-1.31592	0.0393339	DOWN
ENSG00000244183	PPIAP71	0.0234629	0	0	Inf	0.0393883	DOWN
ENSG00000273209	AC069148.1	0.021059	0	0	Inf	0.0395079	DOWN
ENSG00000254251	AC103770.1	0.0191712	0	0	Inf	0.0395079	DOWN
ENSG00000236452	AC123023.1	0.02621	0	0	Inf	0.0395079	DOWN
ENSG00000239705	AL354710.2	0.0310104	0	0	Inf	0.0395079	DOWN
ENSG00000259723	AL354993.2	0.0319665	0	0	Inf	0.0395079	DOWN
ENSG00000197921	HES5	0.0124592	0	0	Inf	0.0395079	DOWN
ENSG00000108849	PPY	0.00744494	0	0	Inf	0.0395079	DOWN
ENSG00000251389	YTHDF1P1	0.0104289	0	0	Inf	0.0395079	DOWN
ENSG00000279591	AC002044.2	0	0.0155559	NA	NA	0.0396593	UP
ENSG00000223638	RFPL4A	0.165197	0.373839	2.26298	1.17823	0.0397432	UP
ENSG00000182575	NXPH3	0.00332484	0.00905104	2.72224	1.4448	0.039894	UP
ENSG00000228056	CFL1P3	0.0236141	0	0	Inf	0.0400475	DOWN
ENSG00000102271	KLHL4	0.0396732	0.0169628	0.427563	-1.22579	0.0402125	DOWN
ENSG00000231149	AL354979.1	0	0.0513963	NA	NA	0.0404456	UP
ENSG00000170801	HTRA3	0.0326257	0.0666032	2.04144	1.02958	0.0405454	UP
ENSG00000268475	AC011462.2	0.204261	0.0891951	0.436671	-1.19538	0.040576	DOWN
ENSG00000180532	ZSCAN4	0.000646103	0.00654913	10.1364	3.34147	0.0406756	UP
ENSG00000180019	AC079741.1	0.152015	0.0466239	0.306706	-1.70507	0.0407198	DOWN
ENSG00000238015	AC104837.2	0.255162	0.111381	0.436512	-1.19591	0.0407372	DOWN
ENSG00000260064	AC092332.1	0.0167684	0	0	Inf	0.0407685	DOWN
ENSG00000226746	SMCR5	0.00718761	0.018736	2.60671	1.38223	0.0408224	UP
ENSG00000261235	AC092142.1	0.0766098	0.0303811	0.396569	-1.33436	0.0408799	DOWN
ENSG00000275014	RN7SL166P	0.00723865	0.0798137	11.026	3.46284	0.0410611	UP
ENSG00000265763	ZNF488	0.0037525	0.000546133	0.145538	-2.78053	0.0411542	DOWN
ENSG00000229626	PIGCP2	0.0174911	0	0	Inf	0.0411605	DOWN
ENSG00000147606	SLC26A7	0.0191953	0.00879084	0.457969	-1.12668	0.041236	DOWN
ENSG00000242419	PCDHGC4	0.0034744	0.000445177	0.128131	-2.96431	0.0412429	DOWN
ENSG00000268651	CTAG1A	0.0684547	0.0108614	0.158665	-2.65595	0.0413399	DOWN
ENSG00000183733	FIGLA	0	0.0275242	NA	NA	0.0413761	UP
ENSG00000261024	GS1-279B7.1	0	0.0160472	NA	NA	0.0413761	UP
ENSG00000135406	PRPH	0	0.00303975	NA	NA	0.0413761	UP
ENSG00000270343	UNGP3	0	0.0278841	NA	NA	0.0413761	UP
ENSG00000269895	AP000654.1	0.00408942	0.0277109	6.77623	2.76048	0.04139	UP
ENSG00000225407	AC025188.1	0.00390878	0.0379675	9.71338	3.27997	0.0417168	UP
ENSG00000228828	TLK2P2	0.0293962	0.0122148	0.415522	-1.267	0.0417931	DOWN
ENSG00000233296	TMEM18-DT	0.0578852	0.0274331	0.473923	-1.07727	0.0419124	DOWN
ENSG00000253240	IGHV3-36	0.0365985	0	0	Inf	0.0419309	DOWN
ENSG00000257350	AC027287.1	0.00163894	0.0148152	9.03953	3.17625	0.0420481	UP
ENSG00000087128	TMPRSS11E	0.0289807	0.00850544	0.293486	-1.76863	0.0421407	DOWN
ENSG00000154783	FGD5	0.0021298	0.00751536	3.52867	1.81912	0.0421438	UP
ENSG00000251072	LMNB1-DT	0.0248804	0.00217371	0.0873665	-3.51678	0.0421624	DOWN
ENSG00000172746	RPL12P13	0.0293093	0	0	Inf	0.0423804	DOWN
ENSG00000224050	RP1-90G24.6	0.0614177	0.133489	2.17347	1.12	0.0424268	UP
ENSG00000044524	EPHA3	0.0029642	0.000248719	0.0839075	-3.57506	0.0425671	DOWN
ENSG00000229323	DLEU1-AS1	0	0.0240529	NA	NA	0.0425875	UP
ENSG00000232316	LINC02518	0.0583254	0.015152	0.259783	-1.94462	0.042772	DOWN
ENSG00000276251	AC007786.2	0	0.0190796	NA	NA	0.042978	UP
ENSG00000227421	LINC01724	0.106187	0.0382101	0.359836	-1.47459	0.0430223	DOWN
ENSG00000116748	AMPD1	0.00548312	0.0202608	3.69513	1.88562	0.0431866	UP
ENSG00000278561	PTPN20CP	0	0.0181664	NA	NA	0.043418	UP
ENSG00000115297	TLX2	0.00404499	0.0114114	2.82113	1.49627	0.0435854	UP
ENSG00000112309	B3GAT2	0.00276655	0.000496642	0.179516	-2.47781	0.0437807	DOWN
ENSG00000178531	CTXN1	0.0209288	0.00460762	0.220157	-2.1834	0.0438334	DOWN
ENSG00000245067	IGFBP7-AS1	0.00108146	0.00981829	9.07873	3.18249	0.0440113	UP
ENSG00000166596	CFAP52	0.00291791	0	0	Inf	0.044057	DOWN
ENSG00000095587	TLL2	0.0175096	0.00766149	0.437559	-1.19245	0.0441473	DOWN
ENSG00000206195	DUXAP8	0.00368291	0.000385841	0.104765	-3.25477	0.0442481	DOWN
ENSG00000158639	PAGE5	0.0340414	0.00484034	0.14219	-2.81411	0.0442631	DOWN
ENSG00000258711	AL358334.2	0.00433448	0.0121824	2.81058	1.49087	0.0446309	UP
ENSG00000253399	AC078852.1	0.103224	0.0396254	0.383879	-1.38128	0.0446489	DOWN
ENSG00000274363	AC087742.1	0.177684	0.0844112	0.475063	-1.07381	0.0446695	DOWN
ENSG00000269107	AC092329.1	0.0526083	0.168715	3.20701	1.68123	0.0447163	UP
ENSG00000200198	RN7SKP211	0.0682419	0.00743192	0.108905	-3.19885	0.044802	DOWN
ENSG00000168356	SCN11A	0.0267779	0.0547837	2.04585	1.0327	0.0448231	UP
ENSG00000226581	LINC02848	0.0410905	0.0978342	2.38095	1.25154	0.0449359	UP
ENSG00000175229	GAL3ST3	0	0.00396443	NA	NA	0.0450302	UP
ENSG00000149599	DUSP15	0.0141338	0.00520245	0.368086	-1.44188	0.0451784	DOWN
ENSG00000187902	SHISA7	0.0153105	0.0320854	2.09564	1.06739	0.0452163	UP
ENSG00000228527	AC016396.1	0.0505224	0.00506626	0.100278	-3.31793	0.045307	DOWN
ENSG00000197360	ZNF98	0.0181964	0.00675845	0.371416	-1.42889	0.045345	DOWN
ENSG00000144834	TAGLN3	0.00488127	0.000597779	0.122464	-3.02957	0.0453918	DOWN
ENSG00000134757	DSG3	0.0309698	0.0142367	0.459696	-1.12125	0.0455786	DOWN
ENSG00000231422	LINC01516	0.00235274	0.0125556	5.33657	2.41591	0.0456606	UP
ENSG00000228141	AC105339.1	0.015089	0.00493743	0.327221	-1.61166	0.045711	DOWN
ENSG00000273162	AL133215.2	0.13864	0.0615241	0.44377	-1.17212	0.0460979	DOWN
ENSG00000273481	AL391069.2	0.0339502	0.00400569	0.117987	-3.0833	0.0462475	DOWN
ENSG00000282834	AP000787.3	0.0382668	0.132085	3.45169	1.7873	0.0463024	UP
ENSG00000260661	AC116903.2	0.0519755	0.109416	2.10516	1.07393	0.0463664	UP
ENSG00000260636	RP11-439L8.5	0.161115	0.0691841	0.429408	-1.21958	0.0467128	DOWN
ENSG00000279623	AL359697.1	0.0470147	0.125032	2.65943	1.41112	0.0469307	UP
ENSG00000177725	AC105206.1	0.00532207	0.000385356	0.0724072	-3.78772	0.0472016	DOWN
ENSG00000187556	NANOS3	0.0170978	0.0384827	2.25074	1.1704	0.0473475	UP
ENSG00000230445	LRRC37A6P	0.0102609	0.00470456	0.458496	-1.12502	0.0473932	DOWN
ENSG00000257252	AC124947.1	0.00518339	0.0237468	4.58133	2.19577	0.0475696	UP
ENSG00000087494	PTHLH	0.00167244	0	0	Inf	0.0476676	DOWN
ENSG00000283045	AC103703.1	0.02326	0.0641129	2.75636	1.46277	0.0477795	UP
ENSG00000227868	TEX46	0.0446864	0.0128741	0.288098	-1.79537	0.0480687	DOWN
ENSG00000184224	C11orf72	0.000613676	0.00601448	9.80075	3.29289	0.0481887	UP
ENSG00000240654	C1QTNF9	0.016929	0.00286588	0.169289	-2.56244	0.0483179	DOWN
ENSG00000261456	TUBB8	0.000853168	0.00592374	6.94323	2.79561	0.0484198	UP
ENSG00000258705	AC245505.2	0.0372908	0.0162656	0.436184	-1.19699	0.048451	DOWN
ENSG00000159723	AGRP	0.0409901	0.00761302	0.185728	-2.42874	0.0485049	DOWN
ENSG00000266909	SLC25A6P4	0.00790613	0.0537997	6.80481	2.76656	0.0485312	UP
ENSG00000253709	IGHV1-14	0.266803	0.12291	0.460679	-1.11817	0.0486952	DOWN
ENSG00000230470	AL078645.1	0.0388902	0.00494556	0.127167	-2.9752	0.0488247	DOWN
ENSG00000140481	CCDC33	0.00121638	0.00654331	5.37934	2.42743	0.0488738	UP
ENSG00000233569	AL161630.1	0.00724819	0.0323848	4.46799	2.15962	0.0489907	UP
ENSG00000273365	AL451074.6	0.0518197	0.11215	2.16423	1.11386	0.0493378	UP
ENSG00000242337	INHCAP	0.058768	0.0236838	0.403004	-1.31113	0.049745	DOWN
ENSG00000258938	AL162311.3	0.0371021	0.0140277	0.378084	-1.40322	0.0498378	DOWN
ENSG00000280127	AC055733.1	0.0487186	0.00543524	0.111564	-3.16406	0.0498571	DOWN
ENSG00000172901	LVRN	0.00541088	0.00198275	0.366437	-1.44836	0.0498972	DOWN
