# Supplementary material for: Multi-omics landscape of childhood simple obesity: novel insights into pathogenesis and biomarkers discovery
Source: Cell Biosci. 2024 Nov 28;14:145. doi: 10.1186/s13578-024-01322-5 (PMC11606102; doi:10.1186/s13578-024-01322-5)
Supplement: Supplementary file 4 — Supplementary Material 4 [file 13578_2024_1322_MOESM4_ESM.xlsx]

## Sheet: Sheet1
Supplementary Table 2. Mass spectrometry detection parameters under positive and negative ion modes.
Parameters	ESI+	ESI-
Heater Temp (℃)	300	300
Sheath Gas Flow rate (arb)	45	45
Aux Gas Flow Rate (arb)	15	15
Gas Flow Rate (arb)	1	1
Spray voltage (KV)	3	3.2
Capillary Temp (℃）	350	350
S-Lens RF Level	0.3	60
