# Supplementary material for: Multi-omics landscape of childhood simple obesity: novel insights into pathogenesis and biomarkers discovery
Source: Cell Biosci. 2024 Nov 28;14:145. doi: 10.1186/s13578-024-01322-5 (PMC11606102; doi:10.1186/s13578-024-01322-5)
Supplement: Supplementary file 5 — Supplementary Material 5 [file 13578_2024_1322_MOESM5_ESM.xlsx]

## Sheet: 3.1.1_all.counts.N_vs_F.edgeR_G
Supplementary Table 4. GO enrichment analysis results of differentially expressed genes.
Go ID	Go Terms	Go Namespace	Go Numbers
GO:0048518	positive regulation of biological process	biological_process	60
GO:0022610	biological adhesion	biological_process	29
GO:0008152	metabolic process	biological_process	125
GO:0050896	response to stimulus	biological_process	112
GO:0032501	multicellular organismal process	biological_process	102
GO:0009987	cellular process	biological_process	177
GO:0007610	behavior	biological_process	16
GO:0048511	rhythmic process	biological_process	2
GO:0002376	immune system process	biological_process	45
GO:0099531	presynaptic process involved in chemical synaptic transmission	biological_process	3
GO:0050789	regulation of biological process	biological_process	131
GO:0022414	reproductive process	biological_process	17
GO:0051179	localization	biological_process	76
GO:0048519	negative regulation of biological process	biological_process	61
GO:0051704	multi-organism process	biological_process	42
GO:0065007	biological regulation	biological_process	144
GO:0032502	developmental process	biological_process	78
GO:0040011	locomotion	biological_process	23
GO:0098754	detoxification	biological_process	3
GO:0040007	growth	biological_process	13
GO:0023052	signaling	biological_process	78
GO:0000003	reproduction	biological_process	17
GO:0044699	single-organism process	biological_process	171
GO:0001906	cell killing	biological_process	7
GO:0071840	cellular component organization or biogenesis	biological_process	65
GO:0031974	membrane-enclosed lumen	cellular_component	27
GO:0044217	other organism part	cellular_component	1
GO:0099080	supramolecular complex	cellular_component	15
GO:0005623	cell	cellular_component	180
GO:0016020	membrane	cellular_component	108
GO:0044464	cell part	cellular_component	179
GO:0044215	other organism	cellular_component	1
GO:0044421	extracellular region part	cellular_component	75
GO:0032991	macromolecular complex	cellular_component	40
GO:0030054	cell junction	cellular_component	19
GO:0005576	extracellular region	cellular_component	87
GO:0043226	organelle	cellular_component	149
GO:0044425	membrane part	cellular_component	95
GO:0045202	synapse	cellular_component	15
GO:0044422	organelle part	cellular_component	69
GO:0044456	synapse part	cellular_component	12
GO:0005198	structural molecule activity	molecular_function	9
GO:0003824	catalytic activity	molecular_function	64
GO:0005215	transporter activity	molecular_function	19
GO:0060089	molecular transducer activity	molecular_function	26
GO:0098772	molecular function regulator	molecular_function	14
GO:0000988	transcription factor activity, protein binding	molecular_function	4
GO:0004871	signal transducer activity	molecular_function	19
GO:0042056	chemoattractant activity	molecular_function	2
GO:0016209	antioxidant activity	molecular_function	3
GO:0005488	binding	molecular_function	198
GO:0001071	nucleic acid binding transcription factor activity	molecular_function	10
