# Supplementary material for: Multi-omics landscape of childhood simple obesity: novel insights into pathogenesis and biomarkers discovery
Source: Cell Biosci. 2024 Nov 28;14:145. doi: 10.1186/s13578-024-01322-5 (PMC11606102; doi:10.1186/s13578-024-01322-5)
Supplement: Supplementary file 6 — Supplementary Material 6 [file 13578_2024_1322_MOESM6_ESM.xlsx]

## Sheet: Sheet1
Supplementary Table 5. The information on human immune-related genes was downloaded from the InnateDB database.
Species	Ensembl	Name	Fullname	ChromName	Go Terms	Function	Go Functions	Go Localizations	Cerebral Localization
Homo sapiens	ENSG00000158270	COLEC12	collectin sub-family member 12	18	GO:0002221|pattern recognition receptor signaling pathway|biological_process#GO:0005044|scavenger receptor activity|molecular_function#GO:0005534|galactose binding|molecular_function#GO:0005581|collagen trimer|cellular_component#GO:0005886|plasma membrane|cellular_component#GO:0006898|receptor-mediated endocytosis|biological_process#GO:0006910|phagocytosis, recognition|biological_process#GO:00069…	metal ion binding	GO:0005044: scavenger receptor activity#GO:0005534: galactose binding#GO:0008329: signaling pattern recognition receptor activity#GO:0030169: low-density lipoprotein particle binding#GO:0046872: metal ion binding	GO:0005044: scavenger receptor activity,GO:0005534: galactose binding,GO:0008329: signaling pattern recognition receptor activity,GO:0030169: low-density lipoprotein particle binding,GO:0046872: metal ion binding	Plasma membrane
Homo sapiens	ENSG00000176105	YES1	v-yes-1 Yamaguchi sarcoma viral oncogene homolog 1	18	GO:0004672|protein kinase activity|molecular_function#GO:0004713|protein tyrosine kinase activity|molecular_function#GO:0004715|non-membrane spanning protein tyrosine kinase activity|molecular_function#GO:0005154|epidermal growth factor receptor binding|molecular_function#GO:0005515|protein binding|molecular_function#GO:0005524|ATP binding|molecular_function#GO:0005737|cytoplasm|cellular_componen…	transferase activity	GO:0004672: protein kinase activity#GO:0004713: protein tyrosine kinase activity#GO:0004715: non-membrane spanning protein tyrosine kinase activity#GO:0005154: epidermal growth factor receptor binding#GO:0005515: protein binding#GO:0005524: ATP binding#GO:0016772: transferase activity, transferring phosphorus-containing groups#GO:0019899: enzyme binding#GO:0044325: ion channel binding	GO:0004672: protein kinase activity,GO:0004713: protein tyrosine kinase activity,GO:0004715: non-membrane spanning protein tyrosine kinase activity,GO:0005154: epidermal growth factor receptor binding,GO:0005515: protein binding,GO:0005524: ATP binding,GO:0016772: transferase activity, transferring phosphorus-containing groups,GO:0019899: enzyme binding,GO:0044325: ion channel binding	Plasma membrane
Homo sapiens	ENSG00000180530	NRIP1	nuclear receptor interacting protein 1	21	GO:0000118|histone deacetylase complex|cellular_component#GO:0000122|negative regulation of transcription from RNA polymerase II promoter|biological_process#GO:0001543|ovarian follicle rupture|biological_process#GO:0003713|transcription coactivator activity|molecular_function#GO:0003714|transcription corepressor activity|molecular_function#GO:0005102|receptor binding|molecular_function#GO:0005515…	androgen receptor binding	GO:0003713: transcription coactivator activity#GO:0003714: transcription corepressor activity#GO:0005102: receptor binding#GO:0005515: protein binding#GO:0030331: estrogen receptor binding#GO:0035257: nuclear hormone receptor binding#GO:0035259: glucocorticoid receptor binding#GO:0042826: histone deacetylase binding#GO:0042974: retinoic acid receptor binding#GO:0046965: retinoid X receptor bindin…	GO:0003713: transcription coactivator activity,GO:0003714: transcription corepressor activity,GO:0005102: receptor binding,GO:0005515: protein binding,GO:0030331: estrogen receptor binding,GO:0035257: nuclear hormone receptor binding,GO:0035259: glucocorticoid receptor binding,GO:0042826: histone deacetylase binding,GO:0042974: retinoic acid receptor binding,GO:0046965: retinoid X receptor bindin…	Nucleus
Homo sapiens	ENSG00000015475	BID	BH3 interacting domain death agonist	22	GO:0001836|release of cytochrome c from mitochondria|biological_process#GO:0005123|death receptor binding|molecular_function#GO:0005515|protein binding|molecular_function#GO:0005737|cytoplasm|cellular_component#GO:0005739|mitochondrion|cellular_component#GO:0005741|mitochondrial outer membrane|cellular_component#GO:0005829|cytosol|cellular_component#GO:0006626|protein targeting to mitochondrion|b…	ubiquitin protein ligase binding	GO:0005123: death receptor binding#GO:0005515: protein binding#GO:0031625: ubiquitin protein ligase binding	GO:0005123: death receptor binding,GO:0005515: protein binding,GO:0031625: ubiquitin protein ligase binding	Plasma membrane
Homo sapiens	ENSG00000142192	APP	amyloid beta (A4) precursor protein	21	GO:0000085|mitotic G2 phase|biological_process#GO:0001967|suckling behavior|biological_process#GO:0002576|platelet degranulation|biological_process#GO:0003677|DNA binding|molecular_function#GO:0004867|serine-type endopeptidase inhibitor activity|molecular_function#GO:0005102|receptor binding|molecular_function#GO:0005515|protein binding|molecular_function#GO:0005576|extracellular region|cellular_…	growth factor receptor binding	GO:0003677: DNA binding#GO:0004867: serine-type endopeptidase inhibitor activity#GO:0005102: receptor binding#GO:0005515: protein binding#GO:0008201: heparin binding#GO:0016504: peptidase activator activity#GO:0019899: enzyme binding#GO:0033130: acetylcholine receptor binding#GO:0042802: identical protein binding#GO:0046914: transition metal ion binding#GO:0051425: PTB domain binding#GO:0070851: …	GO:0003677: DNA binding,GO:0004867: serine-type endopeptidase inhibitor activity,GO:0005102: receptor binding,GO:0005515: protein binding,GO:0008201: heparin binding,GO:0016504: peptidase activator activity,GO:0019899: enzyme binding,GO:0033130: acetylcholine receptor binding,GO:0042802: identical protein binding,GO:0046914: transition metal ion binding,GO:0051425: PTB domain binding,GO:0070851: …	Nucleus
Homo sapiens	ENSG00000175354	PTPN2	protein tyrosine phosphatase, non-receptor type 2	18	GO:0004725|protein tyrosine phosphatase activity|molecular_function#GO:0005178|integrin binding|molecular_function#GO:0005515|protein binding|molecular_function#GO:0005634|nucleus|cellular_component#GO:0005654|nucleoplasm|cellular_component#GO:0005783|endoplasmic reticulum|cellular_component#GO:0005793|endoplasmic reticulum-Golgi intermediate compartment|cellular_component#GO:0005886|plasma membr…	receptor tyrosine kinase binding	GO:0004725: protein tyrosine phosphatase activity#GO:0005178: integrin binding#GO:0005515: protein binding#GO:0016791: phosphatase activity#GO:0019901: protein kinase binding#GO:0019905: syntaxin binding#GO:0030971: receptor tyrosine kinase binding	GO:0004725: protein tyrosine phosphatase activity,GO:0005178: integrin binding,GO:0005515: protein binding,GO:0016791: phosphatase activity,GO:0019901: protein kinase binding,GO:0019905: syntaxin binding,GO:0030971: receptor tyrosine kinase binding	Nucleus
Homo sapiens	ENSG00000141448	GATA6	GATA binding protein 6	18	GO:0000122|negative regulation of transcription from RNA polymerase II promoter|biological_process#GO:0000979|RNA polymerase II core promoter sequence-specific DNA binding|molecular_function#GO:0000981|sequence-specific DNA binding RNA polymerase II transcription factor activity|molecular_function#GO:0001103|RNA polymerase II repressing transcription factor binding|molecular_function#GO:0001701|i…	transcription regulatory region DNA binding	GO:0000979: RNA polymerase II core promoter sequence-specific DNA binding#GO:0000981: sequence-specific DNA binding RNA polymerase II transcription factor activity#GO:0001103: RNA polymerase II repressing transcription factor binding#GO:0003677: DNA binding#GO:0003682: chromatin binding#GO:0003700: sequence-specific DNA binding transcription factor activity#GO:0003705: RNA polymerase II distal en…	GO:0000979: RNA polymerase II core promoter sequence-specific DNA binding,GO:0000981: sequence-specific DNA binding RNA polymerase II transcription factor activity,GO:0001103: RNA polymerase II repressing transcription factor binding,GO:0003677: DNA binding,GO:0003682: chromatin binding,GO:0003700: sequence-specific DNA binding transcription factor activity,GO:0003705: RNA polymerase II distal en…	Nucleus
Homo sapiens	ENSG00000134489	HRH4	histamine receptor H4	18	GO:0004930|G-protein coupled receptor activity|molecular_function#GO:0004969|histamine receptor activity|molecular_function#GO:0005886|plasma membrane|cellular_component#GO:0006954|inflammatory response|biological_process#GO:0007186|G-protein coupled receptor signaling pathway|biological_process#GO:0007204|positive regulation of cytosolic calcium ion concentration|biological_process#GO:0008150|bi…	histamine receptor activity	GO:0004930: G-protein coupled receptor activity#GO:0004969: histamine receptor activity	GO:0004930: G-protein coupled receptor activity,GO:0004969: histamine receptor activity	Plasma membrane
Homo sapiens	ENSG00000099942	CRKL	v-crk sarcoma virus CT10 oncogene homolog (avian)-like	22	GO:0000186|activation of MAPKK activity|biological_process#GO:0001568|blood vessel development|biological_process#GO:0004871|signal transducer activity|molecular_function#GO:0005070|SH3/SH2 adaptor activity|molecular_function#GO:0005515|protein binding|molecular_function#GO:0005737|cytoplasm|cellular_component#GO:0005768|endosome|cellular_component#GO:0005829|cytosol|cellular_component#GO:0007254…	poly(A) RNA binding	GO:0004871: signal transducer activity#GO:0005070: SH3/SH2 adaptor activity#GO:0005515: protein binding#GO:0044822: poly(A) RNA binding	GO:0004871: signal transducer activity,GO:0005070: SH3/SH2 adaptor activity,GO:0005515: protein binding,GO:0044822: poly(A) RNA binding	Cytoplasm
Homo sapiens	ENSG00000159110	IFNAR2	interferon (alpha, beta and omega) receptor 2	21	GO:0004905|type I interferon receptor activity|molecular_function#GO:0005515|protein binding|molecular_function#GO:0005576|extracellular region|cellular_component#GO:0005615|extracellular space|cellular_component#GO:0005886|plasma membrane|cellular_component#GO:0005887|integral component of plasma membrane|cellular_component#GO:0006357|regulation of transcription from RNA polymerase II promoter|b…	type I interferon binding	GO:0004905: type I interferon receptor activity#GO:0005515: protein binding#GO:0019901: protein kinase binding#GO:0019962: type I interferon binding	GO:0004905: type I interferon receptor activity,GO:0005515: protein binding,GO:0019901: protein kinase binding,GO:0019962: type I interferon binding	Extracellular
Homo sapiens	ENSG00000142166	IFNAR1	interferon (alpha, beta and omega) receptor 1	21	GO:0004904|interferon receptor activity|molecular_function#GO:0004905|type I interferon receptor activity|molecular_function#GO:0005515|protein binding|molecular_function#GO:0005886|plasma membrane|cellular_component#GO:0005887|integral component of plasma membrane|cellular_component#GO:0007166|cell surface receptor signaling pathway|biological_process#GO:0007259|JAK-STAT cascade|biological_proce…	protein binding	GO:0004904: interferon receptor activity#GO:0004905: type I interferon receptor activity#GO:0005515: protein binding	GO:0004904: interferon receptor activity,GO:0004905: type I interferon receptor activity,GO:0005515: protein binding	Plasma membrane
Homo sapiens	ENSG00000159128	IFNGR2	interferon gamma receptor 2 (interferon gamma transducer 1)	21	GO:0004906|interferon-gamma receptor activity|molecular_function#GO:0005515|protein binding|molecular_function#GO:0005783|endoplasmic reticulum|cellular_component#GO:0005886|plasma membrane|cellular_component#GO:0005887|integral component of plasma membrane|cellular_component#GO:0007166|cell surface receptor signaling pathway|biological_process#GO:0009615|response to virus|biological_process#GO:0…	protein binding	GO:0004906: interferon-gamma receptor activity#GO:0005515: protein binding	GO:0004906: interferon-gamma receptor activity,GO:0005515: protein binding	Plasma membrane
Homo sapiens	ENSG00000100030	MAPK1	mitogen-activated protein kinase 1	22	GO:0000165|MAPK cascade|biological_process#GO:0000186|activation of MAPKK activity|biological_process#GO:0000187|activation of MAPK activity|biological_process#GO:0000189|MAPK import into nucleus|biological_process#GO:0001784|phosphotyrosine binding|molecular_function#GO:0002224|toll-like receptor signaling pathway|biological_process#GO:0002755|MyD88-dependent toll-like receptor signaling pathway…	transferase activity	GO:0001784: phosphotyrosine binding#GO:0003677: DNA binding#GO:0004672: protein kinase activity#GO:0004674: protein serine/threonine kinase activity#GO:0004707: MAP kinase activity#GO:0004713: protein tyrosine kinase activity#GO:0005515: protein binding#GO:0005524: ATP binding#GO:0008134: transcription factor binding#GO:0008353: RNA polymerase II carboxy-terminal domain kinase activity#GO:0016301…	GO:0001784: phosphotyrosine binding,GO:0003677: DNA binding,GO:0004672: protein kinase activity,GO:0004674: protein serine/threonine kinase activity,GO:0004707: MAP kinase activity,GO:0004713: protein tyrosine kinase activity,GO:0005515: protein binding,GO:0005524: ATP binding,GO:0008134: transcription factor binding,GO:0008353: RNA polymerase II carboxy-terminal domain kinase activity,GO:0016301…	Nucleus
Homo sapiens	ENSG00000101695	RNF125	ring finger protein 125, E3 ubiquitin protein ligase	18	GO:0004842|ubiquitin-protein transferase activity|molecular_function#GO:0005515|protein binding|molecular_function#GO:0008270|zinc ion binding|molecular_function#GO:0016567|protein ubiquitination|biological_process#GO:0016874|ligase activity|molecular_function#GO:0032480|negative regulation of type I interferon production|biological_process#GO:0045087|innate immune response|biological_process#GO:…	metal ion binding	GO:0004842: ubiquitin-protein transferase activity#GO:0005515: protein binding#GO:0008270: zinc ion binding#GO:0016874: ligase activity#GO:0046872: metal ion binding	GO:0004842: ubiquitin-protein transferase activity,GO:0005515: protein binding,GO:0008270: zinc ion binding,GO:0016874: ligase activity,GO:0046872: metal ion binding	Unknown
Homo sapiens	ENSG00000169397	RNASE3	ribonuclease, RNase A family, 3	14	GO:0002227|innate immune response in mucosa|biological_process#GO:0003676|nucleic acid binding|molecular_function#GO:0004540|ribonuclease activity|molecular_function#GO:0005576|extracellular region|cellular_component#GO:0005615|extracellular space|cellular_component#GO:0006401|RNA catabolic process|biological_process#GO:0016892|endoribonuclease activity, producing 3'-phosphomonoesters|molecular_f…	endoribonuclease activity	GO:0003676: nucleic acid binding#GO:0004540: ribonuclease activity#GO:0016892: endoribonuclease activity, producing 3'-phosphomonoesters	GO:0003676: nucleic acid binding,GO:0004540: ribonuclease activity,GO:0016892: endoribonuclease activity, producing 3'-phosphomonoesters	Extracellular
Homo sapiens	ENSG00000165799	RNASE7	ribonuclease, RNase A family, 7	14	GO:0001530|lipopolysaccharide binding|molecular_function#GO:0003676|nucleic acid binding|molecular_function#GO:0004540|ribonuclease activity|molecular_function#GO:0005576|extracellular region|cellular_component#GO:0009617|response to bacterium|biological_process#GO:0016892|endoribonuclease activity, producing 3'-phosphomonoesters|molecular_function#GO:0019731|antibacterial humoral response|biolog…	endoribonuclease activity	GO:0001530: lipopolysaccharide binding#GO:0003676: nucleic acid binding#GO:0004540: ribonuclease activity#GO:0016892: endoribonuclease activity, producing 3'-phosphomonoesters#GO:0042834: peptidoglycan binding	GO:0001530: lipopolysaccharide binding,GO:0003676: nucleic acid binding,GO:0004540: ribonuclease activity,GO:0016892: endoribonuclease activity, producing 3'-phosphomonoesters,GO:0042834: peptidoglycan binding	Extracellular
Homo sapiens	ENSG00000134759	ELP2	elongator acetyltransferase complex subunit 2	18	GO:0003677|DNA binding|molecular_function#GO:0005515|protein binding|molecular_function#GO:0005730|nucleolus|cellular_component#GO:0005737|cytoplasm|cellular_component#GO:0006325|chromatin organization|biological_process#GO:0006357|regulation of transcription from RNA polymerase II promoter|biological_process#GO:0006368|transcription elongation from RNA polymerase II promoter|biological_process#G…	protein kinase binding	GO:0003677: DNA binding#GO:0005515: protein binding#GO:0019901: protein kinase binding	GO:0003677: DNA binding,GO:0005515: protein binding,GO:0019901: protein kinase binding	Nucleus
Homo sapiens	ENSG00000133460	SLC2A11	solute carrier family 2 (facilitated glucose transporter), member 11	22	GO:0005886|plasma membrane|cellular_component#GO:0008643|carbohydrate transport|biological_process#GO:0016020|membrane|cellular_component#GO:0016021|integral component of membrane|cellular_component#GO:0022857|transmembrane transporter activity|molecular_function#GO:0022891|substrate-specific transmembrane transporter activity|molecular_function#GO:0045087|innate immune response|biological_proces…	substrate-specific transmembrane transporter activity	GO:0022857: transmembrane transporter activity#GO:0022891: substrate-specific transmembrane transporter activity	GO:0022857: transmembrane transporter activity,GO:0022891: substrate-specific transmembrane transporter activity	Plasma membrane
Homo sapiens	ENSG00000078142	PIK3C3	phosphatidylinositol 3-kinase, catalytic subunit type 3	18	GO:0000045|autophagic vacuole assembly|biological_process#GO:0000910|cytokinesis|biological_process#GO:0002224|toll-like receptor signaling pathway|biological_process#GO:0004672|protein kinase activity|molecular_function#GO:0005488|binding|molecular_function#GO:0005515|protein binding|molecular_function#GO:0005524|ATP binding|molecular_function#GO:0005770|late endosome|cellular_component#GO:00058…	transferase activity	GO:0004672: protein kinase activity#GO:0005488: binding#GO:0005515: protein binding#GO:0005524: ATP binding#GO:0016301: kinase activity#GO:0016303: 1-phosphatidylinositol-3-kinase activity#GO:0016772: transferase activity, transferring phosphorus-containing groups#GO:0016773: phosphotransferase activity, alcohol group as acceptor#GO:0035004: phosphatidylinositol 3-kinase activity	GO:0004672: protein kinase activity,GO:0005488: binding,GO:0005515: protein binding,GO:0005524: ATP binding,GO:0016301: kinase activity,GO:0016303: 1-phosphatidylinositol-3-kinase activity,GO:0016772: transferase activity, transferring phosphorus-containing groups,GO:0016773: phosphotransferase activity, alcohol group as acceptor,GO:0035004: phosphatidylinositol 3-kinase activity	Plasma membrane
Homo sapiens	ENSG00000159200	RCAN1	regulator of calcineurin 1	21	GO:0002931|response to ischemia|biological_process#GO:0003677|DNA binding|molecular_function#GO:0003700|sequence-specific DNA binding transcription factor activity|molecular_function#GO:0005515|protein binding|molecular_function#GO:0005634|nucleus|cellular_component#GO:0005737|cytoplasm|cellular_component#GO:0006355|regulation of transcription, DNA-templated|biological_process#GO:0006979|response…	identical protein binding	GO:0003677: DNA binding#GO:0003700: sequence-specific DNA binding transcription factor activity#GO:0005515: protein binding#GO:0042802: identical protein binding	GO:0003677: DNA binding,GO:0003700: sequence-specific DNA binding transcription factor activity,GO:0005515: protein binding,GO:0042802: identical protein binding	Nucleus
Homo sapiens	ENSG00000197046	SIGLEC15	sialic acid binding Ig-like lectin 15	18	GO:0005515|protein binding|molecular_function#GO:0005886|plasma membrane|cellular_component#GO:0016021|integral component of membrane|cellular_component#GO:0032956|regulation of actin cytoskeleton organization|biological_process#GO:0043234|protein complex|cellular_component#GO:0045087|innate immune response|biological_process#GO:0045124|regulation of bone resorption|biological_process#GO:0071402|…	protein binding	GO:0005515: protein binding	GO:0005515: protein binding	Plasma membrane
Homo sapiens	ENSG00000078043	PIAS2	protein inhibitor of activated STAT, 2	18	GO:0003676|nucleic acid binding|molecular_function#GO:0003677|DNA binding|molecular_function#GO:0003713|transcription coactivator activity|molecular_function#GO:0005515|protein binding|molecular_function#GO:0005634|nucleus|cellular_component#GO:0006351|transcription, DNA-templated|biological_process#GO:0006357|regulation of transcription from RNA polymerase II promoter|biological_process#GO:00081…	androgen receptor binding	GO:0003676: nucleic acid binding#GO:0003677: DNA binding#GO:0003713: transcription coactivator activity#GO:0005515: protein binding#GO:0008270: zinc ion binding#GO:0019789: SUMO ligase activity#GO:0031625: ubiquitin protein ligase binding#GO:0050681: androgen receptor binding	GO:0003676: nucleic acid binding,GO:0003677: DNA binding,GO:0003713: transcription coactivator activity,GO:0005515: protein binding,GO:0008270: zinc ion binding,GO:0019789: SUMO ligase activity,GO:0031625: ubiquitin protein ligase binding,GO:0050681: androgen receptor binding	Nucleus
Homo sapiens	ENSG00000092067	CEBPE	CCAAT/enhancer binding protein (C/EBP), epsilon	14	GO:0000978|RNA polymerase II core promoter proximal region sequence-specific DNA binding|molecular_function#GO:0001077|RNA polymerase II core promoter proximal region sequence-specific DNA binding transcription factor activity involved in positive regulation of transcription|molecular_function#GO:0003677|DNA binding|molecular_function#GO:0003700|sequence-specific DNA binding transcription factor …	protein heterodimerization activity	GO:0000978: RNA polymerase II core promoter proximal region sequence-specific DNA binding#GO:0001077: RNA polymerase II core promoter proximal region sequence-specific DNA binding transcription factor activity involved in positive regulation of transcription#GO:0003677: DNA binding#GO:0003700: sequence-specific DNA binding transcription factor activity#GO:0042803: protein homodimerization activit…	GO:0000978: RNA polymerase II core promoter proximal region sequence-specific DNA binding,GO:0001077: RNA polymerase II core promoter proximal region sequence-specific DNA binding transcription factor activity involved in positive regulation of transcription,GO:0003677: DNA binding,GO:0003700: sequence-specific DNA binding transcription factor activity,GO:0042803: protein homodimerization activit…	Nucleus
Homo sapiens	ENSG00000101665	SMAD7	SMAD family member 7	18	GO:0000122|negative regulation of transcription from RNA polymerase II promoter|biological_process#GO:0001657|ureteric bud development|biological_process#GO:0003700|sequence-specific DNA binding transcription factor activity|molecular_function#GO:0005515|protein binding|molecular_function#GO:0005518|collagen binding|molecular_function#GO:0005622|intracellular|cellular_component#GO:0005634|nucleus…	transforming growth factor beta receptor	GO:0003700: sequence-specific DNA binding transcription factor activity#GO:0005515: protein binding#GO:0005518: collagen binding#GO:0008013: beta-catenin binding#GO:0030617: transforming growth factor beta receptor, inhibitory cytoplasmic mediator activity#GO:0031625: ubiquitin protein ligase binding#GO:0034713: type I transforming growth factor beta receptor binding#GO:0044212: transcription reg…	GO:0003700: sequence-specific DNA binding transcription factor activity,GO:0005515: protein binding,GO:0005518: collagen binding,GO:0008013: beta-catenin binding,GO:0030617: transforming growth factor beta receptor, inhibitory cytoplasmic mediator activity,GO:0031625: ubiquitin protein ligase binding,GO:0034713: type I transforming growth factor beta receptor binding,GO:0044212: transcription reg…	Nucleus
Homo sapiens	ENSG00000166090	IL25	interleukin 25	14	GO:0002437|inflammatory response to antigenic stimulus|biological_process#GO:0005125|cytokine activity|molecular_function#GO:0005576|extracellular region|cellular_component#GO:0005615|extracellular space|cellular_component#GO:0006954|inflammatory response|biological_process#GO:0008150|biological_process|biological_process#GO:0009620|response to fungus|biological_process#GO:0009624|response to nem…	interleukin-17E receptor binding	GO:0005125: cytokine activity#GO:0030380: interleukin-17E receptor binding	GO:0005125: cytokine activity,GO:0030380: interleukin-17E receptor binding	Extracellular
Homo sapiens	ENSG00000100219	XBP1	X-box binding protein 1	22	GO:0000981|sequence-specific DNA binding RNA polymerase II transcription factor activity|molecular_function#GO:0001085|RNA polymerase II transcription factor binding|molecular_function#GO:0002070|epithelial cell maturation|biological_process#GO:0003677|DNA binding|molecular_function#GO:0003700|sequence-specific DNA binding transcription factor activity|molecular_function#GO:0005634|nucleus|cellul…	sequence-specific DNA binding	GO:0000981: sequence-specific DNA binding RNA polymerase II transcription factor activity#GO:0001085: RNA polymerase II transcription factor binding#GO:0003677: DNA binding#GO:0003700: sequence-specific DNA binding transcription factor activity#GO:0043565: sequence-specific DNA binding	GO:0000981: sequence-specific DNA binding RNA polymerase II transcription factor activity,GO:0001085: RNA polymerase II transcription factor binding,GO:0003677: DNA binding,GO:0003700: sequence-specific DNA binding transcription factor activity,GO:0043565: sequence-specific DNA binding	Nucleus
Homo sapiens	ENSG00000141646	SMAD4	SMAD family member 4	18	GO:0000122|negative regulation of transcription from RNA polymerase II promoter|biological_process#GO:0000790|nuclear chromatin|cellular_component#GO:0000987|core promoter proximal region sequence-specific DNA binding|molecular_function#GO:0000988|protein binding transcription factor activity|molecular_function#GO:0001076|RNA polymerase II transcription factor binding transcription factor activit…	transforming growth factor beta receptor	GO:0000987: core promoter proximal region sequence-specific DNA binding#GO:0000988: protein binding transcription factor activity#GO:0001076: RNA polymerase II transcription factor binding transcription factor activity#GO:0001085: RNA polymerase II transcription factor binding#GO:0003677: DNA binding#GO:0003682: chromatin binding#GO:0003700: sequence-specific DNA binding transcription factor acti…	GO:0000987: core promoter proximal region sequence-specific DNA binding,GO:0000988: protein binding transcription factor activity,GO:0001076: RNA polymerase II transcription factor binding transcription factor activity,GO:0001085: RNA polymerase II transcription factor binding,GO:0003677: DNA binding,GO:0003682: chromatin binding,GO:0003700: sequence-specific DNA binding transcription factor acti…	Nucleus
Homo sapiens	ENSG00000092098	RNF31	ring finger protein 31	14	GO:0000209|protein polyubiquitination|biological_process#GO:0004842|ubiquitin-protein transferase activity|molecular_function#GO:0005515|protein binding|molecular_function#GO:0005622|intracellular|cellular_component#GO:0005737|cytoplasm|cellular_component#GO:0008270|zinc ion binding|molecular_function#GO:0009898|cytoplasmic side of plasma membrane|cellular_component#GO:0016567|protein ubiquitinat…	ubiquitin binding	GO:0004842: ubiquitin-protein transferase activity#GO:0005515: protein binding#GO:0008270: zinc ion binding#GO:0016874: ligase activity#GO:0043130: ubiquitin binding	GO:0004842: ubiquitin-protein transferase activity,GO:0005515: protein binding,GO:0008270: zinc ion binding,GO:0016874: ligase activity,GO:0043130: ubiquitin binding	Plasma membrane
Homo sapiens	ENSG00000196628	TCF4	transcription factor 4	18	GO:0000122|negative regulation of transcription from RNA polymerase II promoter|biological_process#GO:0000978|RNA polymerase II core promoter proximal region sequence-specific DNA binding|molecular_function#GO:0001011|sequence-specific DNA binding RNA polymerase recruiting transcription factor activity|molecular_function#GO:0001077|RNA polymerase II core promoter proximal region sequence-specific…	E-box binding	GO:0000978: RNA polymerase II core promoter proximal region sequence-specific DNA binding#GO:0001011: sequence-specific DNA binding RNA polymerase recruiting transcription factor activity#GO:0001077: RNA polymerase II core promoter proximal region sequence-specific DNA binding transcription factor activity involved in positive regulation of transcription#GO:0001087: TFIIB-class binding transcript…	GO:0000978: RNA polymerase II core promoter proximal region sequence-specific DNA binding,GO:0001011: sequence-specific DNA binding RNA polymerase recruiting transcription factor activity,GO:0001077: RNA polymerase II core promoter proximal region sequence-specific DNA binding transcription factor activity involved in positive regulation of transcription,GO:0001087: TFIIB-class binding transcript…	Nucleus
Homo sapiens	ENSG00000129467	ADCY4	adenylate cyclase 4	14	GO:0004016|adenylate cyclase activity|molecular_function#GO:0005515|protein binding|molecular_function#GO:0005524|ATP binding|molecular_function#GO:0005622|intracellular|cellular_component#GO:0005737|cytoplasm|cellular_component#GO:0005886|plasma membrane|cellular_component#GO:0006112|energy reserve metabolic process|biological_process#GO:0006171|cAMP biosynthetic process|biological_process#GO:00…	metal ion binding	GO:0004016: adenylate cyclase activity#GO:0005515: protein binding#GO:0005524: ATP binding#GO:0016849: phosphorus-oxygen lyase activity#GO:0046872: metal ion binding	GO:0004016: adenylate cyclase activity,GO:0005515: protein binding,GO:0005524: ATP binding,GO:0016849: phosphorus-oxygen lyase activity,GO:0046872: metal ion binding	Plasma membrane
Homo sapiens	ENSG00000129465	RIPK3	receptor-interacting serine-threonine kinase 3	14	GO:0001914|regulation of T cell mediated cytotoxicity|biological_process#GO:0002224|toll-like receptor signaling pathway|biological_process#GO:0002756|MyD88-independent toll-like receptor signaling pathway|biological_process#GO:0002819|regulation of adaptive immune response|biological_process#GO:0003713|transcription coactivator activity|molecular_function#GO:0004672|protein kinase activity|molec…	transferase activity	GO:0003713: transcription coactivator activity#GO:0004672: protein kinase activity#GO:0004674: protein serine/threonine kinase activity#GO:0004704: NF-kappaB-inducing kinase activity#GO:0004713: protein tyrosine kinase activity#GO:0005515: protein binding#GO:0005524: ATP binding#GO:0016772: transferase activity, transferring phosphorus-containing groups#GO:0032403: protein complex binding#GO:0042…	GO:0003713: transcription coactivator activity,GO:0004672: protein kinase activity,GO:0004674: protein serine/threonine kinase activity,GO:0004704: NF-kappaB-inducing kinase activity,GO:0004713: protein tyrosine kinase activity,GO:0005515: protein binding,GO:0005524: ATP binding,GO:0016772: transferase activity, transferring phosphorus-containing groups,GO:0032403: protein complex binding,GO:0042…	Plasma membrane
Homo sapiens	ENSG00000183486	MX2	myxovirus (influenza virus) resistance 2 (mouse)	21	GO:0003924|GTPase activity|molecular_function#GO:0005515|protein binding|molecular_function#GO:0005525|GTP binding|molecular_function#GO:0005634|nucleus|cellular_component#GO:0005643|nuclear pore|cellular_component#GO:0005737|cytoplasm|cellular_component#GO:0005829|cytosol|cellular_component#GO:0006184|GTP catabolic process|biological_process#GO:0006952|defense response|biological_process#GO:0009…	GTP binding	GO:0003924: GTPase activity#GO:0005515: protein binding#GO:0005525: GTP binding	GO:0003924: GTPase activity,GO:0005515: protein binding,GO:0005525: GTP binding	Nucleus
Homo sapiens	ENSG00000100968	NFATC4	nuclear factor of activated T-cells, cytoplasmic, calcineurin-dependent 4	14	GO:0000122|negative regulation of transcription from RNA polymerase II promoter|biological_process#GO:0000978|RNA polymerase II core promoter proximal region sequence-specific DNA binding|molecular_function#GO:0000981|sequence-specific DNA binding RNA polymerase II transcription factor activity|molecular_function#GO:0001078|RNA polymerase II core promoter proximal region sequence-specific DNA bin…	peroxisome proliferator activated receptor binding	GO:0000978: RNA polymerase II core promoter proximal region sequence-specific DNA binding#GO:0000981: sequence-specific DNA binding RNA polymerase II transcription factor activity#GO:0001078: RNA polymerase II core promoter proximal region sequence-specific DNA binding transcription factor activity involved in negative regulation of transcription#GO:0003677: DNA binding#GO:0003700: sequence-speci…	GO:0000978: RNA polymerase II core promoter proximal region sequence-specific DNA binding,GO:0000981: sequence-specific DNA binding RNA polymerase II transcription factor activity,GO:0001078: RNA polymerase II core promoter proximal region sequence-specific DNA binding transcription factor activity involved in negative regulation of transcription,GO:0003677: DNA binding,GO:0003700: sequence-speci…	Nucleus
Homo sapiens	ENSG00000172175	MALT1	mucosa associated lymphoid tissue lymphoma translocation gene 1	18	GO:0001923|B-1 B cell differentiation|biological_process#GO:0002020|protease binding|molecular_function#GO:0002237|response to molecule of bacterial origin|biological_process#GO:0002726|positive regulation of T cell cytokine production|biological_process#GO:0004197|cysteine-type endopeptidase activity|molecular_function#GO:0004842|ubiquitin-protein transferase activity|molecular_function#GO:00048…	protein self-association	GO:0002020: protease binding#GO:0004197: cysteine-type endopeptidase activity#GO:0004842: ubiquitin-protein transferase activity#GO:0004871: signal transducer activity#GO:0005515: protein binding#GO:0008233: peptidase activity#GO:0019209: kinase activator activity#GO:0043621: protein self-association	GO:0002020: protease binding,GO:0004197: cysteine-type endopeptidase activity,GO:0004842: ubiquitin-protein transferase activity,GO:0004871: signal transducer activity,GO:0005515: protein binding,GO:0008233: peptidase activity,GO:0019209: kinase activator activity,GO:0043621: protein self-association	Nucleus
Homo sapiens	ENSG00000157601	MX1	myxovirus (influenza virus) resistance 1, interferon-inducible protein p78 (mouse)	21	GO:0003924|GTPase activity|molecular_function#GO:0005515|protein binding|molecular_function#GO:0005525|GTP binding|molecular_function#GO:0005634|nucleus|cellular_component#GO:0005737|cytoplasm|cellular_component#GO:0005789|endoplasmic reticulum membrane|cellular_component#GO:0005829|cytosol|cellular_component#GO:0006184|GTP catabolic process|biological_process#GO:0006915|apoptotic process|biologi…	GTP binding	GO:0003924: GTPase activity#GO:0005515: protein binding#GO:0005525: GTP binding	GO:0003924: GTPase activity,GO:0005515: protein binding,GO:0005525: GTP binding	Nucleus
Homo sapiens	ENSG00000092009	CMA1	chymase 1, mast cell	14	GO:0002003|angiotensin maturation|biological_process#GO:0003824|catalytic activity|molecular_function#GO:0004252|serine-type endopeptidase activity|molecular_function#GO:0005576|extracellular region|cellular_component#GO:0005622|intracellular|cellular_component#GO:0006508|proteolysis|biological_process#GO:0006518|peptide metabolic process|biological_process#GO:0008236|serine-type peptidase activi…	peptide binding	GO:0003824: catalytic activity#GO:0004252: serine-type endopeptidase activity#GO:0008236: serine-type peptidase activity#GO:0042277: peptide binding	GO:0003824: catalytic activity,GO:0004252: serine-type endopeptidase activity,GO:0008236: serine-type peptidase activity,GO:0042277: peptide binding	Extracellular
Homo sapiens	ENSG00000100448	CTSG	cathepsin G	14	GO:0002003|angiotensin maturation|biological_process#GO:0003824|catalytic activity|molecular_function#GO:0004252|serine-type endopeptidase activity|molecular_function#GO:0005576|extracellular region|cellular_component#GO:0005615|extracellular space|cellular_component#GO:0005634|nucleus|cellular_component#GO:0005886|plasma membrane|cellular_component#GO:0006508|proteolysis|biological_process#GO:00…	peptidase activity	GO:0003824: catalytic activity#GO:0004252: serine-type endopeptidase activity#GO:0008201: heparin binding#GO:0008233: peptidase activity	GO:0003824: catalytic activity,GO:0004252: serine-type endopeptidase activity,GO:0008201: heparin binding,GO:0008233: peptidase activity	Nucleus
Homo sapiens	ENSG00000141682	PMAIP1	phorbol-12-myristate-13-acetate-induced protein 1	18	GO:0001836|release of cytochrome c from mitochondria|biological_process#GO:0005515|protein binding|molecular_function#GO:0005634|nucleus|cellular_component#GO:0005739|mitochondrion|cellular_component#GO:0005741|mitochondrial outer membrane|cellular_component#GO:0005829|cytosol|cellular_component#GO:0006915|apoptotic process|biological_process#GO:0006919|activation of cysteine-type endopeptidase a…	protein binding	GO:0005515: protein binding	GO:0005515: protein binding	Nucleus
Homo sapiens	ENSG00000184304	PRKD1	protein kinase D1	14	GO:0001525|angiogenesis|biological_process#GO:0001938|positive regulation of endothelial cell proliferation|biological_process#GO:0004672|protein kinase activity|molecular_function#GO:0004674|protein serine/threonine kinase activity|molecular_function#GO:0004697|protein kinase C activity|molecular_function#GO:0004713|protein tyrosine kinase activity|molecular_function#GO:0005515|protein binding|m…	transferase activity	GO:0004672: protein kinase activity#GO:0004674: protein serine/threonine kinase activity#GO:0004697: protein kinase C activity#GO:0004713: protein tyrosine kinase activity#GO:0005515: protein binding#GO:0005524: ATP binding#GO:0016772: transferase activity, transferring phosphorus-containing groups#GO:0042802: identical protein binding#GO:0046872: metal ion binding	GO:0004672: protein kinase activity,GO:0004674: protein serine/threonine kinase activity,GO:0004697: protein kinase C activity,GO:0004713: protein tyrosine kinase activity,GO:0005515: protein binding,GO:0005524: ATP binding,GO:0016772: transferase activity, transferring phosphorus-containing groups,GO:0042802: identical protein binding,GO:0046872: metal ion binding	Nucleus
Homo sapiens	ENSG00000160179	ABCG1	ATP-binding cassette, sub-family G (WHITE), member 1	21	GO:0000139|Golgi membrane|cellular_component#GO:0003924|GTPase activity|molecular_function#GO:0005515|protein binding|molecular_function#GO:0005524|ATP binding|molecular_function#GO:0005525|GTP binding|molecular_function#GO:0005543|phospholipid binding|molecular_function#GO:0005548|phospholipid transporter activity|molecular_function#GO:0005739|mitochondrion|cellular_component#GO:0005768|endosome…	protein dimerization activity	GO:0003924: GTPase activity#GO:0005515: protein binding#GO:0005524: ATP binding#GO:0005525: GTP binding#GO:0005543: phospholipid binding#GO:0005548: phospholipid transporter activity#GO:0015485: cholesterol binding#GO:0016887: ATPase activity#GO:0017127: cholesterol transporter activity#GO:0019534: toxin transporter activity#GO:0034041: sterol-transporting ATPase activity#GO:0034437: glycoprotein…	GO:0003924: GTPase activity,GO:0005515: protein binding,GO:0005524: ATP binding,GO:0005525: GTP binding,GO:0005543: phospholipid binding,GO:0005548: phospholipid transporter activity,GO:0015485: cholesterol binding,GO:0016887: ATPase activity,GO:0017127: cholesterol transporter activity,GO:0019534: toxin transporter activity,GO:0034041: sterol-transporting ATPase activity,GO:0034437: glycoprotein…	Cell surface
Homo sapiens	ENSG00000081913	PHLPP1	PH domain and leucine rich repeat protein phosphatase 1	18	GO:0003824|catalytic activity|molecular_function#GO:0004721|phosphoprotein phosphatase activity|molecular_function#GO:0005515|protein binding|molecular_function#GO:0005634|nucleus|cellular_component#GO:0005829|cytosol|cellular_component#GO:0006915|apoptotic process|biological_process#GO:0007173|epidermal growth factor receptor signaling pathway|biological_process#GO:0008543|fibroblast growth fact…	metal ion binding	GO:0003824: catalytic activity#GO:0004721: phosphoprotein phosphatase activity#GO:0005515: protein binding#GO:0046872: metal ion binding	GO:0003824: catalytic activity,GO:0004721: phosphoprotein phosphatase activity,GO:0005515: protein binding,GO:0046872: metal ion binding	Nucleus
Homo sapiens	ENSG00000171791	BCL2	B-cell CLL/lymphoma 2	18	GO:0000209|protein polyubiquitination|biological_process#GO:0000902|cell morphogenesis|biological_process#GO:0001101|response to acid|biological_process#GO:0001503|ossification|biological_process#GO:0001541|ovarian follicle development|biological_process#GO:0001656|metanephros development|biological_process#GO:0001657|ureteric bud development|biological_process#GO:0001658|branching involved in ur…	protein phosphatase 2A binding	GO:0002020: protease binding#GO:0005515: protein binding#GO:0008134: transcription factor binding#GO:0015267: channel activity#GO:0016248: channel inhibitor activity#GO:0019903: protein phosphatase binding#GO:0031625: ubiquitin protein ligase binding#GO:0042802: identical protein binding#GO:0042803: protein homodimerization activity#GO:0043565: sequence-specific DNA binding#GO:0046982: protein he…	GO:0002020: protease binding,GO:0005515: protein binding,GO:0008134: transcription factor binding,GO:0015267: channel activity,GO:0016248: channel inhibitor activity,GO:0019903: protein phosphatase binding,GO:0031625: ubiquitin protein ligase binding,GO:0042802: identical protein binding,GO:0042803: protein homodimerization activity,GO:0043565: sequence-specific DNA binding,GO:0046982: protein he…	Nucleus
Homo sapiens	ENSG00000100906	NFKBIA	nuclear factor of kappa light polypeptide gene enhancer in B-cells inhibitor, alpha	14	GO:0000060|protein import into nucleus, translocation|biological_process#GO:0002224|toll-like receptor signaling pathway|biological_process#GO:0002755|MyD88-dependent toll-like receptor signaling pathway|biological_process#GO:0002756|MyD88-independent toll-like receptor signaling pathway|biological_process#GO:0005515|protein binding|molecular_function#GO:0005634|nucleus|cellular_component#GO:0005…	NF-kappaB binding	GO:0005515: protein binding#GO:0008134: transcription factor binding#GO:0008139: nuclear localization sequence binding#GO:0019899: enzyme binding#GO:0031072: heat shock protein binding#GO:0031625: ubiquitin protein ligase binding#GO:0032403: protein complex binding#GO:0042802: identical protein binding#GO:0051059: NF-kappaB binding	GO:0005515: protein binding,GO:0008134: transcription factor binding,GO:0008139: nuclear localization sequence binding,GO:0019899: enzyme binding,GO:0031072: heat shock protein binding,GO:0031625: ubiquitin protein ligase binding,GO:0032403: protein complex binding,GO:0042802: identical protein binding,GO:0051059: NF-kappaB binding	Nucleus
Homo sapiens	ENSG00000170677	SOCS6	suppressor of cytokine signaling 6	18	GO:0001772|immunological synapse|cellular_component#GO:0005515|protein binding|molecular_function#GO:0005737|cytoplasm|cellular_component#GO:0006952|defense response|biological_process#GO:0007259|JAK-STAT cascade|biological_process#GO:0009968|negative regulation of signal transduction|biological_process#GO:0010498|proteasomal protein catabolic process|biological_process#GO:0016567|protein ubiquit…	protein binding	GO:0005515: protein binding	GO:0005515: protein binding	Cell surface
Homo sapiens	ENSG00000129514	FOXA1	forkhead box A1	14	GO:0000122|negative regulation of transcription from RNA polymerase II promoter|biological_process#GO:0001077|RNA polymerase II core promoter proximal region sequence-specific DNA binding transcription factor activity involved in positive regulation of transcription|molecular_function#GO:0003677|DNA binding|molecular_function#GO:0003700|sequence-specific DNA binding transcription factor activity|…	transcription regulatory region DNA binding	GO:0001077: RNA polymerase II core promoter proximal region sequence-specific DNA binding transcription factor activity involved in positive regulation of transcription#GO:0003677: DNA binding#GO:0003700: sequence-specific DNA binding transcription factor activity#GO:0008134: transcription factor binding#GO:0019904: protein domain specific binding#GO:0043565: sequence-specific DNA binding#GO:0044…	GO:0001077: RNA polymerase II core promoter proximal region sequence-specific DNA binding transcription factor activity involved in positive regulation of transcription,GO:0003677: DNA binding,GO:0003700: sequence-specific DNA binding transcription factor activity,GO:0008134: transcription factor binding,GO:0019904: protein domain specific binding,GO:0043565: sequence-specific DNA binding,GO:0044…	Nucleus
Homo sapiens	ENSG00000139865	TTC6	tetratricopeptide repeat domain 6	14	GO:0005515|protein binding|molecular_function#GO:0045087|innate immune response|biological_process	protein binding	GO:0005515: protein binding	GO:0005515: protein binding	Unknown
Homo sapiens	ENSG00000160224	AIRE	autoimmune regulator	21	GO:0003677|DNA binding|molecular_function#GO:0003682|chromatin binding|molecular_function#GO:0005515|protein binding|molecular_function#GO:0005622|intracellular|cellular_component#GO:0005634|nucleus|cellular_component#GO:0005737|cytoplasm|cellular_component#GO:0006351|transcription, DNA-templated|biological_process#GO:0006355|regulation of transcription, DNA-templated|biological_process#GO:000641…	translation regulator activity	GO:0003677: DNA binding#GO:0003682: chromatin binding#GO:0005515: protein binding#GO:0008270: zinc ion binding#GO:0042393: histone binding#GO:0042802: identical protein binding#GO:0044212: transcription regulatory region DNA binding#GO:0045182: translation regulator activity	GO:0003677: DNA binding,GO:0003682: chromatin binding,GO:0005515: protein binding,GO:0008270: zinc ion binding,GO:0042393: histone binding,GO:0042802: identical protein binding,GO:0044212: transcription regulatory region DNA binding,GO:0045182: translation regulator activity	Nucleus
Homo sapiens	ENSG00000142185	TRPM2	transient receptor potential cation channel, subfamily M, member 2	21	GO:0005216|ion channel activity|molecular_function#GO:0005262|calcium channel activity|molecular_function#GO:0005272|sodium channel activity|molecular_function#GO:0005384|manganese ion transmembrane transporter activity|molecular_function#GO:0005886|plasma membrane|cellular_component#GO:0005887|integral component of plasma membrane|cellular_component#GO:0006811|ion transport|biological_process#GO…	ADP-ribose diphosphatase activity	GO:0005216: ion channel activity#GO:0005262: calcium channel activity#GO:0005272: sodium channel activity#GO:0005384: manganese ion transmembrane transporter activity#GO:0016787: hydrolase activity#GO:0047631: ADP-ribose diphosphatase activity	GO:0005216: ion channel activity,GO:0005262: calcium channel activity,GO:0005272: sodium channel activity,GO:0005384: manganese ion transmembrane transporter activity,GO:0016787: hydrolase activity,GO:0047631: ADP-ribose diphosphatase activity	Plasma membrane
Homo sapiens	ENSG00000100292	HMOX1	heme oxygenase (decycling) 1	22	GO:0001525|angiogenesis|biological_process#GO:0001666|response to hypoxia|biological_process#GO:0001935|endothelial cell proliferation|biological_process#GO:0002246|wound healing involved in inflammatory response|biological_process#GO:0002686|negative regulation of leukocyte migration|biological_process#GO:0004392|heme oxygenase (decyclizing) activity|molecular_function#GO:0004630|phospholipase D…	metal ion binding	GO:0004392: heme oxygenase (decyclizing) activity#GO:0004630: phospholipase D activity#GO:0004871: signal transducer activity#GO:0005515: protein binding#GO:0016491: oxidoreductase activity#GO:0019899: enzyme binding#GO:0020037: heme binding#GO:0042803: protein homodimerization activity#GO:0046872: metal ion binding	GO:0004392: heme oxygenase (decyclizing) activity,GO:0004630: phospholipase D activity,GO:0004871: signal transducer activity,GO:0005515: protein binding,GO:0016491: oxidoreductase activity,GO:0019899: enzyme binding,GO:0020037: heme binding,GO:0042803: protein homodimerization activity,GO:0046872: metal ion binding	Nucleus
Homo sapiens	ENSG00000131196	NFATC1	nuclear factor of activated T-cells, cytoplasmic, calcineurin-dependent 1	18	GO:0000082|G1/S transition of mitotic cell cycle|biological_process#GO:0000790|nuclear chromatin|cellular_component#GO:0000979|RNA polymerase II core promoter sequence-specific DNA binding|molecular_function#GO:0000980|RNA polymerase II distal enhancer sequence-specific DNA binding|molecular_function#GO:0001085|RNA polymerase II transcription factor binding|molecular_function#GO:0001205|RNA polym…	mitogen-activated protein kinase p38 binding	GO:0000979: RNA polymerase II core promoter sequence-specific DNA binding#GO:0000980: RNA polymerase II distal enhancer sequence-specific DNA binding#GO:0001085: RNA polymerase II transcription factor binding#GO:0001205: RNA polymerase II distal enhancer sequence-specific DNA binding transcription factor activity involved in positive regulation of transcription#GO:0003677: DNA binding#GO:0003700:…	GO:0000979: RNA polymerase II core promoter sequence-specific DNA binding,GO:0000980: RNA polymerase II distal enhancer sequence-specific DNA binding,GO:0001085: RNA polymerase II transcription factor binding,GO:0001205: RNA polymerase II distal enhancer sequence-specific DNA binding transcription factor activity involved in positive regulation of transcription,GO:0003677: DNA binding,GO:0003700:…	Nucleus
Homo sapiens	ENSG00000160255	ITGB2	integrin, beta 2 (complement component 3 receptor 3 and 4 subunit)	21	GO:0001948|glycoprotein binding|molecular_function#GO:0002224|toll-like receptor signaling pathway|biological_process#GO:0004872|receptor activity|molecular_function#GO:0005515|protein binding|molecular_function#GO:0005886|plasma membrane|cellular_component#GO:0006915|apoptotic process|biological_process#GO:0006954|inflammatory response|biological_process#GO:0007155|cell adhesion|biological_proce…	metal ion binding	GO:0001948: glycoprotein binding#GO:0004872: receptor activity#GO:0005515: protein binding#GO:0019901: protein kinase binding#GO:0046872: metal ion binding	GO:0001948: glycoprotein binding,GO:0004872: receptor activity,GO:0005515: protein binding,GO:0019901: protein kinase binding,GO:0046872: metal ion binding	Cell surface
Homo sapiens	ENSG00000197381	ADARB1	adenosine deaminase, RNA-specific, B1	21	GO:0003723|RNA binding|molecular_function#GO:0003725|double-stranded RNA binding|molecular_function#GO:0003726|double-stranded RNA adenosine deaminase activity|molecular_function#GO:0003729|mRNA binding|molecular_function#GO:0004000|adenosine deaminase activity|molecular_function#GO:0005515|protein binding|molecular_function#GO:0005634|nucleus|cellular_component#GO:0005654|nucleoplasm|cellular_co…	metal ion binding	GO:0003723: RNA binding#GO:0003725: double-stranded RNA binding#GO:0003726: double-stranded RNA adenosine deaminase activity#GO:0003729: mRNA binding#GO:0004000: adenosine deaminase activity#GO:0005515: protein binding#GO:0044822: poly(A) RNA binding#GO:0046872: metal ion binding	GO:0003723: RNA binding,GO:0003725: double-stranded RNA binding,GO:0003726: double-stranded RNA adenosine deaminase activity,GO:0003729: mRNA binding,GO:0004000: adenosine deaminase activity,GO:0005515: protein binding,GO:0044822: poly(A) RNA binding,GO:0046872: metal ion binding	Nucleus
Homo sapiens	ENSG00000100342	APOL1	apolipoprotein L, 1	22	GO:0005254|chloride channel activity|molecular_function#GO:0005515|protein binding|molecular_function#GO:0005576|extracellular region|cellular_component#GO:0005615|extracellular space|cellular_component#GO:0006821|chloride transport|biological_process#GO:0006869|lipid transport|biological_process#GO:0008203|cholesterol metabolic process|biological_process#GO:0008289|lipid binding|molecular_functi…	lipid binding	GO:0005254: chloride channel activity#GO:0005515: protein binding#GO:0008289: lipid binding	GO:0005254: chloride channel activity,GO:0005515: protein binding,GO:0008289: lipid binding	Extracellular
Homo sapiens	ENSG00000100345	MYH9	myosin, heavy chain 9, non-muscle	22	GO:0000146|microfilament motor activity|molecular_function#GO:0000166|nucleotide binding|molecular_function#GO:0000212|meiotic spindle organization|biological_process#GO:0000904|cell morphogenesis involved in differentiation|biological_process#GO:0000910|cytokinesis|biological_process#GO:0001525|angiogenesis|biological_process#GO:0001701|in utero embryonic development|biological_process#GO:000172…	actin filament binding	GO:0000146: microfilament motor activity#GO:0000166: nucleotide binding#GO:0003700: sequence-specific DNA binding transcription factor activity#GO:0003774: motor activity#GO:0003779: actin binding#GO:0004871: signal transducer activity#GO:0005515: protein binding#GO:0005516: calmodulin binding#GO:0005524: ATP binding#GO:0016887: ATPase activity#GO:0030898: actin-dependent ATPase activity#GO:00428…	GO:0000146: microfilament motor activity,GO:0000166: nucleotide binding,GO:0003700: sequence-specific DNA binding transcription factor activity,GO:0003774: motor activity,GO:0003779: actin binding,GO:0004871: signal transducer activity,GO:0005515: protein binding,GO:0005516: calmodulin binding,GO:0005524: ATP binding,GO:0016887: ATPase activity,GO:0030898: actin-dependent ATPase activity,GO:00428…	Nucleus
Homo sapiens	ENSG00000165527	ARF6	ADP-ribosylation factor 6	14	GO:0001726|ruffle|cellular_component#GO:0001889|liver development|biological_process#GO:0003924|GTPase activity|molecular_function#GO:0004871|signal transducer activity|molecular_function#GO:0005515|protein binding|molecular_function#GO:0005525|GTP binding|molecular_function#GO:0005622|intracellular|cellular_component#GO:0005634|nucleus|cellular_component#GO:0005737|cytoplasm|cellular_component#G…	thioesterase binding	GO:0003924: GTPase activity#GO:0004871: signal transducer activity#GO:0005515: protein binding#GO:0005525: GTP binding#GO:0019001: guanyl nucleotide binding#GO:0031683: G-protein beta/gamma-subunit complex binding#GO:0031996: thioesterase binding	GO:0003924: GTPase activity,GO:0004871: signal transducer activity,GO:0005515: protein binding,GO:0005525: GTP binding,GO:0019001: guanyl nucleotide binding,GO:0031683: G-protein beta/gamma-subunit complex binding,GO:0031996: thioesterase binding	Nucleus
Homo sapiens	ENSG00000172575	RASGRP1	RAS guanyl releasing protein 1 (calcium and DAG-regulated)	15	GO:0000139|Golgi membrane|cellular_component#GO:0001816|cytokine production|biological_process#GO:0002437|inflammatory response to antigenic stimulus|biological_process#GO:0005085|guanyl-nucleotide exchange factor activity|molecular_function#GO:0005509|calcium ion binding|molecular_function#GO:0005622|intracellular|cellular_component#GO:0005789|endoplasmic reticulum membrane|cellular_component#GO…	lipid binding	GO:0005085: guanyl-nucleotide exchange factor activity#GO:0005509: calcium ion binding#GO:0008289: lipid binding	GO:0005085: guanyl-nucleotide exchange factor activity,GO:0005509: calcium ion binding,GO:0008289: lipid binding	Plasma membrane
Homo sapiens	ENSG00000137801	THBS1	thrombospondin 1	15	GO:0000187|activation of MAPK activity|biological_process#GO:0001666|response to hypoxia|biological_process#GO:0001786|phosphatidylserine binding|molecular_function#GO:0001937|negative regulation of endothelial cell proliferation|biological_process#GO:0001948|glycoprotein binding|molecular_function#GO:0001953|negative regulation of cell-matrix adhesion|biological_process#GO:0001968|fibronectin bi…	collagen V binding	GO:0001786: phosphatidylserine binding#GO:0001948: glycoprotein binding#GO:0001968: fibronectin binding#GO:0005178: integrin binding#GO:0005509: calcium ion binding#GO:0005515: protein binding#GO:0008201: heparin binding#GO:0017134: fibroblast growth factor binding#GO:0030169: low-density lipoprotein particle binding#GO:0042802: identical protein binding#GO:0043236: laminin binding#GO:0043394: pr…	GO:0001786: phosphatidylserine binding,GO:0001948: glycoprotein binding,GO:0001968: fibronectin binding,GO:0005178: integrin binding,GO:0005509: calcium ion binding,GO:0005515: protein binding,GO:0008201: heparin binding,GO:0017134: fibroblast growth factor binding,GO:0030169: low-density lipoprotein particle binding,GO:0042802: identical protein binding,GO:0043236: laminin binding,GO:0043394: pr…	Extracellular
Homo sapiens	ENSG00000164825	DEFB1	defensin, beta 1	8	GO:0002227|innate immune response in mucosa|biological_process#GO:0002526|acute inflammatory response|biological_process#GO:0005576|extracellular region|cellular_component#GO:0005615|extracellular space|cellular_component#GO:0005796|Golgi lumen|cellular_component#GO:0006935|chemotaxis|biological_process#GO:0006952|defense response|biological_process#GO:0006955|immune response|biological_process#G…				Extracellular
Homo sapiens	ENSG00000164822	DEFA6	defensin, alpha 6, Paneth cell-specific	8	GO:0005576|extracellular region|cellular_component#GO:0005615|extracellular space|cellular_component#GO:0005796|Golgi lumen|cellular_component#GO:0006952|defense response|biological_process#GO:0019731|antibacterial humoral response|biological_process#GO:0031640|killing of cells of other organism|biological_process#GO:0045087|innate immune response|biological_process#GO:0050832|defense response to…				Extracellular
Homo sapiens	ENSG00000164821	DEFA4	defensin, alpha 4, corticostatin	8	GO:0005576|extracellular region|cellular_component#GO:0005615|extracellular space|cellular_component#GO:0005796|Golgi lumen|cellular_component#GO:0006952|defense response|biological_process#GO:0019731|antibacterial humoral response|biological_process#GO:0031640|killing of cells of other organism|biological_process#GO:0045087|innate immune response|biological_process#GO:0050832|defense response to…				Extracellular
Homo sapiens	ENSG00000197461	PDGFA	platelet-derived growth factor alpha polypeptide	7	GO:0000139|Golgi membrane|cellular_component#GO:0001525|angiogenesis|biological_process#GO:0001666|response to hypoxia|biological_process#GO:0001775|cell activation|biological_process#GO:0001942|hair follicle development|biological_process#GO:0002053|positive regulation of mesenchymal cell proliferation|biological_process#GO:0002576|platelet degranulation|biological_process#GO:0005161|platelet-de…	platelet-derived growth factor binding	GO:0005161: platelet-derived growth factor receptor binding#GO:0005515: protein binding#GO:0005518: collagen binding#GO:0008083: growth factor activity#GO:0042803: protein homodimerization activity#GO:0046982: protein heterodimerization activity#GO:0048407: platelet-derived growth factor binding	GO:0005161: platelet-derived growth factor receptor binding,GO:0005515: protein binding,GO:0005518: collagen binding,GO:0008083: growth factor activity,GO:0042803: protein homodimerization activity,GO:0046982: protein heterodimerization activity,GO:0048407: platelet-derived growth factor binding	Extracellular
Homo sapiens	ENSG00000206047	DEFA1	defensin, alpha 1	8	GO:0002227|innate immune response in mucosa|biological_process#GO:0005576|extracellular region|cellular_component#GO:0005615|extracellular space|cellular_component#GO:0005796|Golgi lumen|cellular_component#GO:0006935|chemotaxis|biological_process#GO:0006952|defense response|biological_process#GO:0006955|immune response|biological_process#GO:0019731|antibacterial humoral response|biological_proces…				Extracellular
Homo sapiens	ENSG00000188191	PRKAR1B	protein kinase, cAMP-dependent, regulatory, type I, beta	7	GO:0001932|regulation of protein phosphorylation|biological_process#GO:0004862|cAMP-dependent protein kinase inhibitor activity|molecular_function#GO:0005829|cytosol|cellular_component#GO:0005886|plasma membrane|cellular_component#GO:0005952|cAMP-dependent protein kinase complex|cellular_component#GO:0006112|energy reserve metabolic process|biological_process#GO:0006468|protein phosphorylation|bi…	protein kinase A catalytic subunit binding	GO:0004862: cAMP-dependent protein kinase inhibitor activity#GO:0008603: cAMP-dependent protein kinase regulator activity#GO:0030552: cAMP binding#GO:0034236: protein kinase A catalytic subunit binding	GO:0004862: cAMP-dependent protein kinase inhibitor activity,GO:0008603: cAMP-dependent protein kinase regulator activity,GO:0030552: cAMP binding,GO:0034236: protein kinase A catalytic subunit binding	Plasma membrane
Homo sapiens	ENSG00000100368	CSF2RB	colony stimulating factor 2 receptor, beta, low-affinity (granulocyte-macrophage)	22	GO:0004872|receptor activity|molecular_function#GO:0004896|cytokine receptor activity|molecular_function#GO:0004912|interleukin-3 receptor activity|molecular_function#GO:0004914|interleukin-5 receptor activity|molecular_function#GO:0005515|protein binding|molecular_function#GO:0005886|plasma membrane|cellular_component#GO:0005887|integral component of plasma membrane|cellular_component#GO:0007165…	protein binding	GO:0004872: receptor activity#GO:0004896: cytokine receptor activity#GO:0004912: interleukin-3 receptor activity#GO:0004914: interleukin-5 receptor activity#GO:0005515: protein binding	GO:0004872: receptor activity,GO:0004896: cytokine receptor activity,GO:0004912: interleukin-3 receptor activity,GO:0004914: interleukin-5 receptor activity,GO:0005515: protein binding	Plasma membrane
Homo sapiens	ENSG00000164816	DEFA5	defensin, alpha 5, Paneth cell-specific	8	GO:0005576|extracellular region|cellular_component#GO:0005615|extracellular space|cellular_component#GO:0005796|Golgi lumen|cellular_component#GO:0006952|defense response|biological_process#GO:0019731|antibacterial humoral response|biological_process#GO:0030133|transport vesicle|cellular_component#GO:0031640|killing of cells of other organism|biological_process#GO:0034774|secretory granule lumen|…				Extracellular
Homo sapiens	ENSG00000177257	DEFB4B	defensin, beta 4B	8	GO:0005576|extracellular region|cellular_component#GO:0005796|Golgi lumen|cellular_component#GO:0006935|chemotaxis|biological_process#GO:0006952|defense response|biological_process#GO:0006955|immune response|biological_process#GO:0007186|G-protein coupled receptor signaling pathway|biological_process#GO:0042742|defense response to bacterium|biological_process#GO:0045087|innate immune response|bio…				Extracellular
Homo sapiens	ENSG00000177243	DEFB103B	defensin, beta 103B	8	GO:0005576|extracellular region|cellular_component#GO:0005796|Golgi lumen|cellular_component#GO:0006952|defense response|biological_process#GO:0006965|positive regulation of biosynthetic process of antibacterial peptides active against Gram-positive bacteria|biological_process#GO:0042742|defense response to bacterium|biological_process#GO:0045087|innate immune response|biological_process				Extracellular
Homo sapiens	ENSG00000164850	GPER	G protein-coupled estrogen receptor 1	7	GO:0000139|Golgi membrane|cellular_component#GO:0001934|positive regulation of protein phosphorylation|biological_process#GO:0001956|positive regulation of neurotransmitter secretion|biological_process#GO:0002695|negative regulation of leukocyte activation|biological_process#GO:0003682|chromatin binding|molecular_function#GO:0004930|G-protein coupled receptor activity|molecular_function#GO:000549…	estrogen receptor activity	GO:0003682: chromatin binding#GO:0004930: G-protein coupled receptor activity#GO:0005496: steroid binding#GO:0005515: protein binding#GO:0017082: mineralocorticoid receptor activity#GO:0030284: estrogen receptor activity	GO:0003682: chromatin binding,GO:0004930: G-protein coupled receptor activity,GO:0005496: steroid binding,GO:0005515: protein binding,GO:0017082: mineralocorticoid receptor activity,GO:0030284: estrogen receptor activity	Nucleus
Homo sapiens	ENSG00000100385	IL2RB	interleukin 2 receptor, beta	22	GO:0004911|interleukin-2 receptor activity|molecular_function#GO:0005515|protein binding|molecular_function#GO:0005886|plasma membrane|cellular_component#GO:0005887|integral component of plasma membrane|cellular_component#GO:0006461|protein complex assembly|biological_process#GO:0007165|signal transduction|biological_process#GO:0009897|external side of plasma membrane|cellular_component#GO:001602…	interleukin-2 binding	GO:0004911: interleukin-2 receptor activity#GO:0005515: protein binding#GO:0019976: interleukin-2 binding	GO:0004911: interleukin-2 receptor activity,GO:0005515: protein binding,GO:0019976: interleukin-2 binding	Cell surface
Homo sapiens	ENSG00000159674	SPON2	spondin 2, extracellular matrix protein	4	GO:0001530|lipopolysaccharide binding|molecular_function#GO:0002448|mast cell mediated immunity|biological_process#GO:0003823|antigen binding|molecular_function#GO:0005515|protein binding|molecular_function#GO:0005578|proteinaceous extracellular matrix|cellular_component#GO:0005615|extracellular space|cellular_component#GO:0007155|cell adhesion|biological_process#GO:0007411|axon guidance|biologic…	metal ion binding	GO:0001530: lipopolysaccharide binding#GO:0003823: antigen binding#GO:0005515: protein binding#GO:0046872: metal ion binding	GO:0001530: lipopolysaccharide binding,GO:0003823: antigen binding,GO:0005515: protein binding,GO:0046872: metal ion binding	Extracellular
Homo sapiens	ENSG00000100505	TRIM9	tripartite motif containing 9	14	GO:0000149|SNARE binding|molecular_function#GO:0004842|ubiquitin-protein transferase activity|molecular_function#GO:0005515|protein binding|molecular_function#GO:0005622|intracellular|cellular_component#GO:0005737|cytoplasm|cellular_component#GO:0005856|cytoskeleton|cellular_component#GO:0008021|synaptic vesicle|cellular_component#GO:0008270|zinc ion binding|molecular_function#GO:0016079|synaptic…	metal ion binding	GO:0000149: SNARE binding#GO:0004842: ubiquitin-protein transferase activity#GO:0005515: protein binding#GO:0008270: zinc ion binding#GO:0016874: ligase activity#GO:0042803: protein homodimerization activity#GO:0046872: metal ion binding	GO:0000149: SNARE binding,GO:0004842: ubiquitin-protein transferase activity,GO:0005515: protein binding,GO:0008270: zinc ion binding,GO:0016874: ligase activity,GO:0042803: protein homodimerization activity,GO:0046872: metal ion binding	Cell surface
Homo sapiens	ENSG00000128340	RAC2	ras-related C3 botulinum toxin substrate 2 (rho family, small GTP binding protein Rac2)	22	GO:0003924|GTPase activity|molecular_function#GO:0005525|GTP binding|molecular_function#GO:0005622|intracellular|cellular_component#GO:0005635|nuclear envelope|cellular_component#GO:0005737|cytoplasm|cellular_component#GO:0005829|cytosol|cellular_component#GO:0005886|plasma membrane|cellular_component#GO:0006184|GTP catabolic process|biological_process#GO:0006886|intracellular protein transport|b…	GTP binding	GO:0003924: GTPase activity#GO:0005525: GTP binding	GO:0003924: GTPase activity,GO:0005525: GTP binding	Nucleus
Homo sapiens	ENSG00000160307	S100B	S100 calcium binding protein B	21	GO:0001726|ruffle|cellular_component#GO:0005102|receptor binding|molecular_function#GO:0005509|calcium ion binding|molecular_function#GO:0005515|protein binding|molecular_function#GO:0005576|extracellular region|cellular_component#GO:0005615|extracellular space|cellular_component#GO:0005634|nucleus|cellular_component#GO:0005737|cytoplasm|cellular_component#GO:0007409|axonogenesis|biological_proce…	RAGE receptor binding	GO:0005102: receptor binding#GO:0005509: calcium ion binding#GO:0005515: protein binding#GO:0008270: zinc ion binding#GO:0042802: identical protein binding#GO:0042803: protein homodimerization activity#GO:0044548: S100 protein binding#GO:0048156: tau protein binding#GO:0048306: calcium-dependent protein binding#GO:0050786: RAGE receptor binding	GO:0005102: receptor binding,GO:0005509: calcium ion binding,GO:0005515: protein binding,GO:0008270: zinc ion binding,GO:0042802: identical protein binding,GO:0042803: protein homodimerization activity,GO:0044548: S100 protein binding,GO:0048156: tau protein binding,GO:0048306: calcium-dependent protein binding,GO:0050786: RAGE receptor binding	Nucleus
Homo sapiens	ENSG00000176797	DEFB103A	defensin, beta 103A	8	GO:0005576|extracellular region|cellular_component#GO:0005796|Golgi lumen|cellular_component#GO:0006952|defense response|biological_process#GO:0006965|positive regulation of biosynthetic process of antibacterial peptides active against Gram-positive bacteria|biological_process#GO:0042742|defense response to bacterium|biological_process#GO:0045087|innate immune response|biological_process				Extracellular
Homo sapiens	ENSG00000100079	LGALS2	lectin, galactoside-binding, soluble, 2	22	GO:0016936|galactoside binding|molecular_function#GO:0030246|carbohydrate binding|molecular_function#GO:0045087|innate immune response|biological_process	carbohydrate binding	GO:0016936: galactoside binding#GO:0030246: carbohydrate binding	GO:0016936: galactoside binding,GO:0030246: carbohydrate binding	Unknown
Homo sapiens	ENSG00000171711	DEFB4A	defensin, beta 4A	8	GO:0005576|extracellular region|cellular_component#GO:0005796|Golgi lumen|cellular_component#GO:0006935|chemotaxis|biological_process#GO:0006952|defense response|biological_process#GO:0006955|immune response|biological_process#GO:0007186|G-protein coupled receptor signaling pathway|biological_process#GO:0042742|defense response to bacterium|biological_process#GO:0045087|innate immune response|bio…				Extracellular
Homo sapiens	ENSG00000161980	POLR3K	polymerase (RNA) III (DNA directed) polypeptide K, 12.3 kDa	16	GO:0001056|RNA polymerase III activity|molecular_function#GO:0003676|nucleic acid binding|molecular_function#GO:0003677|DNA binding|molecular_function#GO:0003899|DNA-directed RNA polymerase activity|molecular_function#GO:0005654|nucleoplasm|cellular_component#GO:0005666|DNA-directed RNA polymerase III complex|cellular_component#GO:0005829|cytosol|cellular_component#GO:0006351|transcription, DNA-t…	zinc ion binding	GO:0001056: RNA polymerase III activity#GO:0003676: nucleic acid binding#GO:0003677: DNA binding#GO:0003899: DNA-directed RNA polymerase activity#GO:0008270: zinc ion binding	GO:0001056: RNA polymerase III activity,GO:0003676: nucleic acid binding,GO:0003677: DNA binding,GO:0003899: DNA-directed RNA polymerase activity,GO:0008270: zinc ion binding	Nucleus
Homo sapiens	ENSG00000100097	LGALS1	lectin, galactoside-binding, soluble, 1	22	GO:0001948|glycoprotein binding|molecular_function#GO:0002317|plasma cell differentiation|biological_process#GO:0004871|signal transducer activity|molecular_function#GO:0005515|protein binding|molecular_function#GO:0005578|proteinaceous extracellular matrix|cellular_component#GO:0005615|extracellular space|cellular_component#GO:0005622|intracellular|cellular_component#GO:0005634|nucleus|cellular_…	poly(A) RNA binding	GO:0001948: glycoprotein binding#GO:0004871: signal transducer activity#GO:0005515: protein binding#GO:0016936: galactoside binding#GO:0030246: carbohydrate binding#GO:0030395: lactose binding#GO:0042803: protein homodimerization activity#GO:0043236: laminin binding#GO:0044822: poly(A) RNA binding	GO:0001948: glycoprotein binding,GO:0004871: signal transducer activity,GO:0005515: protein binding,GO:0016936: galactoside binding,GO:0030246: carbohydrate binding,GO:0030395: lactose binding,GO:0042803: protein homodimerization activity,GO:0043236: laminin binding,GO:0044822: poly(A) RNA binding	Nucleus
Homo sapiens	ENSG00000068078	FGFR3	fibroblast growth factor receptor 3	4	GO:0000122|negative regulation of transcription from RNA polymerase II promoter|biological_process#GO:0000165|MAPK cascade|biological_process#GO:0001501|skeletal system development|biological_process#GO:0001938|positive regulation of endothelial cell proliferation|biological_process#GO:0001958|endochondral ossification|biological_process#GO:0002009|morphogenesis of an epithelium|biological_proces…	transferase activity	GO:0004672: protein kinase activity#GO:0004713: protein tyrosine kinase activity#GO:0005007: fibroblast growth factor-activated receptor activity#GO:0005515: protein binding#GO:0005524: ATP binding#GO:0016772: transferase activity, transferring phosphorus-containing groups#GO:0017134: fibroblast growth factor binding	GO:0004672: protein kinase activity,GO:0004713: protein tyrosine kinase activity,GO:0005007: fibroblast growth factor-activated receptor activity,GO:0005515: protein binding,GO:0005524: ATP binding,GO:0016772: transferase activity, transferring phosphorus-containing groups,GO:0017134: fibroblast growth factor binding	Nucleus
Homo sapiens	ENSG00000198286	CARD11	caspase recruitment domain family, member 11	7	GO:0001772|immunological synapse|cellular_component#GO:0001819|positive regulation of cytokine production|biological_process#GO:0004385|guanylate kinase activity|molecular_function#GO:0005515|protein binding|molecular_function#GO:0005622|intracellular|cellular_component#GO:0005737|cytoplasm|cellular_component#GO:0005829|cytosol|cellular_component#GO:0005886|plasma membrane|cellular_component#GO:0…	CARD domain binding	GO:0004385: guanylate kinase activity#GO:0005515: protein binding#GO:0050700: CARD domain binding	GO:0004385: guanylate kinase activity,GO:0005515: protein binding,GO:0050700: CARD domain binding	Cell surface
Homo sapiens	ENSG00000100142	POLR2F	polymerase (RNA) II (DNA directed) polypeptide F	22	GO:0000398|mRNA splicing, via spliceosome|biological_process#GO:0001054|RNA polymerase I activity|molecular_function#GO:0001055|RNA polymerase II activity|molecular_function#GO:0001056|RNA polymerase III activity|molecular_function#GO:0003677|DNA binding|molecular_function#GO:0003899|DNA-directed RNA polymerase activity|molecular_function#GO:0005634|nucleus|cellular_component#GO:0005654|nucleopla…	DNA-directed RNA polymerase activity	GO:0001054: RNA polymerase I activity#GO:0001055: RNA polymerase II activity#GO:0001056: RNA polymerase III activity#GO:0003677: DNA binding#GO:0003899: DNA-directed RNA polymerase activity	GO:0001054: RNA polymerase I activity,GO:0001055: RNA polymerase II activity,GO:0001056: RNA polymerase III activity,GO:0003677: DNA binding,GO:0003899: DNA-directed RNA polymerase activity	Nucleus
Homo sapiens	ENSG00000092445	TYRO3	TYRO3 protein tyrosine kinase	15	GO:0001779|natural killer cell differentiation|biological_process#GO:0004672|protein kinase activity|molecular_function#GO:0004713|protein tyrosine kinase activity|molecular_function#GO:0004714|transmembrane receptor protein tyrosine kinase activity|molecular_function#GO:0004716|receptor signaling protein tyrosine kinase activity|molecular_function#GO:0005515|protein binding|molecular_function#GO…	transferase activity	GO:0004672: protein kinase activity#GO:0004713: protein tyrosine kinase activity#GO:0004714: transmembrane receptor protein tyrosine kinase activity#GO:0004716: receptor signaling protein tyrosine kinase activity#GO:0005515: protein binding#GO:0005524: ATP binding#GO:0016772: transferase activity, transferring phosphorus-containing groups#GO:0043548: phosphatidylinositol 3-kinase binding#GO:00469…	GO:0004672: protein kinase activity,GO:0004713: protein tyrosine kinase activity,GO:0004714: transmembrane receptor protein tyrosine kinase activity,GO:0004716: receptor signaling protein tyrosine kinase activity,GO:0005515: protein binding,GO:0005524: ATP binding,GO:0016772: transferase activity, transferring phosphorus-containing groups,GO:0043548: phosphatidylinositol 3-kinase binding,GO:00469…	Nucleus
Homo sapiens	ENSG00000131981	LGALS3	lectin, galactoside-binding, soluble, 3	14	GO:0001501|skeletal system development|biological_process#GO:0001772|immunological synapse|cellular_component#GO:0002548|monocyte chemotaxis|biological_process#GO:0005515|protein binding|molecular_function#GO:0005578|proteinaceous extracellular matrix|cellular_component#GO:0005615|extracellular space|cellular_component#GO:0005634|nucleus|cellular_component#GO:0005681|spliceosomal complex|cellular…	poly(A) RNA binding	GO:0005515: protein binding#GO:0019863: IgE binding#GO:0030246: carbohydrate binding#GO:0042056: chemoattractant activity#GO:0043236: laminin binding#GO:0044822: poly(A) RNA binding	GO:0005515: protein binding,GO:0019863: IgE binding,GO:0030246: carbohydrate binding,GO:0042056: chemoattractant activity,GO:0043236: laminin binding,GO:0044822: poly(A) RNA binding	Nucleus
Homo sapiens	ENSG00000184381	PLA2G6	phospholipase A2, group VI (cytosolic, calcium-independent)	22	GO:0001934|positive regulation of protein phosphorylation|biological_process#GO:0004623|phospholipase A2 activity|molecular_function#GO:0005515|protein binding|molecular_function#GO:0005516|calmodulin binding|molecular_function#GO:0005739|mitochondrion|cellular_component#GO:0005829|cytosol|cellular_component#GO:0006629|lipid metabolic process|biological_process#GO:0006644|phospholipid metabolic p…	calcium-independent phospholipase A2 activity	GO:0004623: phospholipase A2 activity#GO:0005515: protein binding#GO:0005516: calmodulin binding#GO:0043008: ATP-dependent protein binding#GO:0047499: calcium-independent phospholipase A2 activity	GO:0004623: phospholipase A2 activity,GO:0005515: protein binding,GO:0005516: calmodulin binding,GO:0043008: ATP-dependent protein binding,GO:0047499: calcium-independent phospholipase A2 activity	Plasma membrane
Homo sapiens	ENSG00000136574	GATA4	GATA binding protein 4	8	GO:0000977|RNA polymerase II regulatory region sequence-specific DNA binding|molecular_function#GO:0000981|sequence-specific DNA binding RNA polymerase II transcription factor activity|molecular_function#GO:0001076|RNA polymerase II transcription factor binding transcription factor activity|molecular_function#GO:0001158|enhancer sequence-specific DNA binding|molecular_function#GO:0001701|in utero…	co-SMAD binding	GO:0000977: RNA polymerase II regulatory region sequence-specific DNA binding#GO:0000981: sequence-specific DNA binding RNA polymerase II transcription factor activity#GO:0001076: RNA polymerase II transcription factor binding transcription factor activity#GO:0001158: enhancer sequence-specific DNA binding#GO:0003677: DNA binding#GO:0003682: chromatin binding#GO:0003700: sequence-specific DNA bin…	GO:0000977: RNA polymerase II regulatory region sequence-specific DNA binding,GO:0000981: sequence-specific DNA binding RNA polymerase II transcription factor activity,GO:0001076: RNA polymerase II transcription factor binding transcription factor activity,GO:0001158: enhancer sequence-specific DNA binding,GO:0003677: DNA binding,GO:0003682: chromatin binding,GO:0003700: sequence-specific DNA bin…	Nucleus
Homo sapiens	ENSG00000139946	PELI2	pellino E3 ubiquitin protein ligase family member 2	14	GO:0001934|positive regulation of protein phosphorylation|biological_process#GO:0002224|toll-like receptor signaling pathway|biological_process#GO:0002755|MyD88-dependent toll-like receptor signaling pathway|biological_process#GO:0005515|protein binding|molecular_function#GO:0005829|cytosol|cellular_component#GO:0008063|Toll signaling pathway|biological_process#GO:0016567|protein ubiquitination|b…	ligase activity	GO:0005515: protein binding#GO:0016874: ligase activity	GO:0005515: protein binding,GO:0016874: ligase activity	Cytoplasm
Homo sapiens	ENSG00000075624	ACTB	actin, beta	7	GO:0000790|nuclear chromatin|cellular_component#GO:0000978|RNA polymerase II core promoter proximal region sequence-specific DNA binding|molecular_function#GO:0000980|RNA polymerase II distal enhancer sequence-specific DNA binding|molecular_function#GO:0001895|retina homeostasis|biological_process#GO:0005200|structural constituent of cytoskeleton|molecular_function#GO:0005515|protein binding|mole…	nitric-oxide synthase binding	GO:0000978: RNA polymerase II core promoter proximal region sequence-specific DNA binding#GO:0000980: RNA polymerase II distal enhancer sequence-specific DNA binding#GO:0005200: structural constituent of cytoskeleton#GO:0005515: protein binding#GO:0005524: ATP binding#GO:0019894: kinesin binding#GO:0019901: protein kinase binding#GO:0030957: Tat protein binding#GO:0031492: nucleosomal DNA binding…	GO:0000978: RNA polymerase II core promoter proximal region sequence-specific DNA binding,GO:0000980: RNA polymerase II distal enhancer sequence-specific DNA binding,GO:0005200: structural constituent of cytoskeleton,GO:0005515: protein binding,GO:0005524: ATP binding,GO:0019894: kinesin binding,GO:0019901: protein kinase binding,GO:0030957: Tat protein binding,GO:0031492: nucleosomal DNA binding…	Nucleus
Homo sapiens	ENSG00000164733	CTSB	cathepsin B	8	GO:0002224|toll-like receptor signaling pathway|biological_process#GO:0004197|cysteine-type endopeptidase activity|molecular_function#GO:0005515|protein binding|molecular_function#GO:0005518|collagen binding|molecular_function#GO:0005576|extracellular region|cellular_component#GO:0005615|extracellular space|cellular_component#GO:0005622|intracellular|cellular_component#GO:0005730|nucleolus|cellul…	proteoglycan binding	GO:0004197: cysteine-type endopeptidase activity#GO:0005515: protein binding#GO:0005518: collagen binding#GO:0008233: peptidase activity#GO:0008234: cysteine-type peptidase activity#GO:0043394: proteoglycan binding	GO:0004197: cysteine-type endopeptidase activity,GO:0005515: protein binding,GO:0005518: collagen binding,GO:0008233: peptidase activity,GO:0008234: cysteine-type peptidase activity,GO:0043394: proteoglycan binding	Nucleus
Homo sapiens	ENSG00000128383	APOBEC3A	apolipoprotein B mRNA editing enzyme, catalytic polypeptide-like 3A	22	GO:0003824|catalytic activity|molecular_function#GO:0004126|cytidine deaminase activity|molecular_function#GO:0005515|protein binding|molecular_function#GO:0005634|nucleus|cellular_component#GO:0005737|cytoplasm|cellular_component#GO:0008270|zinc ion binding|molecular_function#GO:0009972|cytidine deamination|biological_process#GO:0010529|negative regulation of transposition|biological_process#GO:…	hydrolase activity	GO:0003824: catalytic activity#GO:0004126: cytidine deaminase activity#GO:0005515: protein binding#GO:0008270: zinc ion binding#GO:0016814: hydrolase activity, acting on carbon-nitrogen (but not peptide) bonds, in cyclic amidines#GO:0047844: deoxycytidine deaminase activity	GO:0003824: catalytic activity,GO:0004126: cytidine deaminase activity,GO:0005515: protein binding,GO:0008270: zinc ion binding,GO:0016814: hydrolase activity, acting on carbon-nitrogen (but not peptide) bonds, in cyclic amidines,GO:0047844: deoxycytidine deaminase activity	Nucleus
Homo sapiens	ENSG00000179750	APOBEC3B	apolipoprotein B mRNA editing enzyme, catalytic polypeptide-like 3B	22	GO:0003824|catalytic activity|molecular_function#GO:0005634|nucleus|cellular_component#GO:0008152|metabolic process|biological_process#GO:0008270|zinc ion binding|molecular_function#GO:0010529|negative regulation of transposition|biological_process#GO:0016814|hydrolase activity, acting on carbon-nitrogen (but not peptide) bonds, in cyclic amidines|molecular_function#GO:0044822|poly(A) RNA binding…	hydrolase activity	GO:0003824: catalytic activity#GO:0008270: zinc ion binding#GO:0016814: hydrolase activity, acting on carbon-nitrogen (but not peptide) bonds, in cyclic amidines#GO:0044822: poly(A) RNA binding#GO:0047844: deoxycytidine deaminase activity	GO:0003824: catalytic activity,GO:0008270: zinc ion binding,GO:0016814: hydrolase activity, acting on carbon-nitrogen (but not peptide) bonds, in cyclic amidines,GO:0044822: poly(A) RNA binding,GO:0047844: deoxycytidine deaminase activity	Nucleus
Homo sapiens	ENSG00000092531	SNAP23	synaptosomal-associated protein, 23kDa	15	GO:0005515|protein binding|molecular_function#GO:0005634|nucleus|cellular_component#GO:0005886|plasma membrane|cellular_component#GO:0006887|exocytosis|biological_process#GO:0006892|post-Golgi vesicle-mediated transport|biological_process#GO:0006903|vesicle targeting|biological_process#GO:0015031|protein transport|biological_process#GO:0030054|cell junction|cellular_component#GO:0031410|cytoplasm…	protein binding	GO:0005515: protein binding	GO:0005515: protein binding	Nucleus
Homo sapiens	ENSG00000128394	APOBEC3F	apolipoprotein B mRNA editing enzyme, catalytic polypeptide-like 3F	22	GO:0000932|cytoplasmic mRNA processing body|cellular_component#GO:0002230|positive regulation of defense response to virus by host|biological_process#GO:0003723|RNA binding|molecular_function#GO:0003824|catalytic activity|molecular_function#GO:0004126|cytidine deaminase activity|molecular_function#GO:0005515|protein binding|molecular_function#GO:0005737|cytoplasm|cellular_component#GO:0008270|zin…	hydrolase activity	GO:0003723: RNA binding#GO:0003824: catalytic activity#GO:0004126: cytidine deaminase activity#GO:0005515: protein binding#GO:0008270: zinc ion binding#GO:0016814: hydrolase activity, acting on carbon-nitrogen (but not peptide) bonds, in cyclic amidines#GO:0044822: poly(A) RNA binding	GO:0003723: RNA binding,GO:0003824: catalytic activity,GO:0004126: cytidine deaminase activity,GO:0005515: protein binding,GO:0008270: zinc ion binding,GO:0016814: hydrolase activity, acting on carbon-nitrogen (but not peptide) bonds, in cyclic amidines,GO:0044822: poly(A) RNA binding	Cytoplasm
Homo sapiens	ENSG00000103266	STUB1	STIP1 homology and U-box containing protein 1, E3 ubiquitin protein ligase	16	GO:0000151|ubiquitin ligase complex|cellular_component#GO:0000209|protein polyubiquitination|biological_process#GO:0004842|ubiquitin-protein transferase activity|molecular_function#GO:0005515|protein binding|molecular_function#GO:0005634|nucleus|cellular_component#GO:0005737|cytoplasm|cellular_component#GO:0005829|cytosol|cellular_component#GO:0005886|plasma membrane|cellular_component#GO:0006281…	protein binding	GO:0004842: ubiquitin-protein transferase activity#GO:0005515: protein binding#GO:0016874: ligase activity#GO:0019899: enzyme binding#GO:0019900: kinase binding#GO:0030544: Hsp70 protein binding#GO:0030674: protein binding, bridging#GO:0030911: TPR domain binding#GO:0031625: ubiquitin protein ligase binding#GO:0034450: ubiquitin-ubiquitin ligase activity#GO:0042803: protein homodimerization activ…	GO:0004842: ubiquitin-protein transferase activity,GO:0005515: protein binding,GO:0016874: ligase activity,GO:0019899: enzyme binding,GO:0019900: kinase binding,GO:0030544: Hsp70 protein binding,GO:0030674: protein binding, bridging,GO:0030911: TPR domain binding,GO:0031625: ubiquitin protein ligase binding,GO:0034450: ubiquitin-ubiquitin ligase activity,GO:0042803: protein homodimerization activ…	Nucleus
Homo sapiens	ENSG00000100298	APOBEC3H	apolipoprotein B mRNA editing enzyme, catalytic polypeptide-like 3H	22	GO:0000932|cytoplasmic mRNA processing body|cellular_component#GO:0002244|hematopoietic progenitor cell differentiation|biological_process#GO:0003824|catalytic activity|molecular_function#GO:0004126|cytidine deaminase activity|molecular_function#GO:0005515|protein binding|molecular_function#GO:0005634|nucleus|cellular_component#GO:0005737|cytoplasm|cellular_component#GO:0008270|zinc ion binding|m…	hydrolase activity	GO:0003824: catalytic activity#GO:0004126: cytidine deaminase activity#GO:0005515: protein binding#GO:0008270: zinc ion binding#GO:0016787: hydrolase activity#GO:0016814: hydrolase activity, acting on carbon-nitrogen (but not peptide) bonds, in cyclic amidines	GO:0003824: catalytic activity,GO:0004126: cytidine deaminase activity,GO:0005515: protein binding,GO:0008270: zinc ion binding,GO:0016787: hydrolase activity,GO:0016814: hydrolase activity, acting on carbon-nitrogen (but not peptide) bonds, in cyclic amidines	Nucleus
Homo sapiens	ENSG00000100311	PDGFB	platelet-derived growth factor beta polypeptide	22	GO:0000139|Golgi membrane|cellular_component#GO:0001568|blood vessel development|biological_process#GO:0001666|response to hypoxia|biological_process#GO:0001892|embryonic placenta development|biological_process#GO:0001938|positive regulation of endothelial cell proliferation|biological_process#GO:0002548|monocyte chemotaxis|biological_process#GO:0002576|platelet degranulation|biological_process#G…	platelet-derived growth factor binding	GO:0005102: receptor binding#GO:0005161: platelet-derived growth factor receptor binding#GO:0005515: protein binding#GO:0005518: collagen binding#GO:0008083: growth factor activity#GO:0016176: superoxide-generating NADPH oxidase activator activity#GO:0042056: chemoattractant activity#GO:0042802: identical protein binding#GO:0042803: protein homodimerization activity#GO:0046982: protein heterodime…	GO:0005102: receptor binding,GO:0005161: platelet-derived growth factor receptor binding,GO:0005515: protein binding,GO:0005518: collagen binding,GO:0008083: growth factor activity,GO:0016176: superoxide-generating NADPH oxidase activator activity,GO:0042056: chemoattractant activity,GO:0042802: identical protein binding,GO:0042803: protein homodimerization activity,GO:0046982: protein heterodime…	Extracellular
Homo sapiens	ENSG00000136238	RAC1	ras-related C3 botulinum toxin substrate 1 (rho family, small GTP binding protein Rac1)	7	GO:0000139|Golgi membrane|cellular_component#GO:0001891|phagocytic cup|cellular_component#GO:0001934|positive regulation of protein phosphorylation|biological_process#GO:0002093|auditory receptor cell morphogenesis|biological_process#GO:0002551|mast cell chemotaxis|biological_process#GO:0003382|epithelial cell morphogenesis|biological_process#GO:0003924|GTPase activity|molecular_function#GO:00055…	Rho GDP-dissociation inhibitor binding	GO:0003924: GTPase activity#GO:0005515: protein binding#GO:0005525: GTP binding#GO:0017137: Rab GTPase binding#GO:0019899: enzyme binding#GO:0019901: protein kinase binding#GO:0030742: GTP-dependent protein binding#GO:0031996: thioesterase binding#GO:0051022: Rho GDP-dissociation inhibitor binding	GO:0003924: GTPase activity,GO:0005515: protein binding,GO:0005525: GTP binding,GO:0017137: Rab GTPase binding,GO:0019899: enzyme binding,GO:0019901: protein kinase binding,GO:0030742: GTP-dependent protein binding,GO:0031996: thioesterase binding,GO:0051022: Rho GDP-dissociation inhibitor binding	Plasma membrane
Homo sapiens	ENSG00000100324	TAB1	TGF-beta activated kinase 1/MAP3K7 binding protein 1	22	GO:0000185|activation of MAPKKK activity|biological_process#GO:0000187|activation of MAPK activity|biological_process#GO:0001701|in utero embryonic development|biological_process#GO:0002224|toll-like receptor signaling pathway|biological_process#GO:0002755|MyD88-dependent toll-like receptor signaling pathway|biological_process#GO:0002756|MyD88-independent toll-like receptor signaling pathway|biol…	mitogen-activated protein kinase p38 binding	GO:0003824: catalytic activity#GO:0005515: protein binding#GO:0008047: enzyme activator activity#GO:0019209: kinase activator activity#GO:0032403: protein complex binding#GO:0048273: mitogen-activated protein kinase p38 binding	GO:0003824: catalytic activity,GO:0005515: protein binding,GO:0008047: enzyme activator activity,GO:0019209: kinase activator activity,GO:0032403: protein complex binding,GO:0048273: mitogen-activated protein kinase p38 binding	Nucleus
Homo sapiens	ENSG00000038945	MSR1	macrophage scavenger receptor 1	8	GO:0003700|sequence-specific DNA binding transcription factor activity|molecular_function#GO:0004871|signal transducer activity|molecular_function#GO:0005044|scavenger receptor activity|molecular_function#GO:0005515|protein binding|molecular_function#GO:0005581|collagen trimer|cellular_component#GO:0005829|cytosol|cellular_component#GO:0005886|plasma membrane|cellular_component#GO:0005887|integra…	low-density lipoprotein particle binding	GO:0003700: sequence-specific DNA binding transcription factor activity#GO:0004871: signal transducer activity#GO:0005044: scavenger receptor activity#GO:0005515: protein binding#GO:0030169: low-density lipoprotein particle binding	GO:0003700: sequence-specific DNA binding transcription factor activity,GO:0004871: signal transducer activity,GO:0005044: scavenger receptor activity,GO:0005515: protein binding,GO:0030169: low-density lipoprotein particle binding	Plasma membrane
Homo sapiens	ENSG00000128272	ATF4	activating transcription factor 4 (tax-responsive enhancer element B67)	22	GO:0000978|RNA polymerase II core promoter proximal region sequence-specific DNA binding|molecular_function#GO:0001046|core promoter sequence-specific DNA binding|molecular_function#GO:0001077|RNA polymerase II core promoter proximal region sequence-specific DNA binding transcription factor activity involved in positive regulation of transcription|molecular_function#GO:0003677|DNA binding|molecul…	sequence-specific DNA binding	GO:0000978: RNA polymerase II core promoter proximal region sequence-specific DNA binding#GO:0001046: core promoter sequence-specific DNA binding#GO:0001077: RNA polymerase II core promoter proximal region sequence-specific DNA binding transcription factor activity involved in positive regulation of transcription#GO:0003677: DNA binding#GO:0003700: sequence-specific DNA binding transcription fact…	GO:0000978: RNA polymerase II core promoter proximal region sequence-specific DNA binding,GO:0001046: core promoter sequence-specific DNA binding,GO:0001077: RNA polymerase II core promoter proximal region sequence-specific DNA binding transcription factor activity involved in positive regulation of transcription,GO:0003677: DNA binding,GO:0003700: sequence-specific DNA binding transcription fact…	Nucleus
Homo sapiens	ENSG00000078579	FGF20	fibroblast growth factor 20	8	GO:0005104|fibroblast growth factor receptor binding|molecular_function#GO:0005576|extracellular region|cellular_component#GO:0007165|signal transduction|biological_process#GO:0007173|epidermal growth factor receptor signaling pathway|biological_process#GO:0007267|cell-cell signaling|biological_process#GO:0008083|growth factor activity|molecular_function#GO:0008284|positive regulation of cell pro…	growth factor activity	GO:0005104: fibroblast growth factor receptor binding#GO:0008083: growth factor activity	GO:0005104: fibroblast growth factor receptor binding,GO:0008083: growth factor activity	Extracellular
Homo sapiens	ENSG00000100644	HIF1A	hypoxia inducible factor 1, alpha subunit (basic helix-loop-helix transcription factor)	14	GO:0000989|transcription factor binding transcription factor activity|molecular_function#GO:0001076|RNA polymerase II transcription factor binding transcription factor activity|molecular_function#GO:0001077|RNA polymerase II core promoter proximal region sequence-specific DNA binding transcription factor activity involved in positive regulation of transcription|molecular_function#GO:0001525|angio…	Hsp90 protein binding	GO:0000989: transcription factor binding transcription factor activity#GO:0001076: RNA polymerase II transcription factor binding transcription factor activity#GO:0001077: RNA polymerase II core promoter proximal region sequence-specific DNA binding transcription factor activity involved in positive regulation of transcription#GO:0003677: DNA binding#GO:0003700: sequence-specific DNA binding tran…	GO:0000989: transcription factor binding transcription factor activity,GO:0001076: RNA polymerase II transcription factor binding transcription factor activity,GO:0001077: RNA polymerase II core promoter proximal region sequence-specific DNA binding transcription factor activity involved in positive regulation of transcription,GO:0003677: DNA binding,GO:0003700: sequence-specific DNA binding tran…	Nucleus
Homo sapiens	ENSG00000100351	GRAP2	GRB2-related adaptor protein 2	22	GO:0005070|SH3/SH2 adaptor activity|molecular_function#GO:0005515|protein binding|molecular_function#GO:0005634|nucleus|cellular_component#GO:0005737|cytoplasm|cellular_component#GO:0005768|endosome|cellular_component#GO:0005829|cytosol|cellular_component#GO:0007265|Ras protein signal transduction|biological_process#GO:0007267|cell-cell signaling|biological_process#GO:0009967|positive regulation …	protein binding	GO:0005070: SH3/SH2 adaptor activity#GO:0005515: protein binding	GO:0005070: SH3/SH2 adaptor activity,GO:0005515: protein binding	Nucleus
Homo sapiens	ENSG00000197253	TPSB2	tryptase beta 2 (gene/pseudogene)	16	GO:0003824|catalytic activity|molecular_function#GO:0004252|serine-type endopeptidase activity|molecular_function#GO:0006508|proteolysis|biological_process#GO:0045087|innate immune response|biological_process	serine-type endopeptidase activity	GO:0003824: catalytic activity#GO:0004252: serine-type endopeptidase activity	GO:0003824: catalytic activity,GO:0004252: serine-type endopeptidase activity	Unknown
Homo sapiens	ENSG00000100354	TNRC6B	trinucleotide repeat containing 6B	22	GO:0000166|nucleotide binding|molecular_function#GO:0000932|cytoplasmic mRNA processing body|cellular_component#GO:0005515|protein binding|molecular_function#GO:0005829|cytosol|cellular_component#GO:0006417|regulation of translation|biological_process#GO:0007173|epidermal growth factor receptor signaling pathway|biological_process#GO:0007219|Notch signaling pathway|biological_process#GO:0008543|f…	poly(A) RNA binding	GO:0000166: nucleotide binding#GO:0005515: protein binding#GO:0044822: poly(A) RNA binding	GO:0000166: nucleotide binding,GO:0005515: protein binding,GO:0044822: poly(A) RNA binding	Cytoplasm
Homo sapiens	ENSG00000106541	AGR2	anterior gradient 2 homolog (Xenopus laevis)	7	GO:0002162|dystroglycan binding|molecular_function#GO:0005515|protein binding|molecular_function#GO:0005576|extracellular region|cellular_component#GO:0005739|mitochondrion|cellular_component#GO:0005783|endoplasmic reticulum|cellular_component#GO:0045087|innate immune response|biological_process#GO:0060480|lung goblet cell differentiation|biological_process#GO:0070254|mucus secretion|biological_p…	protein binding	GO:0002162: dystroglycan binding#GO:0005515: protein binding	GO:0002162: dystroglycan binding,GO:0005515: protein binding	Extracellular
Homo sapiens	ENSG00000100393	EP300	E1A binding protein p300	22	GO:0000086|G2/M transition of mitotic cell cycle|biological_process#GO:0000122|negative regulation of transcription from RNA polymerase II promoter|biological_process#GO:0000123|histone acetyltransferase complex|cellular_component#GO:0000278|mitotic cell cycle|biological_process#GO:0000785|chromatin|cellular_component#GO:0000978|RNA polymerase II core promoter proximal region sequence-specific DN…	transferase activity	GO:0000978: RNA polymerase II core promoter proximal region sequence-specific DNA binding#GO:0000979: RNA polymerase II core promoter sequence-specific DNA binding#GO:0001047: core promoter binding#GO:0001085: RNA polymerase II transcription factor binding#GO:0001102: RNA polymerase II activating transcription factor binding#GO:0001159: core promoter proximal region DNA binding#GO:0002039: p53 bi…	GO:0000978: RNA polymerase II core promoter proximal region sequence-specific DNA binding,GO:0000979: RNA polymerase II core promoter sequence-specific DNA binding,GO:0001047: core promoter binding,GO:0001085: RNA polymerase II transcription factor binding,GO:0001102: RNA polymerase II activating transcription factor binding,GO:0001159: core promoter proximal region DNA binding,GO:0002039: p53 bi…	Nucleus
Homo sapiens	ENSG00000106546	AHR	aryl hydrocarbon receptor	7	GO:0000122|negative regulation of transcription from RNA polymerase II promoter|biological_process#GO:0001568|blood vessel development|biological_process#GO:0003677|DNA binding|molecular_function#GO:0003700|sequence-specific DNA binding transcription factor activity|molecular_function#GO:0003705|RNA polymerase II distal enhancer sequence-specific DNA binding transcription factor activity|molecula…	E-box binding	GO:0003677: DNA binding#GO:0003700: sequence-specific DNA binding transcription factor activity#GO:0003705: RNA polymerase II distal enhancer sequence-specific DNA binding transcription factor activity#GO:0004871: signal transducer activity#GO:0004879: ligand-activated sequence-specific DNA binding RNA polymerase II transcription factor activity#GO:0005515: protein binding#GO:0008134: transcripti…	GO:0003677: DNA binding,GO:0003700: sequence-specific DNA binding transcription factor activity,GO:0003705: RNA polymerase II distal enhancer sequence-specific DNA binding transcription factor activity,GO:0004871: signal transducer activity,GO:0004879: ligand-activated sequence-specific DNA binding RNA polymerase II transcription factor activity,GO:0005515: protein binding,GO:0008134: transcripti…	Nucleus
Homo sapiens	ENSG00000126804	ZBTB1	zinc finger and BTB domain containing 1	14	GO:0000122|negative regulation of transcription from RNA polymerase II promoter|biological_process#GO:0002711|positive regulation of T cell mediated immunity|biological_process#GO:0003677|DNA binding|molecular_function#GO:0005515|protein binding|molecular_function#GO:0005634|nucleus|cellular_component#GO:0005654|nucleoplasm|cellular_component#GO:0016604|nuclear body|cellular_component#GO:0030183|…	protein heterodimerization activity	GO:0003677: DNA binding#GO:0005515: protein binding#GO:0042803: protein homodimerization activity#GO:0046872: metal ion binding#GO:0046982: protein heterodimerization activity	GO:0003677: DNA binding,GO:0005515: protein binding,GO:0042803: protein homodimerization activity,GO:0046872: metal ion binding,GO:0046982: protein heterodimerization activity	Nucleus
Homo sapiens	ENSG00000100413	POLR3H	polymerase (RNA) III (DNA directed) polypeptide H (22.9kD)	22	GO:0001056|RNA polymerase III activity|molecular_function#GO:0003677|DNA binding|molecular_function#GO:0003899|DNA-directed RNA polymerase activity|molecular_function#GO:0005634|nucleus|cellular_component#GO:0005654|nucleoplasm|cellular_component#GO:0005666|DNA-directed RNA polymerase III complex|cellular_component#GO:0005813|centrosome|cellular_component#GO:0005829|cytosol|cellular_component#GO:…	DNA-directed RNA polymerase activity	GO:0001056: RNA polymerase III activity#GO:0003677: DNA binding#GO:0003899: DNA-directed RNA polymerase activity	GO:0001056: RNA polymerase III activity,GO:0003677: DNA binding,GO:0003899: DNA-directed RNA polymerase activity	Nucleus
Homo sapiens	ENSG00000196419	XRCC6	X-ray repair complementing defective repair in Chinese hamster cells 6	22	GO:0000723|telomere maintenance|biological_process#GO:0000783|nuclear telomere cap complex|cellular_component#GO:0003677|DNA binding|molecular_function#GO:0003684|damaged DNA binding|molecular_function#GO:0003690|double-stranded DNA binding|molecular_function#GO:0003691|double-stranded telomeric DNA binding|molecular_function#GO:0004003|ATP-dependent DNA helicase activity|molecular_function#GO:00…	5'-deoxyribose-5-phosphate lyase activity	GO:0003677: DNA binding#GO:0003684: damaged DNA binding#GO:0003690: double-stranded DNA binding#GO:0003691: double-stranded telomeric DNA binding#GO:0004003: ATP-dependent DNA helicase activity#GO:0005515: protein binding#GO:0005524: ATP binding#GO:0008022: protein C-terminus binding#GO:0042162: telomeric DNA binding#GO:0044212: transcription regulatory region DNA binding#GO:0044822: poly(A) RNA …	GO:0003677: DNA binding,GO:0003684: damaged DNA binding,GO:0003690: double-stranded DNA binding,GO:0003691: double-stranded telomeric DNA binding,GO:0004003: ATP-dependent DNA helicase activity,GO:0005515: protein binding,GO:0005524: ATP binding,GO:0008022: protein C-terminus binding,GO:0042162: telomeric DNA binding,GO:0044212: transcription regulatory region DNA binding,GO:0044822: poly(A) RNA …	Nucleus
Homo sapiens	ENSG00000198736	SEPX1	methionine sulfoxide reductase B1	16	GO:0003779|actin binding|molecular_function#GO:0005575|cellular_component|cellular_component#GO:0005634|nucleus|cellular_component#GO:0005737|cytoplasm|cellular_component#GO:0006979|response to oxidative stress|biological_process#GO:0008270|zinc ion binding|molecular_function#GO:0015629|actin cytoskeleton|cellular_component#GO:0030041|actin filament polymerization|biological_process#GO:0030091|pr…	methionine-R-sulfoxide reductase activity	GO:0003779: actin binding#GO:0008270: zinc ion binding#GO:0033743: peptide-methionine (R)-S-oxide reductase activity#GO:0070191: methionine-R-sulfoxide reductase activity	GO:0003779: actin binding,GO:0008270: zinc ion binding,GO:0033743: peptide-methionine (R)-S-oxide reductase activity,GO:0070191: methionine-R-sulfoxide reductase activity	Nucleus
Homo sapiens	ENSG00000198911	SREBF2	sterol regulatory element binding transcription factor 2	22	GO:0000122|negative regulation of transcription from RNA polymerase II promoter|biological_process#GO:0000139|Golgi membrane|cellular_component#GO:0000978|RNA polymerase II core promoter proximal region sequence-specific DNA binding|molecular_function#GO:0003677|DNA binding|molecular_function#GO:0003700|sequence-specific DNA binding transcription factor activity|molecular_function#GO:0005515|prot…	E-box binding	GO:0000978: RNA polymerase II core promoter proximal region sequence-specific DNA binding#GO:0003677: DNA binding#GO:0003700: sequence-specific DNA binding transcription factor activity#GO:0005515: protein binding#GO:0008022: protein C-terminus binding#GO:0044212: transcription regulatory region DNA binding#GO:0046983: protein dimerization activity#GO:0070888: E-box binding	GO:0000978: RNA polymerase II core promoter proximal region sequence-specific DNA binding,GO:0003677: DNA binding,GO:0003700: sequence-specific DNA binding transcription factor activity,GO:0005515: protein binding,GO:0008022: protein C-terminus binding,GO:0044212: transcription regulatory region DNA binding,GO:0046983: protein dimerization activity,GO:0070888: E-box binding	Nucleus
Homo sapiens	ENSG00000136244	IL6	interleukin 6 (interferon, beta 2)	7	GO:0001781|neutrophil apoptotic process|biological_process#GO:0002384|hepatic immune response|biological_process#GO:0002446|neutrophil mediated immunity|biological_process#GO:0002548|monocyte chemotaxis|biological_process#GO:0002675|positive regulation of acute inflammatory response|biological_process#GO:0002690|positive regulation of leukocyte chemotaxis|biological_process#GO:0005102|receptor bi…	growth factor activity	GO:0005102: receptor binding#GO:0005125: cytokine activity#GO:0005138: interleukin-6 receptor binding#GO:0005515: protein binding#GO:0008083: growth factor activity	GO:0005102: receptor binding,GO:0005125: cytokine activity,GO:0005138: interleukin-6 receptor binding,GO:0005515: protein binding,GO:0008083: growth factor activity	Extracellular
Homo sapiens	ENSG00000061337	LZTS1	leucine zipper, putative tumor suppressor 1	8	GO:0003677|DNA binding|molecular_function#GO:0003700|sequence-specific DNA binding transcription factor activity|molecular_function#GO:0005515|protein binding|molecular_function#GO:0005654|nucleoplasm|cellular_component#GO:0005829|cytosol|cellular_component#GO:0006351|transcription, DNA-templated|biological_process#GO:0006355|regulation of transcription, DNA-templated|biological_process#GO:000638…	protein binding	GO:0003677: DNA binding#GO:0003700: sequence-specific DNA binding transcription factor activity#GO:0005515: protein binding	GO:0003677: DNA binding,GO:0003700: sequence-specific DNA binding transcription factor activity,GO:0005515: protein binding	Nucleus
Homo sapiens	ENSG00000103197	TSC2	tuberous sclerosis 2	16	GO:0001666|response to hypoxia|biological_process#GO:0001843|neural tube closure|biological_process#GO:0005096|GTPase activator activity|molecular_function#GO:0005488|binding|molecular_function#GO:0005515|protein binding|molecular_function#GO:0005634|nucleus|cellular_component#GO:0005737|cytoplasm|cellular_component#GO:0005794|Golgi apparatus|cellular_component#GO:0005829|cytosol|cellular_compone…	14-3-3 protein binding	GO:0005096: GTPase activator activity#GO:0005488: binding#GO:0005515: protein binding#GO:0019902: phosphatase binding#GO:0042803: protein homodimerization activity#GO:0046982: protein heterodimerization activity#GO:0071889: 14-3-3 protein binding	GO:0005096: GTPase activator activity,GO:0005488: binding,GO:0005515: protein binding,GO:0019902: phosphatase binding,GO:0042803: protein homodimerization activity,GO:0046982: protein heterodimerization activity,GO:0071889: 14-3-3 protein binding	Nucleus
Homo sapiens	ENSG00000166710	B2M	beta-2-microglobulin	15	GO:0000139|Golgi membrane|cellular_component#GO:0001895|retina homeostasis|biological_process#GO:0001916|positive regulation of T cell mediated cytotoxicity|biological_process#GO:0002237|response to molecule of bacterial origin|biological_process#GO:0002474|antigen processing and presentation of peptide antigen via MHC class I|biological_process#GO:0002479|antigen processing and presentation of e…	identical protein binding	GO:0005515: protein binding#GO:0042802: identical protein binding	GO:0005515: protein binding,GO:0042802: identical protein binding	Extracellular
Homo sapiens	ENSG00000158815	FGF17	fibroblast growth factor 17	8	GO:0005105|type 1 fibroblast growth factor receptor binding|molecular_function#GO:0005111|type 2 fibroblast growth factor receptor binding|molecular_function#GO:0005576|extracellular region|cellular_component#GO:0005615|extracellular space|cellular_component#GO:0007165|signal transduction|biological_process#GO:0007173|epidermal growth factor receptor signaling pathway|biological_process#GO:000726…	growth factor activity	GO:0005105: type 1 fibroblast growth factor receptor binding#GO:0005111: type 2 fibroblast growth factor receptor binding#GO:0008083: growth factor activity	GO:0005105: type 1 fibroblast growth factor receptor binding,GO:0005111: type 2 fibroblast growth factor receptor binding,GO:0008083: growth factor activity	Extracellular
Homo sapiens	ENSG00000140279	DUOX2	dual oxidase 2	15	GO:0004601|peroxidase activity|molecular_function#GO:0005509|calcium ion binding|molecular_function#GO:0006590|thyroid hormone generation|biological_process#GO:0006979|response to oxidative stress|biological_process#GO:0009566|fertilization|biological_process#GO:0009615|response to virus|biological_process#GO:0016021|integral component of membrane|cellular_component#GO:0016174|NAD(P)H oxidase act…	heme binding	GO:0004601: peroxidase activity#GO:0005509: calcium ion binding#GO:0016174: NAD(P)H oxidase activity#GO:0016491: oxidoreductase activity#GO:0020037: heme binding	GO:0004601: peroxidase activity,GO:0005509: calcium ion binding,GO:0016174: NAD(P)H oxidase activity,GO:0016491: oxidoreductase activity,GO:0020037: heme binding	Plasma membrane
Homo sapiens	ENSG00000167965	MLST8	MTOR associated protein, LST8 homolog (S. cerevisiae)	16	GO:0005515|protein binding|molecular_function#GO:0005737|cytoplasm|cellular_component#GO:0005829|cytosol|cellular_component#GO:0007173|epidermal growth factor receptor signaling pathway|biological_process#GO:0008286|insulin receptor signaling pathway|biological_process#GO:0008543|fibroblast growth factor receptor signaling pathway|biological_process#GO:0030838|positive regulation of actin filamen…	protein binding	GO:0005515: protein binding	GO:0005515: protein binding	Cytoplasm
Homo sapiens	ENSG00000137857	DUOX1	dual oxidase 1	15	GO:0004601|peroxidase activity|molecular_function#GO:0005509|calcium ion binding|molecular_function#GO:0005515|protein binding|molecular_function#GO:0005886|plasma membrane|cellular_component#GO:0006590|thyroid hormone generation|biological_process#GO:0006979|response to oxidative stress|biological_process#GO:0016021|integral component of membrane|cellular_component#GO:0016174|NAD(P)H oxidase act…	NADP binding	GO:0004601: peroxidase activity#GO:0005509: calcium ion binding#GO:0005515: protein binding#GO:0016174: NAD(P)H oxidase activity#GO:0016491: oxidoreductase activity#GO:0020037: heme binding#GO:0050661: NADP binding	GO:0004601: peroxidase activity,GO:0005509: calcium ion binding,GO:0005515: protein binding,GO:0016174: NAD(P)H oxidase activity,GO:0016491: oxidoreductase activity,GO:0020037: heme binding,GO:0050661: NADP binding	Plasma membrane
Homo sapiens	ENSG00000078399	HOXA9	homeobox A9	7	GO:0003677|DNA binding|molecular_function#GO:0003700|sequence-specific DNA binding transcription factor activity|molecular_function#GO:0005515|protein binding|molecular_function#GO:0005634|nucleus|cellular_component#GO:0006351|transcription, DNA-templated|biological_process#GO:0006355|regulation of transcription, DNA-templated|biological_process#GO:0007275|multicellular organismal development|bio…	sequence-specific DNA binding	GO:0003677: DNA binding#GO:0003700: sequence-specific DNA binding transcription factor activity#GO:0005515: protein binding#GO:0019899: enzyme binding#GO:0043565: sequence-specific DNA binding	GO:0003677: DNA binding,GO:0003700: sequence-specific DNA binding transcription factor activity,GO:0005515: protein binding,GO:0019899: enzyme binding,GO:0043565: sequence-specific DNA binding	Nucleus
Homo sapiens	ENSG00000140992	PDPK1	3-phosphoinositide dependent protein kinase-1	16	GO:0003323|type B pancreatic cell development|biological_process#GO:0004672|protein kinase activity|molecular_function#GO:0004674|protein serine/threonine kinase activity|molecular_function#GO:0004676|3-phosphoinositide-dependent protein kinase activity|molecular_function#GO:0004713|protein tyrosine kinase activity|molecular_function#GO:0005158|insulin receptor binding|molecular_function#GO:00055…	transferase activity	GO:0004672: protein kinase activity#GO:0004674: protein serine/threonine kinase activity#GO:0004676: 3-phosphoinositide-dependent protein kinase activity#GO:0004713: protein tyrosine kinase activity#GO:0005158: insulin receptor binding#GO:0005515: protein binding#GO:0005524: ATP binding#GO:0016004: phospholipase activator activity#GO:0016301: kinase activity#GO:0016772: transferase activity, tran…	GO:0004672: protein kinase activity,GO:0004674: protein serine/threonine kinase activity,GO:0004676: 3-phosphoinositide-dependent protein kinase activity,GO:0004713: protein tyrosine kinase activity,GO:0005158: insulin receptor binding,GO:0005515: protein binding,GO:0005524: ATP binding,GO:0016004: phospholipase activator activity,GO:0016301: kinase activity,GO:0016772: transferase activity, tran…	Nucleus
Homo sapiens	ENSG00000106052	TAX1BP1	Tax1 (human T-cell leukemia virus type I) binding protein 1	7	GO:0005515|protein binding|molecular_function#GO:0005829|cytosol|cellular_component#GO:0006915|apoptotic process|biological_process#GO:0019900|kinase binding|molecular_function#GO:0032088|negative regulation of NF-kappaB transcription factor activity|biological_process#GO:0032480|negative regulation of type I interferon production|biological_process#GO:0043066|negative regulation of apoptotic pro…	kinase binding	GO:0005515: protein binding#GO:0019900: kinase binding	GO:0005515: protein binding,GO:0019900: kinase binding	Cytoplasm
Homo sapiens	ENSG00000168495	POLR3D	polymerase (RNA) III (DNA directed) polypeptide D, 44kDa	8	GO:0000790|nuclear chromatin|cellular_component#GO:0001056|RNA polymerase III activity|molecular_function#GO:0003677|DNA binding|molecular_function#GO:0003682|chromatin binding|molecular_function#GO:0003899|DNA-directed RNA polymerase activity|molecular_function#GO:0005654|nucleoplasm|cellular_component#GO:0005666|DNA-directed RNA polymerase III complex|cellular_component#GO:0005829|cytosol|cellu…	DNA-directed RNA polymerase activity	GO:0001056: RNA polymerase III activity#GO:0003677: DNA binding#GO:0003682: chromatin binding#GO:0003899: DNA-directed RNA polymerase activity	GO:0001056: RNA polymerase III activity,GO:0003677: DNA binding,GO:0003682: chromatin binding,GO:0003899: DNA-directed RNA polymerase activity	Nucleus
Homo sapiens	ENSG00000122574	WIPF3	WAS/WASL interacting protein family, member 3	7	GO:0003779|actin binding|molecular_function#GO:0005829|cytosol|cellular_component#GO:0007275|multicellular organismal development|biological_process#GO:0007283|spermatogenesis|biological_process#GO:0017124|SH3 domain binding|molecular_function#GO:0030154|cell differentiation|biological_process#GO:0038096|Fc-gamma receptor signaling pathway involved in phagocytosis|biological_process#GO:0045087|in…	SH3 domain binding	GO:0003779: actin binding#GO:0017124: SH3 domain binding	GO:0003779: actin binding,GO:0017124: SH3 domain binding	Cytoplasm
Homo sapiens	ENSG00000103363	TCEB2	transcription elongation factor B (SIII), polypeptide 2 (18kDa, elongin B)	16	GO:0003746|translation elongation factor activity|molecular_function#GO:0005515|protein binding|molecular_function#GO:0005654|nucleoplasm|cellular_component#GO:0005829|cytosol|cellular_component#GO:0006366|transcription from RNA polymerase II promoter|biological_process#GO:0006368|transcription elongation from RNA polymerase II promoter|biological_process#GO:0006414|translational elongation|biolo…	ubiquitin protein ligase binding	GO:0003746: translation elongation factor activity#GO:0005515: protein binding#GO:0031625: ubiquitin protein ligase binding	GO:0003746: translation elongation factor activity,GO:0005515: protein binding,GO:0031625: ubiquitin protein ligase binding	Nucleus
Homo sapiens	ENSG00000106100	NOD1	nucleotide-binding oligomerization domain containing 1	7	GO:0000187|activation of MAPK activity|biological_process#GO:0002224|toll-like receptor signaling pathway|biological_process#GO:0002606|positive regulation of dendritic cell antigen processing and presentation|biological_process#GO:0002755|MyD88-dependent toll-like receptor signaling pathway|biological_process#GO:0002756|MyD88-independent toll-like receptor signaling pathway|biological_process#GO…	CARD domain binding	GO:0005515: protein binding#GO:0005524: ATP binding#GO:0008656: cysteine-type endopeptidase activator activity involved in apoptotic process#GO:0042802: identical protein binding#GO:0042803: protein homodimerization activity#GO:0042834: peptidoglycan binding#GO:0050700: CARD domain binding	GO:0005515: protein binding,GO:0005524: ATP binding,GO:0008656: cysteine-type endopeptidase activator activity involved in apoptotic process,GO:0042802: identical protein binding,GO:0042803: protein homodimerization activity,GO:0042834: peptidoglycan binding,GO:0050700: CARD domain binding	Plasma membrane
Homo sapiens	ENSG00000006327	TNFRSF12A	tumor necrosis factor receptor superfamily, member 12A	16	GO:0001525|angiogenesis|biological_process#GO:0001726|ruffle|cellular_component#GO:0005515|protein binding|molecular_function#GO:0005886|plasma membrane|cellular_component#GO:0006915|apoptotic process|biological_process#GO:0006931|substrate-dependent cell migration, cell attachment to substrate|biological_process#GO:0007155|cell adhesion|biological_process#GO:0009986|cell surface|cellular_compone…	protein binding	GO:0005515: protein binding	GO:0005515: protein binding	Cell surface
Homo sapiens	ENSG00000140285	FGF7	fibroblast growth factor 7	15	GO:0005104|fibroblast growth factor receptor binding|molecular_function#GO:0005515|protein binding|molecular_function#GO:0005576|extracellular region|cellular_component#GO:0005794|Golgi apparatus|cellular_component#GO:0007165|signal transduction|biological_process#GO:0007173|epidermal growth factor receptor signaling pathway|biological_process#GO:0008083|growth factor activity|molecular_function#…	chemoattractant activity	GO:0005104: fibroblast growth factor receptor binding#GO:0005515: protein binding#GO:0008083: growth factor activity#GO:0008201: heparin binding#GO:0042056: chemoattractant activity	GO:0005104: fibroblast growth factor receptor binding,GO:0005515: protein binding,GO:0008083: growth factor activity,GO:0008201: heparin binding,GO:0042056: chemoattractant activity	Extracellular
Homo sapiens	ENSG00000185774	KCNIP4	Kv channel interacting protein 4	4	GO:0005244|voltage-gated ion channel activity|molecular_function#GO:0005267|potassium channel activity|molecular_function#GO:0005509|calcium ion binding|molecular_function#GO:0005515|protein binding|molecular_function#GO:0005578|proteinaceous extracellular matrix|cellular_component#GO:0005886|plasma membrane|cellular_component#GO:0007165|signal transduction|biological_process#GO:0016020|membrane|…	protein binding	GO:0005244: voltage-gated ion channel activity#GO:0005267: potassium channel activity#GO:0005509: calcium ion binding#GO:0005515: protein binding	GO:0005244: voltage-gated ion channel activity,GO:0005267: potassium channel activity,GO:0005509: calcium ion binding,GO:0005515: protein binding	Extracellular
Homo sapiens	ENSG00000008517	IL32	interleukin 32	16	GO:0005125|cytokine activity|molecular_function#GO:0005515|protein binding|molecular_function#GO:0005615|extracellular space|cellular_component#GO:0006952|defense response|biological_process#GO:0006955|immune response|biological_process#GO:0007155|cell adhesion|biological_process#GO:0016020|membrane|cellular_component#GO:0045087|innate immune response|biological_process	protein binding	GO:0005125: cytokine activity#GO:0005515: protein binding	GO:0005125: cytokine activity,GO:0005515: protein binding	Extracellular
Homo sapiens	ENSG00000154678	PDE1C	phosphodiesterase 1C, calmodulin-dependent 70kDa	7	GO:0004114|3',5'-cyclic-nucleotide phosphodiesterase activity|molecular_function#GO:0004117|calmodulin-dependent cyclic-nucleotide phosphodiesterase activity|molecular_function#GO:0005516|calmodulin binding|molecular_function#GO:0005829|cytosol|cellular_component#GO:0005929|cilium|cellular_component#GO:0007165|signal transduction|biological_process#GO:0007173|epidermal growth factor receptor sign…	3'	GO:0004114: 3',5'-cyclic-nucleotide phosphodiesterase activity#GO:0004117: calmodulin-dependent cyclic-nucleotide phosphodiesterase activity#GO:0005516: calmodulin binding#GO:0046872: metal ion binding	GO:0004114: 3',5'-cyclic-nucleotide phosphodiesterase activity,GO:0004117: calmodulin-dependent cyclic-nucleotide phosphodiesterase activity,GO:0005516: calmodulin binding,GO:0046872: metal ion binding	Cytoplasm
Homo sapiens	ENSG00000103313	MEFV	Mediterranean fever	16	GO:0001726|ruffle|cellular_component#GO:0003779|actin binding|molecular_function#GO:0005515|protein binding|molecular_function#GO:0005622|intracellular|cellular_component#GO:0005634|nucleus|cellular_component#GO:0005829|cytosol|cellular_component#GO:0005874|microtubule|cellular_component#GO:0005875|microtubule associated complex|cellular_component#GO:0006954|inflammatory response|biological_proce…	zinc ion binding	GO:0003779: actin binding#GO:0005515: protein binding#GO:0008270: zinc ion binding	GO:0003779: actin binding,GO:0005515: protein binding,GO:0008270: zinc ion binding	Nucleus
Homo sapiens	ENSG00000109819	PPARGC1A	peroxisome proliferator-activated receptor gamma, coactivator 1 alpha	4	GO:0000166|nucleotide binding|molecular_function#GO:0001104|RNA polymerase II transcription cofactor activity|molecular_function#GO:0001659|temperature homeostasis|biological_process#GO:0001666|response to hypoxia|biological_process#GO:0001678|cellular glucose homeostasis|biological_process#GO:0003676|nucleic acid binding|molecular_function#GO:0003677|DNA binding|molecular_function#GO:0003682|chr…	androgen receptor binding	GO:0000166: nucleotide binding#GO:0001104: RNA polymerase II transcription cofactor activity#GO:0003676: nucleic acid binding#GO:0003677: DNA binding#GO:0003682: chromatin binding#GO:0003713: transcription coactivator activity#GO:0003723: RNA binding#GO:0005515: protein binding#GO:0008134: transcription factor binding#GO:0016922: ligand-dependent nuclear receptor binding#GO:0030374: ligand-depend…	GO:0000166: nucleotide binding,GO:0001104: RNA polymerase II transcription cofactor activity,GO:0003676: nucleic acid binding,GO:0003677: DNA binding,GO:0003682: chromatin binding,GO:0003713: transcription coactivator activity,GO:0003723: RNA binding,GO:0005515: protein binding,GO:0008134: transcription factor binding,GO:0016922: ligand-dependent nuclear receptor binding,GO:0030374: ligand-depend…	Nucleus
Homo sapiens	ENSG00000078295	ADCY2	adenylate cyclase 2 (brain)	5	GO:0004016|adenylate cyclase activity|molecular_function#GO:0005515|protein binding|molecular_function#GO:0005524|ATP binding|molecular_function#GO:0005622|intracellular|cellular_component#GO:0005737|cytoplasm|cellular_component#GO:0005886|plasma membrane|cellular_component#GO:0006112|energy reserve metabolic process|biological_process#GO:0006171|cAMP biosynthetic process|biological_process#GO:00…	protein heterodimerization activity	GO:0004016: adenylate cyclase activity#GO:0005515: protein binding#GO:0005524: ATP binding#GO:0008179: adenylate cyclase binding#GO:0008294: calcium- and calmodulin-responsive adenylate cyclase activity#GO:0016849: phosphorus-oxygen lyase activity#GO:0031683: G-protein beta/gamma-subunit complex binding#GO:0046872: metal ion binding#GO:0046982: protein heterodimerization activity	GO:0004016: adenylate cyclase activity,GO:0005515: protein binding,GO:0005524: ATP binding,GO:0008179: adenylate cyclase binding,GO:0008294: calcium- and calmodulin-responsive adenylate cyclase activity,GO:0016849: phosphorus-oxygen lyase activity,GO:0031683: G-protein beta/gamma-subunit complex binding,GO:0046872: metal ion binding,GO:0046982: protein heterodimerization activity	Plasma membrane
Homo sapiens	ENSG00000167984	NLRC3	NLR family, CARD domain containing 3	16	GO:0003674|molecular_function|molecular_function#GO:0005515|protein binding|molecular_function#GO:0005524|ATP binding|molecular_function#GO:0005737|cytoplasm|cellular_component#GO:0007249|I-kappaB kinase/NF-kappaB signaling|biological_process#GO:0031396|regulation of protein ubiquitination|biological_process#GO:0032088|negative regulation of NF-kappaB transcription factor activity|biological_proc…	ATP binding	GO:0003674: molecular_function#GO:0005515: protein binding#GO:0005524: ATP binding	GO:0003674: molecular_function,GO:0005515: protein binding,GO:0005524: ATP binding	Cytoplasm
Homo sapiens	ENSG00000188827	SLX4	SLX4 structure-specific endonuclease subunit homolog (S. cerevisiae)	16	GO:0000724|double-strand break repair via homologous recombination|biological_process#GO:0000737|DNA catabolic process, endonucleolytic|biological_process#GO:0000784|nuclear chromosome, telomeric region|cellular_component#GO:0000790|nuclear chromatin|cellular_component#GO:0005515|protein binding|molecular_function#GO:0005634|nucleus|cellular_component#GO:0005737|cytoplasm|cellular_component#GO:00…	3'-flap endonuclease activity	GO:0005515: protein binding#GO:0008047: enzyme activator activity#GO:0008821: crossover junction endodeoxyribonuclease activity#GO:0017108: 5'-flap endonuclease activity#GO:0048257: 3'-flap endonuclease activity	GO:0005515: protein binding,GO:0008047: enzyme activator activity,GO:0008821: crossover junction endodeoxyribonuclease activity,GO:0017108: 5'-flap endonuclease activity,GO:0048257: 3'-flap endonuclease activity	Nucleus
Homo sapiens	ENSG00000005339	CREBBP	CREB binding protein	16	GO:0000122|negative regulation of transcription from RNA polymerase II promoter|biological_process#GO:0000123|histone acetyltransferase complex|cellular_component#GO:0000790|nuclear chromatin|cellular_component#GO:0000940|condensed chromosome outer kinetochore|cellular_component#GO:0000987|core promoter proximal region sequence-specific DNA binding|molecular_function#GO:0001078|RNA polymerase II …	MRF binding	GO:0000987: core promoter proximal region sequence-specific DNA binding#GO:0001078: RNA polymerase II core promoter proximal region sequence-specific DNA binding transcription factor activity involved in negative regulation of transcription#GO:0001085: RNA polymerase II transcription factor binding#GO:0001102: RNA polymerase II activating transcription factor binding#GO:0001105: RNA polymerase II…	GO:0000987: core promoter proximal region sequence-specific DNA binding,GO:0001078: RNA polymerase II core promoter proximal region sequence-specific DNA binding transcription factor activity involved in negative regulation of transcription,GO:0001085: RNA polymerase II transcription factor binding,GO:0001102: RNA polymerase II activating transcription factor binding,GO:0001105: RNA polymerase II…	Nucleus
Homo sapiens	ENSG00000197540	GZMM	granzyme M (lymphocyte met-ase 1)	19	GO:0003824|catalytic activity|molecular_function#GO:0004175|endopeptidase activity|molecular_function#GO:0004252|serine-type endopeptidase activity|molecular_function#GO:0005515|protein binding|molecular_function#GO:0005576|extracellular region|cellular_component#GO:0006508|proteolysis|biological_process#GO:0006915|apoptotic process|biological_process#GO:0008236|serine-type peptidase activity|mol…	serine-type peptidase activity	GO:0003824: catalytic activity#GO:0004175: endopeptidase activity#GO:0004252: serine-type endopeptidase activity#GO:0005515: protein binding#GO:0008236: serine-type peptidase activity	GO:0003824: catalytic activity,GO:0004175: endopeptidase activity,GO:0004252: serine-type endopeptidase activity,GO:0005515: protein binding,GO:0008236: serine-type peptidase activity	Extracellular
Homo sapiens	ENSG00000162104	ADCY9	adenylate cyclase 9	16	GO:0004016|adenylate cyclase activity|molecular_function#GO:0005524|ATP binding|molecular_function#GO:0005886|plasma membrane|cellular_component#GO:0005887|integral component of plasma membrane|cellular_component#GO:0006112|energy reserve metabolic process|biological_process#GO:0006171|cAMP biosynthetic process|biological_process#GO:0006833|water transport|biological_process#GO:0007165|signal tra…	metal ion binding	GO:0004016: adenylate cyclase activity#GO:0005524: ATP binding#GO:0016849: phosphorus-oxygen lyase activity#GO:0046872: metal ion binding	GO:0004016: adenylate cyclase activity,GO:0005524: ATP binding,GO:0016849: phosphorus-oxygen lyase activity,GO:0046872: metal ion binding	Plasma membrane
Homo sapiens	ENSG00000070388	FGF22	fibroblast growth factor 22	19	GO:0005104|fibroblast growth factor receptor binding|molecular_function#GO:0005515|protein binding|molecular_function#GO:0005576|extracellular region|cellular_component#GO:0005615|extracellular space|cellular_component#GO:0005730|nucleolus|cellular_component#GO:0005794|Golgi apparatus|cellular_component#GO:0007173|epidermal growth factor receptor signaling pathway|biological_process#GO:0008083|gr…	growth factor activity	GO:0005104: fibroblast growth factor receptor binding#GO:0005515: protein binding#GO:0008083: growth factor activity	GO:0005104: fibroblast growth factor receptor binding,GO:0005515: protein binding,GO:0008083: growth factor activity	Nucleus
Homo sapiens	ENSG00000155849	ELMO1	engulfment and cell motility 1	7	GO:0005488|binding|molecular_function#GO:0005515|protein binding|molecular_function#GO:0005737|cytoplasm|cellular_component#GO:0005829|cytosol|cellular_component#GO:0005856|cytoskeleton|cellular_component#GO:0005886|plasma membrane|cellular_component#GO:0006909|phagocytosis|biological_process#GO:0006911|phagocytosis, engulfment|biological_process#GO:0006915|apoptotic process|biological_process#GO…	SH3 domain binding	GO:0005488: binding#GO:0005515: protein binding#GO:0017124: SH3 domain binding	GO:0005488: binding,GO:0005515: protein binding,GO:0017124: SH3 domain binding	Plasma membrane
Homo sapiens	ENSG00000170345	FOS	FBJ murine osteosarcoma viral oncogene homolog	14	GO:0000979|RNA polymerase II core promoter sequence-specific DNA binding|molecular_function#GO:0001661|conditioned taste aversion|biological_process#GO:0002224|toll-like receptor signaling pathway|biological_process#GO:0002755|MyD88-dependent toll-like receptor signaling pathway|biological_process#GO:0002756|MyD88-independent toll-like receptor signaling pathway|biological_process#GO:0003677|DNA …	R-SMAD binding	GO:0000979: RNA polymerase II core promoter sequence-specific DNA binding#GO:0003677: DNA binding#GO:0003690: double-stranded DNA binding#GO:0003700: sequence-specific DNA binding transcription factor activity#GO:0005515: protein binding#GO:0008134: transcription factor binding#GO:0043565: sequence-specific DNA binding#GO:0044212: transcription regulatory region DNA binding#GO:0070412: R-SMAD bin…	GO:0000979: RNA polymerase II core promoter sequence-specific DNA binding,GO:0003677: DNA binding,GO:0003690: double-stranded DNA binding,GO:0003700: sequence-specific DNA binding transcription factor activity,GO:0005515: protein binding,GO:0008134: transcription factor binding,GO:0043565: sequence-specific DNA binding,GO:0044212: transcription regulatory region DNA binding,GO:0070412: R-SMAD bin…	Nucleus
Homo sapiens	ENSG00000118972	FGF23	fibroblast growth factor 23	12	GO:0005104|fibroblast growth factor receptor binding|molecular_function#GO:0005105|type 1 fibroblast growth factor receptor binding|molecular_function#GO:0005515|protein binding|molecular_function#GO:0005576|extracellular region|cellular_component#GO:0005615|extracellular space|cellular_component#GO:0006796|phosphate-containing compound metabolic process|biological_process#GO:0007173|epidermal gr…	growth factor activity	GO:0005104: fibroblast growth factor receptor binding#GO:0005105: type 1 fibroblast growth factor receptor binding#GO:0005515: protein binding#GO:0008083: growth factor activity	GO:0005104: fibroblast growth factor receptor binding,GO:0005105: type 1 fibroblast growth factor receptor binding,GO:0005515: protein binding,GO:0008083: growth factor activity	Extracellular
Homo sapiens	ENSG00000111241	FGF6	fibroblast growth factor 6	12	GO:0001502|cartilage condensation|biological_process#GO:0001525|angiogenesis|biological_process#GO:0005104|fibroblast growth factor receptor binding|molecular_function#GO:0005576|extracellular region|cellular_component#GO:0005615|extracellular space|cellular_component#GO:0007165|signal transduction|biological_process#GO:0007173|epidermal growth factor receptor signaling pathway|biological_process…	growth factor activity	GO:0005104: fibroblast growth factor receptor binding#GO:0008083: growth factor activity	GO:0005104: fibroblast growth factor receptor binding,GO:0008083: growth factor activity	Extracellular
Homo sapiens	ENSG00000196415	PRTN3	proteinase 3	19	GO:0003824|catalytic activity|molecular_function#GO:0004252|serine-type endopeptidase activity|molecular_function#GO:0005615|extracellular space|cellular_component#GO:0005829|cytosol|cellular_component#GO:0005886|plasma membrane|cellular_component#GO:0006508|proteolysis|biological_process#GO:0008236|serine-type peptidase activity|molecular_function#GO:0008284|positive regulation of cell prolifera…	enzyme binding	GO:0003824: catalytic activity#GO:0004252: serine-type endopeptidase activity#GO:0008236: serine-type peptidase activity#GO:0019899: enzyme binding	GO:0003824: catalytic activity,GO:0004252: serine-type endopeptidase activity,GO:0008236: serine-type peptidase activity,GO:0019899: enzyme binding	Extracellular
Homo sapiens	ENSG00000154124	FAM105B	family with sequence similarity 105, member B	5	GO:0002040|sprouting angiogenesis|biological_process#GO:0004843|ubiquitin-specific protease activity|molecular_function#GO:0005515|protein binding|molecular_function#GO:0005737|cytoplasm|cellular_component#GO:0006508|proteolysis|biological_process#GO:0008234|cysteine-type peptidase activity|molecular_function#GO:0032088|negative regulation of NF-kappaB transcription factor activity|biological_pro…	cysteine-type peptidase activity	GO:0004843: ubiquitin-specific protease activity#GO:0005515: protein binding#GO:0008234: cysteine-type peptidase activity	GO:0004843: ubiquitin-specific protease activity,GO:0005515: protein binding,GO:0008234: cysteine-type peptidase activity	Cytoplasm
Homo sapiens	ENSG00000197561	ELANE	elastase, neutrophil expressed	19	GO:0000122|negative regulation of transcription from RNA polymerase II promoter|biological_process#GO:0001106|RNA polymerase II transcription corepressor activity|molecular_function#GO:0001878|response to yeast|biological_process#GO:0002020|protease binding|molecular_function#GO:0002438|acute inflammatory response to antigenic stimulus|biological_process#GO:0003824|catalytic activity|molecular_fu…	cytokine binding	GO:0001106: RNA polymerase II transcription corepressor activity#GO:0002020: protease binding#GO:0003824: catalytic activity#GO:0004175: endopeptidase activity#GO:0004252: serine-type endopeptidase activity#GO:0005515: protein binding#GO:0008201: heparin binding#GO:0008233: peptidase activity#GO:0019955: cytokine binding	GO:0001106: RNA polymerase II transcription corepressor activity,GO:0002020: protease binding,GO:0003824: catalytic activity,GO:0004175: endopeptidase activity,GO:0004252: serine-type endopeptidase activity,GO:0005515: protein binding,GO:0008201: heparin binding,GO:0008233: peptidase activity,GO:0019955: cytokine binding	Extracellular
Homo sapiens	ENSG00000185386	MAPK11	mitogen-activated protein kinase 11	22	GO:0000187|activation of MAPK activity|biological_process#GO:0002224|toll-like receptor signaling pathway|biological_process#GO:0002755|MyD88-dependent toll-like receptor signaling pathway|biological_process#GO:0002756|MyD88-independent toll-like receptor signaling pathway|biological_process#GO:0004672|protein kinase activity|molecular_function#GO:0004674|protein serine/threonine kinase activity|…	transferase activity	GO:0004672: protein kinase activity#GO:0004674: protein serine/threonine kinase activity#GO:0004707: MAP kinase activity#GO:0004713: protein tyrosine kinase activity#GO:0005515: protein binding#GO:0005524: ATP binding#GO:0016772: transferase activity, transferring phosphorus-containing groups#GO:0016773: phosphotransferase activity, alcohol group as acceptor	GO:0004672: protein kinase activity,GO:0004674: protein serine/threonine kinase activity,GO:0004707: MAP kinase activity,GO:0004713: protein tyrosine kinase activity,GO:0005515: protein binding,GO:0005524: ATP binding,GO:0016772: transferase activity, transferring phosphorus-containing groups,GO:0016773: phosphotransferase activity, alcohol group as acceptor	Nucleus
Homo sapiens	ENSG00000197766	CFD	complement factor D (adipsin)	19	GO:0002576|platelet degranulation|biological_process#GO:0003824|catalytic activity|molecular_function#GO:0004252|serine-type endopeptidase activity|molecular_function#GO:0005576|extracellular region|cellular_component#GO:0005615|extracellular space|cellular_component#GO:0006508|proteolysis|biological_process#GO:0006956|complement activation|biological_process#GO:0006957|complement activation, alt…	serine-type peptidase activity	GO:0003824: catalytic activity#GO:0004252: serine-type endopeptidase activity#GO:0008236: serine-type peptidase activity	GO:0003824: catalytic activity,GO:0004252: serine-type endopeptidase activity,GO:0008236: serine-type peptidase activity	Extracellular
Homo sapiens	ENSG00000145555	MYO10	myosin X	5	GO:0001726|ruffle|cellular_component#GO:0003774|motor activity|molecular_function#GO:0005515|protein binding|molecular_function#GO:0005516|calmodulin binding|molecular_function#GO:0005524|ATP binding|molecular_function#GO:0005547|phosphatidylinositol-3,4,5-trisphosphate binding|molecular_function#GO:0005730|nucleolus|cellular_component#GO:0005737|cytoplasm|cellular_component#GO:0005829|cytosol|ce…	phosphatidylinositol-3	GO:0003774: motor activity#GO:0005515: protein binding#GO:0005516: calmodulin binding#GO:0005524: ATP binding#GO:0005547: phosphatidylinositol-3,4,5-trisphosphate binding#GO:0030507: spectrin binding#GO:0030898: actin-dependent ATPase activity#GO:0051015: actin filament binding#GO:0060002: plus-end directed microfilament motor activity	GO:0003774: motor activity,GO:0005515: protein binding,GO:0005516: calmodulin binding,GO:0005524: ATP binding,GO:0005547: phosphatidylinositol-3,4,5-trisphosphate binding,GO:0030507: spectrin binding,GO:0030898: actin-dependent ATPase activity,GO:0051015: actin filament binding,GO:0060002: plus-end directed microfilament motor activity	Nucleus
Homo sapiens	ENSG00000174123	TLR10	toll-like receptor 10	4	GO:0002224|toll-like receptor signaling pathway|biological_process#GO:0002755|MyD88-dependent toll-like receptor signaling pathway|biological_process#GO:0004888|transmembrane signaling receptor activity|molecular_function#GO:0005515|protein binding|molecular_function#GO:0005886|plasma membrane|cellular_component#GO:0006954|inflammatory response|biological_process#GO:0006955|immune response|biolog…	protein binding	GO:0004888: transmembrane signaling receptor activity#GO:0005515: protein binding	GO:0004888: transmembrane signaling receptor activity,GO:0005515: protein binding	Plasma membrane
Homo sapiens	ENSG00000174125	TLR1	toll-like receptor 1	4	GO:0002224|toll-like receptor signaling pathway|biological_process#GO:0002755|MyD88-dependent toll-like receptor signaling pathway|biological_process#GO:0004872|receptor activity|molecular_function#GO:0004888|transmembrane signaling receptor activity|molecular_function#GO:0005515|protein binding|molecular_function#GO:0005886|plasma membrane|cellular_component#GO:0005887|integral component of plas…	protein heterodimerization activity	GO:0004872: receptor activity#GO:0004888: transmembrane signaling receptor activity#GO:0005515: protein binding#GO:0046982: protein heterodimerization activity	GO:0004872: receptor activity,GO:0004888: transmembrane signaling receptor activity,GO:0005515: protein binding,GO:0046982: protein heterodimerization activity	Plasma membrane
Homo sapiens	ENSG00000174130	TLR6	toll-like receptor 6	4	GO:0002224|toll-like receptor signaling pathway|biological_process#GO:0002755|MyD88-dependent toll-like receptor signaling pathway|biological_process#GO:0004872|receptor activity|molecular_function#GO:0004888|transmembrane signaling receptor activity|molecular_function#GO:0005515|protein binding|molecular_function#GO:0005886|plasma membrane|cellular_component#GO:0005887|integral component of plas…	lipopeptide binding	GO:0004872: receptor activity#GO:0004888: transmembrane signaling receptor activity#GO:0005515: protein binding#GO:0042498: diacyl lipopeptide binding#GO:0046982: protein heterodimerization activity#GO:0071723: lipopeptide binding	GO:0004872: receptor activity,GO:0004888: transmembrane signaling receptor activity,GO:0005515: protein binding,GO:0042498: diacyl lipopeptide binding,GO:0046982: protein heterodimerization activity,GO:0071723: lipopeptide binding	Plasma membrane
Homo sapiens	ENSG00000104228	TRIM35	tripartite motif containing 35	8	GO:0003674|molecular_function|molecular_function#GO:0005515|protein binding|molecular_function#GO:0005622|intracellular|cellular_component#GO:0005634|nucleus|cellular_component#GO:0005737|cytoplasm|cellular_component#GO:0006915|apoptotic process|biological_process#GO:0008270|zinc ion binding|molecular_function#GO:0008285|negative regulation of cell proliferation|biological_process#GO:0043065|posi…	metal ion binding	GO:0003674: molecular_function#GO:0005515: protein binding#GO:0008270: zinc ion binding#GO:0046872: metal ion binding	GO:0003674: molecular_function,GO:0005515: protein binding,GO:0008270: zinc ion binding,GO:0046872: metal ion binding	Nucleus
Homo sapiens	ENSG00000099817	POLR2E	polymerase (RNA) II (DNA directed) polypeptide E, 25kDa	19	GO:0000398|mRNA splicing, via spliceosome|biological_process#GO:0001054|RNA polymerase I activity|molecular_function#GO:0001055|RNA polymerase II activity|molecular_function#GO:0001056|RNA polymerase III activity|molecular_function#GO:0003677|DNA binding|molecular_function#GO:0003899|DNA-directed RNA polymerase activity|molecular_function#GO:0005515|protein binding|molecular_function#GO:0005634|n…	protein binding	GO:0001054: RNA polymerase I activity#GO:0001055: RNA polymerase II activity#GO:0001056: RNA polymerase III activity#GO:0003677: DNA binding#GO:0003899: DNA-directed RNA polymerase activity#GO:0005515: protein binding	GO:0001054: RNA polymerase I activity,GO:0001055: RNA polymerase II activity,GO:0001056: RNA polymerase III activity,GO:0003677: DNA binding,GO:0003899: DNA-directed RNA polymerase activity,GO:0005515: protein binding	Nucleus
Homo sapiens	ENSG00000067182	TNFRSF1A	tumor necrosis factor receptor superfamily, member 1A	12	GO:0000139|Golgi membrane|cellular_component#GO:0001666|response to hypoxia|biological_process#GO:0002020|protease binding|molecular_function#GO:0005031|tumor necrosis factor-activated receptor activity|molecular_function#GO:0005515|protein binding|molecular_function#GO:0005576|extracellular region|cellular_component#GO:0005615|extracellular space|cellular_component#GO:0005634|nucleus|cellular_co…	tumor necrosis factor binding	GO:0002020: protease binding#GO:0005031: tumor necrosis factor-activated receptor activity#GO:0005515: protein binding#GO:0032403: protein complex binding#GO:0043120: tumor necrosis factor binding	GO:0002020: protease binding,GO:0005031: tumor necrosis factor-activated receptor activity,GO:0005515: protein binding,GO:0032403: protein complex binding,GO:0043120: tumor necrosis factor binding	Nucleus
Homo sapiens	ENSG00000120899	PTK2B	PTK2B protein tyrosine kinase 2 beta	8	GO:0000165|MAPK cascade|biological_process#GO:0000302|response to reactive oxygen species|biological_process#GO:0001525|angiogenesis|biological_process#GO:0001556|oocyte maturation|biological_process#GO:0001666|response to hypoxia|biological_process#GO:0001954|positive regulation of cell-matrix adhesion|biological_process#GO:0002040|sprouting angiogenesis|biological_process#GO:0002315|marginal zo…	transferase activity	GO:0004672: protein kinase activity#GO:0004683: calmodulin-dependent protein kinase activity#GO:0004713: protein tyrosine kinase activity#GO:0004715: non-membrane spanning protein tyrosine kinase activity#GO:0004871: signal transducer activity#GO:0004972: N-methyl-D-aspartate selective glutamate receptor activity#GO:0005515: protein binding#GO:0005524: ATP binding#GO:0016772: transferase activity…	GO:0004672: protein kinase activity,GO:0004683: calmodulin-dependent protein kinase activity,GO:0004713: protein tyrosine kinase activity,GO:0004715: non-membrane spanning protein tyrosine kinase activity,GO:0004871: signal transducer activity,GO:0004972: N-methyl-D-aspartate selective glutamate receptor activity,GO:0005515: protein binding,GO:0005524: ATP binding,GO:0016772: transferase activity…	Nucleus
Homo sapiens	ENSG00000187555	USP7	ubiquitin specific peptidase 7 (herpes virus-associated)	16	GO:0002039|p53 binding|molecular_function#GO:0004197|cysteine-type endopeptidase activity|molecular_function#GO:0004221|ubiquitin thiolesterase activity|molecular_function#GO:0004843|ubiquitin-specific protease activity|molecular_function#GO:0005515|protein binding|molecular_function#GO:0005634|nucleus|cellular_component#GO:0005737|cytoplasm|cellular_component#GO:0005829|cytosol|cellular_componen…	ubiquitinyl hydrolase activity	GO:0002039: p53 binding#GO:0004197: cysteine-type endopeptidase activity#GO:0004221: ubiquitin thiolesterase activity#GO:0004843: ubiquitin-specific protease activity#GO:0005515: protein binding#GO:0008022: protein C-terminus binding#GO:0008134: transcription factor binding#GO:0008234: cysteine-type peptidase activity#GO:0031625: ubiquitin protein ligase binding#GO:0036459: ubiquitinyl hydrolase …	GO:0002039: p53 binding,GO:0004197: cysteine-type endopeptidase activity,GO:0004221: ubiquitin thiolesterase activity,GO:0004843: ubiquitin-specific protease activity,GO:0005515: protein binding,GO:0008022: protein C-terminus binding,GO:0008134: transcription factor binding,GO:0008234: cysteine-type peptidase activity,GO:0031625: ubiquitin protein ligase binding,GO:0036459: ubiquitinyl hydrolase …	Nucleus
Homo sapiens	ENSG00000111321	LTBR	lymphotoxin beta receptor (TNFR superfamily, member 3)	12	GO:0005515|protein binding|molecular_function#GO:0006915|apoptotic process|biological_process#GO:0007165|signal transduction|biological_process#GO:0016021|integral component of membrane|cellular_component#GO:0016032|viral process|biological_process#GO:0031625|ubiquitin protein ligase binding|molecular_function#GO:0042802|identical protein binding|molecular_function#GO:0043123|positive regulation …	identical protein binding	GO:0005515: protein binding#GO:0031625: ubiquitin protein ligase binding#GO:0042802: identical protein binding	GO:0005515: protein binding,GO:0031625: ubiquitin protein ligase binding,GO:0042802: identical protein binding	Plasma membrane
Homo sapiens	ENSG00000139193	CD27	CD27 molecule	12	GO:0004888|transmembrane signaling receptor activity|molecular_function#GO:0005515|protein binding|molecular_function#GO:0005576|extracellular region|cellular_component#GO:0005887|integral component of plasma membrane|cellular_component#GO:0007166|cell surface receptor signaling pathway|biological_process#GO:0008588|release of cytoplasmic sequestered NF-kappaB|biological_process#GO:0009897|extern…	cysteine-type endopeptidase inhibitor activity involved in apoptotic process	GO:0004888: transmembrane signaling receptor activity#GO:0005515: protein binding#GO:0043027: cysteine-type endopeptidase inhibitor activity involved in apoptotic process	GO:0004888: transmembrane signaling receptor activity,GO:0005515: protein binding,GO:0043027: cysteine-type endopeptidase inhibitor activity involved in apoptotic process	Extracellular
Homo sapiens	ENSG00000137845	ADAM10	ADAM metallopeptidase domain 10	15	GO:0001701|in utero embryonic development|biological_process#GO:0004175|endopeptidase activity|molecular_function#GO:0004222|metalloendopeptidase activity|molecular_function#GO:0005102|receptor binding|molecular_function#GO:0005178|integrin binding|molecular_function#GO:0005515|protein binding|molecular_function#GO:0005634|nucleus|cellular_component#GO:0005737|cytoplasm|cellular_component#GO:0005…	protein homodimerization activity	GO:0004175: endopeptidase activity#GO:0004222: metalloendopeptidase activity#GO:0005102: receptor binding#GO:0005178: integrin binding#GO:0005515: protein binding#GO:0008237: metallopeptidase activity#GO:0008270: zinc ion binding#GO:0017124: SH3 domain binding#GO:0019901: protein kinase binding#GO:0042803: protein homodimerization activity	GO:0004175: endopeptidase activity,GO:0004222: metalloendopeptidase activity,GO:0005102: receptor binding,GO:0005178: integrin binding,GO:0005515: protein binding,GO:0008237: metallopeptidase activity,GO:0008270: zinc ion binding,GO:0017124: SH3 domain binding,GO:0019901: protein kinase binding,GO:0042803: protein homodimerization activity	Nucleus
Homo sapiens	ENSG00000134962	KLB	klotho beta	4	GO:0004553|hydrolase activity, hydrolyzing O-glycosyl compounds|molecular_function#GO:0005515|protein binding|molecular_function#GO:0005886|plasma membrane|cellular_component#GO:0005975|carbohydrate metabolic process|biological_process#GO:0007173|epidermal growth factor receptor signaling pathway|biological_process#GO:0008284|positive regulation of cell proliferation|biological_process#GO:0008286…	hydrolase activity	GO:0004553: hydrolase activity, hydrolyzing O-glycosyl compounds#GO:0005515: protein binding#GO:0017134: fibroblast growth factor binding	GO:0004553: hydrolase activity, hydrolyzing O-glycosyl compounds,GO:0005515: protein binding,GO:0017134: fibroblast growth factor binding	Plasma membrane
Homo sapiens	ENSG00000150995	ITPR1	inositol 1,4,5-trisphosphate receptor, type 1	3	GO:0001666|response to hypoxia|biological_process#GO:0005216|ion channel activity|molecular_function#GO:0005218|intracellular ligand-gated calcium channel activity|molecular_function#GO:0005220|inositol 1,4,5-trisphosphate-sensitive calcium-release channel activity|molecular_function#GO:0005262|calcium channel activity|molecular_function#GO:0005515|protein binding|molecular_function#GO:0005635|nu…	inositol 1	GO:0005216: ion channel activity#GO:0005218: intracellular ligand-gated calcium channel activity#GO:0005220: inositol 1,4,5-trisphosphate-sensitive calcium-release channel activity#GO:0005262: calcium channel activity#GO:0005515: protein binding#GO:0015085: calcium ion transmembrane transporter activity#GO:0035091: phosphatidylinositol binding	GO:0005216: ion channel activity,GO:0005218: intracellular ligand-gated calcium channel activity,GO:0005220: inositol 1,4,5-trisphosphate-sensitive calcium-release channel activity,GO:0005262: calcium channel activity,GO:0005515: protein binding,GO:0015085: calcium ion transmembrane transporter activity,GO:0035091: phosphatidylinositol binding	Nucleus
Homo sapiens	ENSG00000120885	CLU	clusterin	8	GO:0000902|cell morphogenesis|biological_process#GO:0001774|microglial cell activation|biological_process#GO:0001836|release of cytochrome c from mitochondria|biological_process#GO:0002576|platelet degranulation|biological_process#GO:0005515|protein binding|molecular_function#GO:0005576|extracellular region|cellular_component#GO:0005615|extracellular space|cellular_component#GO:0005634|nucleus|ce…	misfolded protein binding	GO:0005515: protein binding#GO:0031625: ubiquitin protein ligase binding#GO:0051787: misfolded protein binding	GO:0005515: protein binding,GO:0031625: ubiquitin protein ligase binding,GO:0051787: misfolded protein binding	Nucleus
Homo sapiens	ENSG00000167693	NXN	nucleoredoxin	17	GO:0004791|thioredoxin-disulfide reductase activity|molecular_function#GO:0005515|protein binding|molecular_function#GO:0005634|nucleus|cellular_component#GO:0005829|cytosol|cellular_component#GO:0016055|Wnt signaling pathway|biological_process#GO:0016209|antioxidant activity|molecular_function#GO:0016491|oxidoreductase activity|molecular_function#GO:0030154|cell differentiation|biological_proces…	protein-disulfide reductase activity	GO:0004791: thioredoxin-disulfide reductase activity#GO:0005515: protein binding#GO:0016209: antioxidant activity#GO:0016491: oxidoreductase activity#GO:0047134: protein-disulfide reductase activity	GO:0004791: thioredoxin-disulfide reductase activity,GO:0005515: protein binding,GO:0016209: antioxidant activity,GO:0016491: oxidoreductase activity,GO:0047134: protein-disulfide reductase activity	Nucleus
Homo sapiens	ENSG00000185338	SOCS1	suppressor of cytokine signaling 1	16	GO:0001932|regulation of protein phosphorylation|biological_process#GO:0004860|protein kinase inhibitor activity|molecular_function#GO:0005159|insulin-like growth factor receptor binding|molecular_function#GO:0005515|protein binding|molecular_function#GO:0005634|nucleus|cellular_component#GO:0005737|cytoplasm|cellular_component#GO:0005829|cytosol|cellular_component#GO:0006469|negative regulation …	protein kinase binding	GO:0004860: protein kinase inhibitor activity#GO:0005159: insulin-like growth factor receptor binding#GO:0005515: protein binding#GO:0019210: kinase inhibitor activity#GO:0019901: protein kinase binding	GO:0004860: protein kinase inhibitor activity,GO:0005159: insulin-like growth factor receptor binding,GO:0005515: protein binding,GO:0019210: kinase inhibitor activity,GO:0019901: protein kinase binding	Nucleus
Homo sapiens	ENSG00000108953	YWHAE	tyrosine 3-monooxygenase/tryptophan 5-monooxygenase activation protein, epsilon polypeptide	17	GO:0000086|G2/M transition of mitotic cell cycle|biological_process#GO:0000278|mitotic cell cycle|biological_process#GO:0001764|neuron migration|biological_process#GO:0003064|regulation of heart rate by hormone|biological_process#GO:0005515|protein binding|molecular_function#GO:0005739|mitochondrion|cellular_component#GO:0005829|cytosol|cellular_component#GO:0005871|kinesin complex|cellular_compo…	phosphoprotein binding	GO:0005515: protein binding#GO:0015459: potassium channel regulator activity#GO:0019899: enzyme binding#GO:0019904: protein domain specific binding#GO:0023026: MHC class II protein complex binding#GO:0032403: protein complex binding#GO:0042826: histone deacetylase binding#GO:0044325: ion channel binding#GO:0044822: poly(A) RNA binding#GO:0046982: protein heterodimerization activity#GO:0050815: ph…	GO:0005515: protein binding,GO:0015459: potassium channel regulator activity,GO:0019899: enzyme binding,GO:0019904: protein domain specific binding,GO:0023026: MHC class II protein complex binding,GO:0032403: protein complex binding,GO:0042826: histone deacetylase binding,GO:0044325: ion channel binding,GO:0044822: poly(A) RNA binding,GO:0046982: protein heterodimerization activity,GO:0050815: ph…	Plasma membrane
Homo sapiens	ENSG00000167193	CRK	v-crk sarcoma virus CT10 oncogene homolog (avian)	17	GO:0000186|activation of MAPKK activity|biological_process#GO:0005070|SH3/SH2 adaptor activity|molecular_function#GO:0005515|protein binding|molecular_function#GO:0005634|nucleus|cellular_component#GO:0005737|cytoplasm|cellular_component#GO:0005829|cytosol|cellular_component#GO:0005886|plasma membrane|cellular_component#GO:0006357|regulation of transcription from RNA polymerase II promoter|biolog…	protein binding	GO:0005070: SH3/SH2 adaptor activity#GO:0005515: protein binding#GO:0019904: protein domain specific binding#GO:0030674: protein binding, bridging#GO:0042169: SH2 domain binding#GO:0045309: protein phosphorylated amino acid binding#GO:0046875: ephrin receptor binding	GO:0005070: SH3/SH2 adaptor activity,GO:0005515: protein binding,GO:0019904: protein domain specific binding,GO:0030674: protein binding, bridging,GO:0042169: SH2 domain binding,GO:0045309: protein phosphorylated amino acid binding,GO:0046875: ephrin receptor binding	Nucleus
Homo sapiens	ENSG00000182718	ANXA2	annexin A2	15	GO:0001525|angiogenesis|biological_process#GO:0001726|ruffle|cellular_component#GO:0001765|membrane raft assembly|biological_process#GO:0001934|positive regulation of protein phosphorylation|biological_process#GO:0004859|phospholipase inhibitor activity|molecular_function#GO:0005509|calcium ion binding|molecular_function#GO:0005515|protein binding|molecular_function#GO:0005544|calcium-dependent p…	phosphatidylinositol-4	GO:0004859: phospholipase inhibitor activity#GO:0005509: calcium ion binding#GO:0005515: protein binding#GO:0005544: calcium-dependent phospholipid binding#GO:0005546: phosphatidylinositol-4,5-bisphosphate binding#GO:0008092: cytoskeletal protein binding#GO:0017137: Rab GTPase binding#GO:0019834: phospholipase A2 inhibitor activity#GO:0044548: S100 protein binding#GO:0044822: poly(A) RNA binding#…	GO:0004859: phospholipase inhibitor activity,GO:0005509: calcium ion binding,GO:0005515: protein binding,GO:0005544: calcium-dependent phospholipid binding,GO:0005546: phosphatidylinositol-4,5-bisphosphate binding,GO:0008092: cytoskeletal protein binding,GO:0017137: Rab GTPase binding,GO:0019834: phospholipase A2 inhibitor activity,GO:0044548: S100 protein binding,GO:0044822: poly(A) RNA binding,…	Nucleus
Homo sapiens	ENSG00000111653	ING4	inhibitor of growth family, member 4	12	GO:0000123|histone acetyltransferase complex|cellular_component#GO:0003713|transcription coactivator activity|molecular_function#GO:0005515|protein binding|molecular_function#GO:0005634|nucleus|cellular_component#GO:0005654|nucleoplasm|cellular_component#GO:0006260|DNA replication|biological_process#GO:0006325|chromatin organization|biological_process#GO:0006473|protein acetylation|biological_pro…	methylated histone binding	GO:0003713: transcription coactivator activity#GO:0005515: protein binding#GO:0008270: zinc ion binding#GO:0035064: methylated histone binding	GO:0003713: transcription coactivator activity,GO:0005515: protein binding,GO:0008270: zinc ion binding,GO:0035064: methylated histone binding	Nucleus
Homo sapiens	ENSG00000197879	MYO1C	myosin IC	17	GO:0001726|ruffle|cellular_component#GO:0003774|motor activity|molecular_function#GO:0003779|actin binding|molecular_function#GO:0005102|receptor binding|molecular_function#GO:0005515|protein binding|molecular_function#GO:0005516|calmodulin binding|molecular_function#GO:0005524|ATP binding|molecular_function#GO:0005634|nucleus|cellular_component#GO:0005643|nuclear pore|cellular_component#GO:00056…	actin-dependent ATPase activity	GO:0003774: motor activity#GO:0003779: actin binding#GO:0005102: receptor binding#GO:0005515: protein binding#GO:0005516: calmodulin binding#GO:0005524: ATP binding#GO:0008022: protein C-terminus binding#GO:0030898: actin-dependent ATPase activity	GO:0003774: motor activity,GO:0003779: actin binding,GO:0005102: receptor binding,GO:0005515: protein binding,GO:0005516: calmodulin binding,GO:0005524: ATP binding,GO:0008022: protein C-terminus binding,GO:0030898: actin-dependent ATPase activity	Nucleus
Homo sapiens	ENSG00000102678	FGF9	fibroblast growth factor 9 (glia-activating factor)	13	GO:0000122|negative regulation of transcription from RNA polymerase II promoter|biological_process#GO:0001525|angiogenesis|biological_process#GO:0001649|osteoblast differentiation|biological_process#GO:0002053|positive regulation of mesenchymal cell proliferation|biological_process#GO:0002062|chondrocyte differentiation|biological_process#GO:0005104|fibroblast growth factor receptor binding|molec…	heparin binding	GO:0005104: fibroblast growth factor receptor binding#GO:0008083: growth factor activity#GO:0008201: heparin binding	GO:0005104: fibroblast growth factor receptor binding,GO:0008083: growth factor activity,GO:0008201: heparin binding	Extracellular
Homo sapiens	ENSG00000069667	RORA	RAR-related orphan receptor A	15	GO:0001222|transcription corepressor binding|molecular_function#GO:0001223|transcription coactivator binding|molecular_function#GO:0001525|angiogenesis|biological_process#GO:0003677|DNA binding|molecular_function#GO:0003700|sequence-specific DNA binding transcription factor activity|molecular_function#GO:0003707|steroid hormone receptor activity|molecular_function#GO:0004879|ligand-activated sequ…	direct ligand regulated sequence-specific DNA binding transcription factor activity	GO:0001222: transcription corepressor binding#GO:0001223: transcription coactivator binding#GO:0003677: DNA binding#GO:0003700: sequence-specific DNA binding transcription factor activity#GO:0003707: steroid hormone receptor activity#GO:0004879: ligand-activated sequence-specific DNA binding RNA polymerase II transcription factor activity#GO:0005515: protein binding#GO:0008013: beta-catenin bindi…	GO:0001222: transcription corepressor binding,GO:0001223: transcription coactivator binding,GO:0003677: DNA binding,GO:0003700: sequence-specific DNA binding transcription factor activity,GO:0003707: steroid hormone receptor activity,GO:0004879: ligand-activated sequence-specific DNA binding RNA polymerase II transcription factor activity,GO:0005515: protein binding,GO:0008013: beta-catenin bindi…	Nucleus
Homo sapiens	ENSG00000082196	C1QTNF3	C1q and tumor necrosis factor related protein 3	5	GO:0003674|molecular_function|molecular_function#GO:0005515|protein binding|molecular_function#GO:0005581|collagen trimer|cellular_component#GO:0005615|extracellular space|cellular_component#GO:0010629|negative regulation of gene expression|biological_process#GO:0016020|membrane|cellular_component#GO:0035356|cellular triglyceride homeostasis|biological_process#GO:0042347|negative regulation of NF…	protein binding	GO:0003674: molecular_function#GO:0005515: protein binding	GO:0003674: molecular_function,GO:0005515: protein binding	Extracellular
Homo sapiens	ENSG00000010610	CD4	CD4 molecule	12	GO:0001816|cytokine production|biological_process#GO:0001948|glycoprotein binding|molecular_function#GO:0004872|receptor activity|molecular_function#GO:0004888|transmembrane signaling receptor activity|molecular_function#GO:0005201|extracellular matrix structural constituent|molecular_function#GO:0005515|protein binding|molecular_function#GO:0005769|early endosome|cellular_component#GO:0005788|en…	protein homodimerization activity	GO:0001948: glycoprotein binding#GO:0004872: receptor activity#GO:0004888: transmembrane signaling receptor activity#GO:0005201: extracellular matrix structural constituent#GO:0005515: protein binding#GO:0008270: zinc ion binding#GO:0015026: coreceptor activity#GO:0019899: enzyme binding#GO:0019901: protein kinase binding#GO:0042289: MHC class II protein binding#GO:0042803: protein homodimerizati…	GO:0001948: glycoprotein binding,GO:0004872: receptor activity,GO:0004888: transmembrane signaling receptor activity,GO:0005201: extracellular matrix structural constituent,GO:0005515: protein binding,GO:0008270: zinc ion binding,GO:0015026: coreceptor activity,GO:0019899: enzyme binding,GO:0019901: protein kinase binding,GO:0042289: MHC class II protein binding,GO:0042803: protein homodimerizati…	Cell surface
Homo sapiens	ENSG00000074660	SCARF1	scavenger receptor class F, member 1	17	GO:0004888|transmembrane signaling receptor activity|molecular_function#GO:0005044|scavenger receptor activity|molecular_function#GO:0005515|protein binding|molecular_function#GO:0005886|plasma membrane|cellular_component#GO:0006707|cholesterol catabolic process|biological_process#GO:0006898|receptor-mediated endocytosis|biological_process#GO:0007155|cell adhesion|biological_process#GO:0007165|si…	low-density lipoprotein particle binding	GO:0004888: transmembrane signaling receptor activity#GO:0005044: scavenger receptor activity#GO:0005515: protein binding#GO:0030169: low-density lipoprotein particle binding	GO:0004888: transmembrane signaling receptor activity,GO:0005044: scavenger receptor activity,GO:0005515: protein binding,GO:0030169: low-density lipoprotein particle binding	Plasma membrane
Homo sapiens	ENSG00000196262	PPIA	peptidylprolyl isomerase A (cyclophilin A)	7	GO:0000413|protein peptidyl-prolyl isomerization|biological_process#GO:0002576|platelet degranulation|biological_process#GO:0003755|peptidyl-prolyl cis-trans isomerase activity|molecular_function#GO:0005515|protein binding|molecular_function#GO:0005576|extracellular region|cellular_component#GO:0005615|extracellular space|cellular_component#GO:0005634|nucleus|cellular_component#GO:0005829|cytosol…	unfolded protein binding	GO:0003755: peptidyl-prolyl cis-trans isomerase activity#GO:0005515: protein binding#GO:0042277: peptide binding#GO:0044822: poly(A) RNA binding#GO:0046790: virion binding#GO:0051082: unfolded protein binding	GO:0003755: peptidyl-prolyl cis-trans isomerase activity,GO:0005515: protein binding,GO:0042277: peptide binding,GO:0044822: poly(A) RNA binding,GO:0046790: virion binding,GO:0051082: unfolded protein binding	Nucleus
Homo sapiens	ENSG00000154277	UCHL1	ubiquitin carboxyl-terminal esterase L1 (ubiquitin thiolesterase)	4	GO:0002931|response to ischemia|biological_process#GO:0004197|cysteine-type endopeptidase activity|molecular_function#GO:0004221|ubiquitin thiolesterase activity|molecular_function#GO:0004843|ubiquitin-specific protease activity|molecular_function#GO:0005515|protein binding|molecular_function#GO:0005622|intracellular|cellular_component#GO:0005634|nucleus|cellular_component#GO:0005737|cytoplasm|ce…	ubiquitin binding	GO:0004197: cysteine-type endopeptidase activity#GO:0004221: ubiquitin thiolesterase activity#GO:0004843: ubiquitin-specific protease activity#GO:0005515: protein binding#GO:0008242: omega peptidase activity#GO:0016874: ligase activity#GO:0031694: alpha-2A adrenergic receptor binding#GO:0043130: ubiquitin binding	GO:0004197: cysteine-type endopeptidase activity,GO:0004221: ubiquitin thiolesterase activity,GO:0004843: ubiquitin-specific protease activity,GO:0005515: protein binding,GO:0008242: omega peptidase activity,GO:0016874: ligase activity,GO:0031694: alpha-2A adrenergic receptor binding,GO:0043130: ubiquitin binding	Nucleus
Homo sapiens	ENSG00000120875	DUSP4	dual specificity phosphatase 4	8	GO:0000165|MAPK cascade|biological_process#GO:0000188|inactivation of MAPK activity|biological_process#GO:0001706|endoderm formation|biological_process#GO:0002224|toll-like receptor signaling pathway|biological_process#GO:0002755|MyD88-dependent toll-like receptor signaling pathway|biological_process#GO:0002756|MyD88-independent toll-like receptor signaling pathway|biological_process#GO:0004725|p…	MAP kinase tyrosine/serine/threonine phosphatase activity	GO:0004725: protein tyrosine phosphatase activity#GO:0008138: protein tyrosine/serine/threonine phosphatase activity#GO:0008330: protein tyrosine/threonine phosphatase activity#GO:0016791: phosphatase activity#GO:0017017: MAP kinase tyrosine/serine/threonine phosphatase activity	GO:0004725: protein tyrosine phosphatase activity,GO:0008138: protein tyrosine/serine/threonine phosphatase activity,GO:0008330: protein tyrosine/threonine phosphatase activity,GO:0016791: phosphatase activity,GO:0017017: MAP kinase tyrosine/serine/threonine phosphatase activity	Nucleus
Homo sapiens	ENSG00000164742	ADCY1	adenylate cyclase 1 (brain)	7	GO:0000166|nucleotide binding|molecular_function#GO:0004016|adenylate cyclase activity|molecular_function#GO:0005516|calmodulin binding|molecular_function#GO:0005524|ATP binding|molecular_function#GO:0005634|nucleus|cellular_component#GO:0005886|plasma membrane|cellular_component#GO:0006112|energy reserve metabolic process|biological_process#GO:0006171|cAMP biosynthetic process|biological_process…	metal ion binding	GO:0000166: nucleotide binding#GO:0004016: adenylate cyclase activity#GO:0005516: calmodulin binding#GO:0005524: ATP binding#GO:0008294: calcium- and calmodulin-responsive adenylate cyclase activity#GO:0016849: phosphorus-oxygen lyase activity#GO:0046872: metal ion binding	GO:0000166: nucleotide binding,GO:0004016: adenylate cyclase activity,GO:0005516: calmodulin binding,GO:0005524: ATP binding,GO:0008294: calcium- and calmodulin-responsive adenylate cyclase activity,GO:0016849: phosphorus-oxygen lyase activity,GO:0046872: metal ion binding	Nucleus
Homo sapiens	ENSG00000111679	PTPN6	protein tyrosine phosphatase, non-receptor type 6	12	GO:0001784|phosphotyrosine binding|molecular_function#GO:0002244|hematopoietic progenitor cell differentiation|biological_process#GO:0002924|negative regulation of humoral immune response mediated by circulating immunoglobulin|biological_process#GO:0004725|protein tyrosine phosphatase activity|molecular_function#GO:0005001|transmembrane receptor protein tyrosine phosphatase activity|molecular_fun…	SH2 domain binding	GO:0001784: phosphotyrosine binding#GO:0004725: protein tyrosine phosphatase activity#GO:0005001: transmembrane receptor protein tyrosine phosphatase activity#GO:0005515: protein binding#GO:0016791: phosphatase activity#GO:0017124: SH3 domain binding#GO:0019901: protein kinase binding#GO:0042169: SH2 domain binding	GO:0001784: phosphotyrosine binding,GO:0004725: protein tyrosine phosphatase activity,GO:0005001: transmembrane receptor protein tyrosine phosphatase activity,GO:0005515: protein binding,GO:0016791: phosphatase activity,GO:0017124: SH3 domain binding,GO:0019901: protein kinase binding,GO:0042169: SH2 domain binding	Nucleus
Homo sapiens	ENSG00000182326	C1S	complement component 1, s subcomponent	12	GO:0003824|catalytic activity|molecular_function#GO:0004252|serine-type endopeptidase activity|molecular_function#GO:0005509|calcium ion binding|molecular_function#GO:0005515|protein binding|molecular_function#GO:0005576|extracellular region|cellular_component#GO:0006508|proteolysis|biological_process#GO:0006956|complement activation|biological_process#GO:0006958|complement activation, classical …	identical protein binding	GO:0003824: catalytic activity#GO:0004252: serine-type endopeptidase activity#GO:0005509: calcium ion binding#GO:0005515: protein binding#GO:0042802: identical protein binding	GO:0003824: catalytic activity,GO:0004252: serine-type endopeptidase activity,GO:0005509: calcium ion binding,GO:0005515: protein binding,GO:0042802: identical protein binding	Extracellular
Homo sapiens	ENSG00000198668	CALM1	calmodulin 1 (phosphorylase kinase, delta)	14	GO:0000922|spindle pole|cellular_component#GO:0002027|regulation of heart rate|biological_process#GO:0002576|platelet degranulation|biological_process#GO:0005509|calcium ion binding|molecular_function#GO:0005513|detection of calcium ion|biological_process#GO:0005515|protein binding|molecular_function#GO:0005576|extracellular region|cellular_component#GO:0005634|nucleus|cellular_component#GO:00056…	protein phosphatase activator activity	GO:0005509: calcium ion binding#GO:0005515: protein binding#GO:0016301: kinase activity#GO:0019904: protein domain specific binding#GO:0031432: titin binding#GO:0031996: thioesterase binding#GO:0031997: N-terminal myristoylation domain binding#GO:0043274: phospholipase binding#GO:0044325: ion channel binding#GO:0072542: protein phosphatase activator activity	GO:0005509: calcium ion binding,GO:0005515: protein binding,GO:0016301: kinase activity,GO:0019904: protein domain specific binding,GO:0031432: titin binding,GO:0031996: thioesterase binding,GO:0031997: N-terminal myristoylation domain binding,GO:0043274: phospholipase binding,GO:0044325: ion channel binding,GO:0072542: protein phosphatase activator activity	Nucleus
Homo sapiens	ENSG00000159403	C1R	complement component 1, r subcomponent	12	GO:0003824|catalytic activity|molecular_function#GO:0004252|serine-type endopeptidase activity|molecular_function#GO:0005509|calcium ion binding|molecular_function#GO:0005515|protein binding|molecular_function#GO:0006508|proteolysis|biological_process#GO:0045087|innate immune response|biological_process	protein binding	GO:0003824: catalytic activity#GO:0004252: serine-type endopeptidase activity#GO:0005509: calcium ion binding#GO:0005515: protein binding	GO:0003824: catalytic activity,GO:0004252: serine-type endopeptidase activity,GO:0005509: calcium ion binding,GO:0005515: protein binding	Unknown
Homo sapiens	ENSG00000139178	C1RL	complement component 1, r subcomponent-like	12	GO:0003824|catalytic activity|molecular_function#GO:0004252|serine-type endopeptidase activity|molecular_function#GO:0005615|extracellular space|cellular_component#GO:0006508|proteolysis|biological_process#GO:0006958|complement activation, classical pathway|biological_process#GO:0045087|innate immune response|biological_process#GO:0070062|extracellular vesicular exosome|cellular_component	serine-type endopeptidase activity	GO:0003824: catalytic activity#GO:0004252: serine-type endopeptidase activity	GO:0003824: catalytic activity,GO:0004252: serine-type endopeptidase activity	Extracellular
Homo sapiens	ENSG00000174885	NLRP6	NLR family, pyrin domain containing 6	11	GO:0005000|vasopressin receptor activity|molecular_function#GO:0005524|ATP binding|molecular_function#GO:0005737|cytoplasm|cellular_component#GO:0005886|plasma membrane|cellular_component#GO:0007186|G-protein coupled receptor signaling pathway|biological_process#GO:0009617|response to bacterium|biological_process#GO:0031965|nuclear membrane|cellular_component#GO:0034122|negative regulation of tol…	ATP binding	GO:0005000: vasopressin receptor activity#GO:0005524: ATP binding	GO:0005000: vasopressin receptor activity,GO:0005524: ATP binding	Nucleus
Homo sapiens	ENSG00000100784	RPS6KA5	ribosomal protein S6 kinase, 90kDa, polypeptide 5	14	GO:0000287|magnesium ion binding|molecular_function#GO:0001818|negative regulation of cytokine production|biological_process#GO:0002224|toll-like receptor signaling pathway|biological_process#GO:0002755|MyD88-dependent toll-like receptor signaling pathway|biological_process#GO:0002756|MyD88-independent toll-like receptor signaling pathway|biological_process#GO:0004672|protein kinase activity|mole…	transferase activity	GO:0000287: magnesium ion binding#GO:0004672: protein kinase activity#GO:0004674: protein serine/threonine kinase activity#GO:0004713: protein tyrosine kinase activity#GO:0005515: protein binding#GO:0005524: ATP binding#GO:0016772: transferase activity, transferring phosphorus-containing groups#GO:0016773: phosphotransferase activity, alcohol group as acceptor	GO:0000287: magnesium ion binding,GO:0004672: protein kinase activity,GO:0004674: protein serine/threonine kinase activity,GO:0004713: protein tyrosine kinase activity,GO:0005515: protein binding,GO:0005524: ATP binding,GO:0016772: transferase activity, transferring phosphorus-containing groups,GO:0016773: phosphotransferase activity, alcohol group as acceptor	Nucleus
Homo sapiens	ENSG00000157168	NRG1	neuregulin 1	8	GO:0000165|MAPK cascade|biological_process#GO:0000902|cell morphogenesis|biological_process#GO:0003161|cardiac conduction system development|biological_process#GO:0003222|ventricular trabecula myocardium morphogenesis|biological_process#GO:0003712|transcription cofactor activity|molecular_function#GO:0005102|receptor binding|molecular_function#GO:0005125|cytokine activity|molecular_function#GO:00…	ErbB-3 class receptor binding	GO:0003712: transcription cofactor activity#GO:0005102: receptor binding#GO:0005125: cytokine activity#GO:0005176: ErbB-2 class receptor binding#GO:0005515: protein binding#GO:0008083: growth factor activity#GO:0030296: protein tyrosine kinase activator activity#GO:0030297: transmembrane receptor protein tyrosine kinase activator activity#GO:0030971: receptor tyrosine kinase binding#GO:0043125: E…	GO:0003712: transcription cofactor activity,GO:0005102: receptor binding,GO:0005125: cytokine activity,GO:0005176: ErbB-2 class receptor binding,GO:0005515: protein binding,GO:0008083: growth factor activity,GO:0030296: protein tyrosine kinase activator activity,GO:0030297: transmembrane receptor protein tyrosine kinase activator activity,GO:0030971: receptor tyrosine kinase binding,GO:0043125: E…	Nucleus
Homo sapiens	ENSG00000185201	IFITM2	interferon induced transmembrane protein 2	11	GO:0005886|plasma membrane|cellular_component#GO:0006955|immune response|biological_process#GO:0009607|response to biotic stimulus|biological_process#GO:0009615|response to virus|biological_process#GO:0016021|integral component of membrane|cellular_component#GO:0019221|cytokine-mediated signaling pathway|biological_process#GO:0034341|response to interferon-gamma|biological_process#GO:0035455|resp…				Plasma membrane
Homo sapiens	ENSG00000185885	IFITM1	interferon induced transmembrane protein 1	11	GO:0001503|ossification|biological_process#GO:0005057|receptor signaling protein activity|molecular_function#GO:0005515|protein binding|molecular_function#GO:0005886|plasma membrane|cellular_component#GO:0007166|cell surface receptor signaling pathway|biological_process#GO:0008285|negative regulation of cell proliferation|biological_process#GO:0009607|response to biotic stimulus|biological_proces…	protein binding	GO:0005057: receptor signaling protein activity#GO:0005515: protein binding	GO:0005057: receptor signaling protein activity,GO:0005515: protein binding	Plasma membrane
Homo sapiens	ENSG00000142089	IFITM3	interferon induced transmembrane protein 3	11	GO:0005515|protein binding|molecular_function#GO:0005765|lysosomal membrane|cellular_component#GO:0005886|plasma membrane|cellular_component#GO:0006955|immune response|biological_process#GO:0009607|response to biotic stimulus|biological_process#GO:0009615|response to virus|biological_process#GO:0016021|integral component of membrane|cellular_component#GO:0019221|cytokine-mediated signaling pathwa…	protein binding	GO:0005515: protein binding	GO:0005515: protein binding	Plasma membrane
Homo sapiens	ENSG00000145604	SKP2	S-phase kinase-associated protein 2, E3 ubiquitin protein ligase	5	GO:0000082|G1/S transition of mitotic cell cycle|biological_process#GO:0000086|G2/M transition of mitotic cell cycle|biological_process#GO:0000209|protein polyubiquitination|biological_process#GO:0000278|mitotic cell cycle|biological_process#GO:0004842|ubiquitin-protein transferase activity|molecular_function#GO:0005515|protein binding|molecular_function#GO:0005634|nucleus|cellular_component#GO:0…	identical protein binding	GO:0004842: ubiquitin-protein transferase activity#GO:0005515: protein binding#GO:0042802: identical protein binding	GO:0004842: ubiquitin-protein transferase activity,GO:0005515: protein binding,GO:0042802: identical protein binding	Nucleus
Homo sapiens	ENSG00000198178	CLEC4C	C-type lectin domain family 4, member C	12	GO:0016021|integral component of membrane|cellular_component#GO:0030246|carbohydrate binding|molecular_function#GO:0045087|innate immune response|biological_process	carbohydrate binding	GO:0030246: carbohydrate binding	GO:0030246: carbohydrate binding	Plasma membrane
Homo sapiens	ENSG00000185187	SIGIRR	single immunoglobulin and toll-interleukin 1 receptor (TIR) domain	11	GO:0001960|negative regulation of cytokine-mediated signaling pathway|biological_process#GO:0005515|protein binding|molecular_function#GO:0006953|acute-phase response|biological_process#GO:0007165|signal transduction|biological_process#GO:0016020|membrane|cellular_component#GO:0016021|integral component of membrane|cellular_component#GO:0031665|negative regulation of lipopolysaccharide-mediated s…	protein binding	GO:0005515: protein binding	GO:0005515: protein binding	Plasma membrane
Homo sapiens	ENSG00000163701	IL17RE	interleukin 17 receptor E	3	GO:0005515|protein binding|molecular_function#GO:0005576|extracellular region|cellular_component#GO:0005737|cytoplasm|cellular_component#GO:0005886|plasma membrane|cellular_component#GO:0006954|inflammatory response|biological_process#GO:0016021|integral component of membrane|cellular_component#GO:0045087|innate immune response|biological_process	protein binding	GO:0005515: protein binding	GO:0005515: protein binding	Extracellular
Homo sapiens	ENSG00000111729	CLEC4A	C-type lectin domain family 4, member A	12	GO:0004888|transmembrane signaling receptor activity|molecular_function#GO:0005887|integral component of plasma membrane|cellular_component#GO:0007155|cell adhesion|biological_process#GO:0007166|cell surface receptor signaling pathway|biological_process#GO:0030246|carbohydrate binding|molecular_function#GO:0045087|innate immune response|biological_process	carbohydrate binding	GO:0004888: transmembrane signaling receptor activity#GO:0030246: carbohydrate binding	GO:0004888: transmembrane signaling receptor activity,GO:0030246: carbohydrate binding	Plasma membrane
Homo sapiens	ENSG00000174775	HRAS	v-Ha-ras Harvey rat sarcoma viral oncogene homolog	11	GO:0000139|Golgi membrane|cellular_component#GO:0000165|MAPK cascade|biological_process#GO:0000186|activation of MAPKK activity|biological_process#GO:0001934|positive regulation of protein phosphorylation|biological_process#GO:0003924|GTPase activity|molecular_function#GO:0005515|protein binding|molecular_function#GO:0005525|GTP binding|molecular_function#GO:0005622|intracellular|cellular_compone…	ferrous iron transmembrane transporter activity	GO:0003924: GTPase activity#GO:0005515: protein binding#GO:0005525: GTP binding#GO:0008022: protein C-terminus binding#GO:0015093: ferrous iron transmembrane transporter activity	GO:0003924: GTPase activity,GO:0005515: protein binding,GO:0005525: GTP binding,GO:0008022: protein C-terminus binding,GO:0015093: ferrous iron transmembrane transporter activity	Nucleus
Homo sapiens	ENSG00000146648	EGFR	epidermal growth factor receptor	7	GO:0000139|Golgi membrane|cellular_component#GO:0000165|MAPK cascade|biological_process#GO:0000186|activation of MAPKK activity|biological_process#GO:0000902|cell morphogenesis|biological_process#GO:0001503|ossification|biological_process#GO:0001889|liver development|biological_process#GO:0001892|embryonic placenta development|biological_process#GO:0001934|positive regulation of protein phosphory…	transferase activity	GO:0001948: glycoprotein binding#GO:0003682: chromatin binding#GO:0003690: double-stranded DNA binding#GO:0004672: protein kinase activity#GO:0004709: MAP kinase kinase kinase activity#GO:0004713: protein tyrosine kinase activity#GO:0004714: transmembrane receptor protein tyrosine kinase activity#GO:0004716: receptor signaling protein tyrosine kinase activity#GO:0004871: signal transducer activit…	GO:0001948: glycoprotein binding,GO:0003682: chromatin binding,GO:0003690: double-stranded DNA binding,GO:0004672: protein kinase activity,GO:0004709: MAP kinase kinase kinase activity,GO:0004713: protein tyrosine kinase activity,GO:0004714: transmembrane receptor protein tyrosine kinase activity,GO:0004716: receptor signaling protein tyrosine kinase activity,GO:0004871: signal transducer activit…	Nucleus
Homo sapiens	ENSG00000100600	LGMN	legumain	14	GO:0002224|toll-like receptor signaling pathway|biological_process#GO:0003014|renal system process|biological_process#GO:0004197|cysteine-type endopeptidase activity|molecular_function#GO:0005764|lysosome|cellular_component#GO:0005770|late endosome|cellular_component#GO:0006508|proteolysis|biological_process#GO:0008202|steroid metabolic process|biological_process#GO:0008233|peptidase activity|mol…	peptidase activity	GO:0004197: cysteine-type endopeptidase activity#GO:0008233: peptidase activity	GO:0004197: cysteine-type endopeptidase activity,GO:0008233: peptidase activity	Unknown
Homo sapiens	ENSG00000205846	CLEC6A	C-type lectin domain family 6, member A	12	GO:0005515|protein binding|molecular_function#GO:0016021|integral component of membrane|cellular_component#GO:0030246|carbohydrate binding|molecular_function#GO:0043123|positive regulation of I-kappaB kinase/NF-kappaB signaling|biological_process#GO:0045087|innate immune response|biological_process#GO:0050715|positive regulation of cytokine secretion|biological_process#GO:0050832|defense response…	carbohydrate binding	GO:0005515: protein binding#GO:0030246: carbohydrate binding	GO:0005515: protein binding,GO:0030246: carbohydrate binding	Plasma membrane
Homo sapiens	ENSG00000166527	CLEC4D	C-type lectin domain family 4, member D	12	GO:0016021|integral component of membrane|cellular_component#GO:0030246|carbohydrate binding|molecular_function#GO:0045087|innate immune response|biological_process	carbohydrate binding	GO:0030246: carbohydrate binding	GO:0030246: carbohydrate binding	Plasma membrane
Homo sapiens	ENSG00000166523	CLEC4E	C-type lectin domain family 4, member E	12	GO:0004872|receptor activity|molecular_function#GO:0005515|protein binding|molecular_function#GO:0006955|immune response|biological_process#GO:0016021|integral component of membrane|cellular_component#GO:0030246|carbohydrate binding|molecular_function#GO:0045087|innate immune response|biological_process#GO:0050715|positive regulation of cytokine secretion|biological_process	carbohydrate binding	GO:0004872: receptor activity#GO:0005515: protein binding#GO:0030246: carbohydrate binding	GO:0004872: receptor activity,GO:0005515: protein binding,GO:0030246: carbohydrate binding	Plasma membrane
Homo sapiens	ENSG00000185507	IRF7	interferon regulatory factor 7	11	GO:0000122|negative regulation of transcription from RNA polymerase II promoter|biological_process#GO:0000975|regulatory region DNA binding|molecular_function#GO:0000979|RNA polymerase II core promoter sequence-specific DNA binding|molecular_function#GO:0000982|RNA polymerase II core promoter proximal region sequence-specific DNA binding transcription factor activity|molecular_function#GO:0002224…	protein binding	GO:0000975: regulatory region DNA binding#GO:0000979: RNA polymerase II core promoter sequence-specific DNA binding#GO:0000982: RNA polymerase II core promoter proximal region sequence-specific DNA binding transcription factor activity#GO:0003677: DNA binding#GO:0003700: sequence-specific DNA binding transcription factor activity#GO:0005515: protein binding	GO:0000975: regulatory region DNA binding,GO:0000979: RNA polymerase II core promoter sequence-specific DNA binding,GO:0000982: RNA polymerase II core promoter proximal region sequence-specific DNA binding transcription factor activity,GO:0003677: DNA binding,GO:0003700: sequence-specific DNA binding transcription factor activity,GO:0005515: protein binding	Nucleus
Homo sapiens	ENSG00000100604	CHGA	chromogranin A (parathyroid secretory protein 1)	14	GO:0005515|protein binding|molecular_function#GO:0005576|extracellular region|cellular_component#GO:0008217|regulation of blood pressure|biological_process#GO:0030141|secretory granule|cellular_component#GO:0030658|transport vesicle membrane|cellular_component#GO:0045087|innate immune response|biological_process#GO:0048471|perinuclear region of cytoplasm|cellular_component	protein binding	GO:0005515: protein binding	GO:0005515: protein binding	Extracellular
Homo sapiens	ENSG00000111732	AICDA	activation-induced cytidine deaminase	12	GO:0000178|exosome (RNase complex)|cellular_component#GO:0003824|catalytic activity|molecular_function#GO:0004126|cytidine deaminase activity|molecular_function#GO:0005515|protein binding|molecular_function#GO:0005634|nucleus|cellular_component#GO:0005737|cytoplasm|cellular_component#GO:0006397|mRNA processing|biological_process#GO:0008270|zinc ion binding|molecular_function#GO:0009972|cytidine d…	hydrolase activity	GO:0003824: catalytic activity#GO:0004126: cytidine deaminase activity#GO:0005515: protein binding#GO:0008270: zinc ion binding#GO:0016814: hydrolase activity, acting on carbon-nitrogen (but not peptide) bonds, in cyclic amidines	GO:0003824: catalytic activity,GO:0004126: cytidine deaminase activity,GO:0005515: protein binding,GO:0008270: zinc ion binding,GO:0016814: hydrolase activity, acting on carbon-nitrogen (but not peptide) bonds, in cyclic amidines	Nucleus
Homo sapiens	ENSG00000135605	TEC	tec protein tyrosine kinase	4	GO:0004672|protein kinase activity|molecular_function#GO:0004713|protein tyrosine kinase activity|molecular_function#GO:0004715|non-membrane spanning protein tyrosine kinase activity|molecular_function#GO:0005515|protein binding|molecular_function#GO:0005524|ATP binding|molecular_function#GO:0005829|cytosol|cellular_component#GO:0005856|cytoskeleton|cellular_component#GO:0005886|plasma membrane|c…	transferase activity	GO:0004672: protein kinase activity#GO:0004713: protein tyrosine kinase activity#GO:0004715: non-membrane spanning protein tyrosine kinase activity#GO:0005515: protein binding#GO:0005524: ATP binding#GO:0008289: lipid binding#GO:0016772: transferase activity, transferring phosphorus-containing groups#GO:0046872: metal ion binding	GO:0004672: protein kinase activity,GO:0004713: protein tyrosine kinase activity,GO:0004715: non-membrane spanning protein tyrosine kinase activity,GO:0005515: protein binding,GO:0005524: ATP binding,GO:0008289: lipid binding,GO:0016772: transferase activity, transferring phosphorus-containing groups,GO:0046872: metal ion binding	Cell surface
Homo sapiens	ENSG00000139187	KLRG1	killer cell lectin-like receptor subfamily G, member 1	12	GO:0004872|receptor activity|molecular_function#GO:0005886|plasma membrane|cellular_component#GO:0006954|inflammatory response|biological_process#GO:0006968|cellular defense response|biological_process#GO:0007166|cell surface receptor signaling pathway|biological_process#GO:0016021|integral component of membrane|cellular_component#GO:0030246|carbohydrate binding|molecular_function#GO:0045087|inna…	carbohydrate binding	GO:0004872: receptor activity#GO:0030246: carbohydrate binding	GO:0004872: receptor activity,GO:0030246: carbohydrate binding	Plasma membrane
Homo sapiens	ENSG00000105298	CACTIN	cactin, spliceosome C complex subunit	19	GO:0000398|mRNA splicing, via spliceosome|biological_process#GO:0001933|negative regulation of protein phosphorylation|biological_process#GO:0005515|protein binding|molecular_function#GO:0005634|nucleus|cellular_component#GO:0005737|cytoplasm|cellular_component#GO:0007275|multicellular organismal development|biological_process#GO:0031665|negative regulation of lipopolysaccharide-mediated signalin…	poly(A) RNA binding	GO:0005515: protein binding#GO:0044822: poly(A) RNA binding	GO:0005515: protein binding,GO:0044822: poly(A) RNA binding	Nucleus
Homo sapiens	ENSG00000164327	RICTOR	RPTOR independent companion of MTOR, complex 2	5	GO:0001938|positive regulation of endothelial cell proliferation|biological_process#GO:0005488|binding|molecular_function#GO:0005515|protein binding|molecular_function#GO:0005829|cytosol|cellular_component#GO:0007173|epidermal growth factor receptor signaling pathway|biological_process#GO:0008543|fibroblast growth factor receptor signaling pathway|biological_process#GO:0009790|embryo development|…	ribosome binding	GO:0005488: binding#GO:0005515: protein binding#GO:0043022: ribosome binding	GO:0005488: binding,GO:0005515: protein binding,GO:0043022: ribosome binding	Cytoplasm
Homo sapiens	ENSG00000103769	RAB11A	RAB11A, member RAS oncogene family	15	GO:0000910|cytokinesis|biological_process#GO:0003924|GTPase activity|molecular_function#GO:0005515|protein binding|molecular_function#GO:0005525|GTP binding|molecular_function#GO:0005622|intracellular|cellular_component#GO:0005737|cytoplasm|cellular_component#GO:0005739|mitochondrion|cellular_component#GO:0005802|trans-Golgi network|cellular_component#GO:0005886|plasma membrane|cellular_component…	syntaxin binding	GO:0003924: GTPase activity#GO:0005515: protein binding#GO:0005525: GTP binding#GO:0019905: syntaxin binding	GO:0003924: GTPase activity,GO:0005515: protein binding,GO:0005525: GTP binding,GO:0019905: syntaxin binding	Plasma membrane
Homo sapiens	ENSG00000077782	FGFR1	fibroblast growth factor receptor 1	8	GO:0000122|negative regulation of transcription from RNA polymerase II promoter|biological_process#GO:0000165|MAPK cascade|biological_process#GO:0001501|skeletal system development|biological_process#GO:0001525|angiogenesis|biological_process#GO:0001657|ureteric bud development|biological_process#GO:0001701|in utero embryonic development|biological_process#GO:0001759|organ induction|biological_pr…	transferase activity	GO:0004672: protein kinase activity#GO:0004713: protein tyrosine kinase activity#GO:0005007: fibroblast growth factor-activated receptor activity#GO:0005515: protein binding#GO:0005524: ATP binding#GO:0008201: heparin binding#GO:0016772: transferase activity, transferring phosphorus-containing groups#GO:0017134: fibroblast growth factor binding#GO:0042802: identical protein binding#GO:0042803: pr…	GO:0004672: protein kinase activity,GO:0004713: protein tyrosine kinase activity,GO:0005007: fibroblast growth factor-activated receptor activity,GO:0005515: protein binding,GO:0005524: ATP binding,GO:0008201: heparin binding,GO:0016772: transferase activity, transferring phosphorus-containing groups,GO:0017134: fibroblast growth factor binding,GO:0042802: identical protein binding,GO:0042803: pr…	Nucleus
Homo sapiens	ENSG00000089723	OTUB2	OTU domain, ubiquitin aldehyde binding 2	14	GO:0004843|ubiquitin-specific protease activity|molecular_function#GO:0005634|nucleus|cellular_component#GO:0006508|proteolysis|biological_process#GO:0006520|cellular amino acid metabolic process|biological_process#GO:0008242|omega peptidase activity|molecular_function#GO:0016579|protein deubiquitination|biological_process#GO:0019538|protein metabolic process|biological_process#GO:0035871|protein…	omega peptidase activity	GO:0004843: ubiquitin-specific protease activity#GO:0008242: omega peptidase activity	GO:0004843: ubiquitin-specific protease activity,GO:0008242: omega peptidase activity	Nucleus
Homo sapiens	ENSG00000113600	C9	complement component 9	5	GO:0005515|protein binding|molecular_function#GO:0005576|extracellular region|cellular_component#GO:0005579|membrane attack complex|cellular_component#GO:0005737|cytoplasm|cellular_component#GO:0005886|plasma membrane|cellular_component#GO:0005887|integral component of plasma membrane|cellular_component#GO:0006957|complement activation, alternative pathway|biological_process#GO:0006958|complement…	protein binding	GO:0005515: protein binding	GO:0005515: protein binding	Extracellular
Homo sapiens	ENSG00000134070	IRAK2	interleukin-1 receptor-associated kinase 2	3	GO:0000187|activation of MAPK activity|biological_process#GO:0001959|regulation of cytokine-mediated signaling pathway|biological_process#GO:0002224|toll-like receptor signaling pathway|biological_process#GO:0002755|MyD88-dependent toll-like receptor signaling pathway|biological_process#GO:0002756|MyD88-independent toll-like receptor signaling pathway|biological_process#GO:0004672|protein kinase …	transferase activity	GO:0004672: protein kinase activity#GO:0004713: protein tyrosine kinase activity#GO:0005515: protein binding#GO:0005524: ATP binding#GO:0016772: transferase activity, transferring phosphorus-containing groups#GO:0042803: protein homodimerization activity#GO:0046982: protein heterodimerization activity	GO:0004672: protein kinase activity,GO:0004713: protein tyrosine kinase activity,GO:0005515: protein binding,GO:0005524: ATP binding,GO:0016772: transferase activity, transferring phosphorus-containing groups,GO:0042803: protein homodimerization activity,GO:0046982: protein heterodimerization activity	Plasma membrane
Homo sapiens	ENSG00000165949	IFI27	interferon, alpha-inducible protein 27	14	GO:0016021|integral component of membrane|cellular_component#GO:0045087|innate immune response|biological_process				Plasma membrane
Homo sapiens	ENSG00000169032	MAP2K1	mitogen-activated protein kinase kinase 1	15	GO:0000165|MAPK cascade|biological_process#GO:0000186|activation of MAPKK activity|biological_process#GO:0000187|activation of MAPK activity|biological_process#GO:0002224|toll-like receptor signaling pathway|biological_process#GO:0002755|MyD88-dependent toll-like receptor signaling pathway|biological_process#GO:0002756|MyD88-independent toll-like receptor signaling pathway|biological_process#GO:0…	transferase activity	GO:0004672: protein kinase activity#GO:0004674: protein serine/threonine kinase activity#GO:0004708: MAP kinase kinase activity#GO:0004712: protein serine/threonine/tyrosine kinase activity#GO:0004713: protein tyrosine kinase activity#GO:0004728: receptor signaling protein tyrosine phosphatase activity#GO:0005515: protein binding#GO:0005524: ATP binding#GO:0016772: transferase activity, transferr…	GO:0004672: protein kinase activity,GO:0004674: protein serine/threonine kinase activity,GO:0004708: MAP kinase kinase activity,GO:0004712: protein serine/threonine/tyrosine kinase activity,GO:0004713: protein tyrosine kinase activity,GO:0004728: receptor signaling protein tyrosine phosphatase activity,GO:0005515: protein binding,GO:0005524: ATP binding,GO:0016772: transferase activity, transferr…	Nucleus
Homo sapiens	ENSG00000171522	PTGER4	prostaglandin E receptor 4 (subtype EP4)	5	GO:0004930|G-protein coupled receptor activity|molecular_function#GO:0004957|prostaglandin E receptor activity|molecular_function#GO:0005515|protein binding|molecular_function#GO:0005886|plasma membrane|cellular_component#GO:0006955|immune response|biological_process#GO:0007186|G-protein coupled receptor signaling pathway|biological_process#GO:0007188|adenylate cyclase-modulating G-protein couple…	protein binding	GO:0004930: G-protein coupled receptor activity#GO:0004957: prostaglandin E receptor activity#GO:0005515: protein binding	GO:0004930: G-protein coupled receptor activity,GO:0004957: prostaglandin E receptor activity,GO:0005515: protein binding	Plasma membrane
Homo sapiens	ENSG00000169347	GP2	glycoprotein 2 (zymogen granule membrane)	16	GO:0002412|antigen transcytosis by M cells in mucosal-associated lymphoid tissue|biological_process#GO:0003823|antigen binding|molecular_function#GO:0005576|extracellular region|cellular_component#GO:0016324|apical plasma membrane|cellular_component#GO:0031225|anchored component of membrane|cellular_component#GO:0045087|innate immune response|biological_process	antigen binding	GO:0003823: antigen binding	GO:0003823: antigen binding	Extracellular
Homo sapiens	ENSG00000105229	PIAS4	protein inhibitor of activated STAT, 4	19	GO:0000122|negative regulation of transcription from RNA polymerase II promoter|biological_process#GO:0003677|DNA binding|molecular_function#GO:0005515|protein binding|molecular_function#GO:0005634|nucleus|cellular_component#GO:0005737|cytoplasm|cellular_component#GO:0006351|transcription, DNA-templated|biological_process#GO:0008270|zinc ion binding|molecular_function#GO:0016055|Wnt signaling pat…	ubiquitin protein ligase binding	GO:0003677: DNA binding#GO:0005515: protein binding#GO:0008270: zinc ion binding#GO:0019789: SUMO ligase activity#GO:0031625: ubiquitin protein ligase binding	GO:0003677: DNA binding,GO:0005515: protein binding,GO:0008270: zinc ion binding,GO:0019789: SUMO ligase activity,GO:0031625: ubiquitin protein ligase binding	Nucleus
Homo sapiens	ENSG00000126934	MAP2K2	mitogen-activated protein kinase kinase 2	19	GO:0000165|MAPK cascade|biological_process#GO:0000186|activation of MAPKK activity|biological_process#GO:0000187|activation of MAPK activity|biological_process#GO:0002224|toll-like receptor signaling pathway|biological_process#GO:0002755|MyD88-dependent toll-like receptor signaling pathway|biological_process#GO:0002756|MyD88-independent toll-like receptor signaling pathway|biological_process#GO:0…	transferase activity	GO:0004672: protein kinase activity#GO:0004674: protein serine/threonine kinase activity#GO:0004708: MAP kinase kinase activity#GO:0004712: protein serine/threonine/tyrosine kinase activity#GO:0004713: protein tyrosine kinase activity#GO:0005515: protein binding#GO:0005524: ATP binding#GO:0016772: transferase activity, transferring phosphorus-containing groups#GO:0030165: PDZ domain binding#GO:00…	GO:0004672: protein kinase activity,GO:0004674: protein serine/threonine kinase activity,GO:0004708: MAP kinase kinase activity,GO:0004712: protein serine/threonine/tyrosine kinase activity,GO:0004713: protein tyrosine kinase activity,GO:0005515: protein binding,GO:0005524: ATP binding,GO:0016772: transferase activity, transferring phosphorus-containing groups,GO:0030165: PDZ domain binding,GO:00…	Nucleus
Homo sapiens	ENSG00000137834	SMAD6	SMAD family member 6	15	GO:0001657|ureteric bud development|biological_process#GO:0003682|chromatin binding|molecular_function#GO:0003700|sequence-specific DNA binding transcription factor activity|molecular_function#GO:0005515|protein binding|molecular_function#GO:0005622|intracellular|cellular_component#GO:0005634|nucleus|cellular_component#GO:0005667|transcription factor complex|cellular_component#GO:0005737|cytoplas…	transforming growth factor beta receptor	GO:0003682: chromatin binding#GO:0003700: sequence-specific DNA binding transcription factor activity#GO:0005515: protein binding#GO:0030617: transforming growth factor beta receptor, inhibitory cytoplasmic mediator activity#GO:0031625: ubiquitin protein ligase binding#GO:0034713: type I transforming growth factor beta receptor binding#GO:0044212: transcription regulatory region DNA binding#GO:00…	GO:0003682: chromatin binding,GO:0003700: sequence-specific DNA binding transcription factor activity,GO:0005515: protein binding,GO:0030617: transforming growth factor beta receptor, inhibitory cytoplasmic mediator activity,GO:0031625: ubiquitin protein ligase binding,GO:0034713: type I transforming growth factor beta receptor binding,GO:0044212: transcription regulatory region DNA binding,GO:00…	Nucleus
Homo sapiens	ENSG00000165682	CLEC1B	C-type lectin domain family 1, member B	12	GO:0004888|transmembrane signaling receptor activity|molecular_function#GO:0005515|protein binding|molecular_function#GO:0005887|integral component of plasma membrane|cellular_component#GO:0006952|defense response|biological_process#GO:0007166|cell surface receptor signaling pathway|biological_process#GO:0030220|platelet formation|biological_process#GO:0030246|carbohydrate binding|molecular_funct…	carbohydrate binding	GO:0004888: transmembrane signaling receptor activity#GO:0005515: protein binding#GO:0030246: carbohydrate binding	GO:0004888: transmembrane signaling receptor activity,GO:0005515: protein binding,GO:0030246: carbohydrate binding	Plasma membrane
Homo sapiens	ENSG00000166949	SMAD3	SMAD family member 3	15	GO:0000122|negative regulation of transcription from RNA polymerase II promoter|biological_process#GO:0000790|nuclear chromatin|cellular_component#GO:0000987|core promoter proximal region sequence-specific DNA binding|molecular_function#GO:0000988|protein binding transcription factor activity|molecular_function#GO:0001102|RNA polymerase II activating transcription factor binding|molecular_functio…	transforming growth factor beta receptor	GO:0000987: core promoter proximal region sequence-specific DNA binding#GO:0000988: protein binding transcription factor activity#GO:0001102: RNA polymerase II activating transcription factor binding#GO:0003677: DNA binding#GO:0003682: chromatin binding#GO:0003690: double-stranded DNA binding#GO:0003700: sequence-specific DNA binding transcription factor activity#GO:0005160: transforming growth f…	GO:0000987: core promoter proximal region sequence-specific DNA binding,GO:0000988: protein binding transcription factor activity,GO:0001102: RNA polymerase II activating transcription factor binding,GO:0003677: DNA binding,GO:0003682: chromatin binding,GO:0003690: double-stranded DNA binding,GO:0003700: sequence-specific DNA binding transcription factor activity,GO:0005160: transforming growth f…	Nucleus
Homo sapiens	ENSG00000197992	CLEC9A	C-type lectin domain family 9, member A	12	GO:0006898|receptor-mediated endocytosis|biological_process#GO:0009986|cell surface|cellular_component#GO:0016021|integral component of membrane|cellular_component#GO:0030246|carbohydrate binding|molecular_function#GO:0045087|innate immune response|biological_process#GO:0050715|positive regulation of cytokine secretion|biological_process	carbohydrate binding	GO:0030246: carbohydrate binding	GO:0030246: carbohydrate binding	Cell surface
Homo sapiens	ENSG00000172243	CLEC7A	C-type lectin domain family 7, member A	12	GO:0005737|cytoplasm|cellular_component#GO:0006910|phagocytosis, recognition|biological_process#GO:0006954|inflammatory response|biological_process#GO:0008037|cell recognition|biological_process#GO:0008329|signaling pattern recognition receptor activity|molecular_function#GO:0009756|carbohydrate mediated signaling|biological_process#GO:0016021|integral component of membrane|cellular_component#GO:…	metal ion binding	GO:0008329: signaling pattern recognition receptor activity#GO:0030246: carbohydrate binding#GO:0042287: MHC protein binding#GO:0046872: metal ion binding	GO:0008329: signaling pattern recognition receptor activity,GO:0030246: carbohydrate binding,GO:0042287: MHC protein binding,GO:0046872: metal ion binding	Plasma membrane
Homo sapiens	ENSG00000132357	CARD6	caspase recruitment domain family, member 6	5	GO:0005622|intracellular|cellular_component#GO:0006915|apoptotic process|biological_process#GO:0042981|regulation of apoptotic process|biological_process#GO:0045087|innate immune response|biological_process				Unknown
Homo sapiens	ENSG00000177700	POLR2L	polymerase (RNA) II (DNA directed) polypeptide L, 7.6kDa	11	GO:0000398|mRNA splicing, via spliceosome|biological_process#GO:0001054|RNA polymerase I activity|molecular_function#GO:0001055|RNA polymerase II activity|molecular_function#GO:0001056|RNA polymerase III activity|molecular_function#GO:0003677|DNA binding|molecular_function#GO:0003899|DNA-directed RNA polymerase activity|molecular_function#GO:0005634|nucleus|cellular_component#GO:0005654|nucleopla…	zinc ion binding	GO:0001054: RNA polymerase I activity#GO:0001055: RNA polymerase II activity#GO:0001056: RNA polymerase III activity#GO:0003677: DNA binding#GO:0003899: DNA-directed RNA polymerase activity#GO:0008270: zinc ion binding	GO:0001054: RNA polymerase I activity,GO:0001055: RNA polymerase II activity,GO:0001056: RNA polymerase III activity,GO:0003677: DNA binding,GO:0003899: DNA-directed RNA polymerase activity,GO:0008270: zinc ion binding	Nucleus
Homo sapiens	ENSG00000112936	C7	complement component 7	5	GO:0005515|protein binding|molecular_function#GO:0005576|extracellular region|cellular_component#GO:0005579|membrane attack complex|cellular_component#GO:0006883|cellular sodium ion homeostasis|biological_process#GO:0006956|complement activation|biological_process#GO:0006957|complement activation, alternative pathway|biological_process#GO:0006958|complement activation, classical pathway|biologica…	protein binding	GO:0005515: protein binding	GO:0005515: protein binding	Extracellular
Homo sapiens	ENSG00000100697	DICER1	dicer 1, ribonuclease type III	14	GO:0000122|negative regulation of transcription from RNA polymerase II promoter|biological_process#GO:0001525|angiogenesis|biological_process#GO:0001942|hair follicle development|biological_process#GO:0003676|nucleic acid binding|molecular_function#GO:0003677|DNA binding|molecular_function#GO:0003723|RNA binding|molecular_function#GO:0003725|double-stranded RNA binding|molecular_function#GO:00043…	endoribonuclease activity	GO:0003676: nucleic acid binding#GO:0003677: DNA binding#GO:0003723: RNA binding#GO:0003725: double-stranded RNA binding#GO:0004386: helicase activity#GO:0004525: ribonuclease III activity#GO:0005515: protein binding#GO:0005524: ATP binding#GO:0016787: hydrolase activity#GO:0016891: endoribonuclease activity, producing 5'-phosphomonoesters#GO:0035198: miRNA binding#GO:0046872: metal ion binding	GO:0003676: nucleic acid binding,GO:0003677: DNA binding,GO:0003723: RNA binding,GO:0003725: double-stranded RNA binding,GO:0004386: helicase activity,GO:0004525: ribonuclease III activity,GO:0005515: protein binding,GO:0005524: ATP binding,GO:0016787: hydrolase activity,GO:0016891: endoribonuclease activity, producing 5'-phosphomonoesters,GO:0035198: miRNA binding,GO:0046872: metal ion binding	Cytoplasm
Homo sapiens	ENSG00000177830	CHID1	chitinase domain containing 1	11	GO:0004553|hydrolase activity, hydrolyzing O-glycosyl compounds|molecular_function#GO:0004568|chitinase activity|molecular_function#GO:0005515|protein binding|molecular_function#GO:0005615|extracellular space|cellular_component#GO:0005634|nucleus|cellular_component#GO:0005764|lysosome|cellular_component#GO:0005770|late endosome|cellular_component#GO:0005802|trans-Golgi network|cellular_component#…	hydrolase activity	GO:0004553: hydrolase activity, hydrolyzing O-glycosyl compounds#GO:0004568: chitinase activity#GO:0005515: protein binding#GO:0070492: oligosaccharide binding	GO:0004553: hydrolase activity, hydrolyzing O-glycosyl compounds,GO:0004568: chitinase activity,GO:0005515: protein binding,GO:0070492: oligosaccharide binding	Nucleus
Homo sapiens	ENSG00000039537	C6	complement component 6	5	GO:0001701|in utero embryonic development|biological_process#GO:0005515|protein binding|molecular_function#GO:0005576|extracellular region|cellular_component#GO:0005579|membrane attack complex|cellular_component#GO:0006956|complement activation|biological_process#GO:0006958|complement activation, classical pathway|biological_process#GO:0019835|cytolysis|biological_process#GO:0030449|regulation of…	protein binding	GO:0005515: protein binding	GO:0005515: protein binding	Extracellular
Homo sapiens	ENSG00000169902	TPST1	tyrosylprotein sulfotransferase 1	7	GO:0000139|Golgi membrane|cellular_component#GO:0006478|peptidyl-tyrosine sulfation|biological_process#GO:0006954|inflammatory response|biological_process#GO:0008146|sulfotransferase activity|molecular_function#GO:0008476|protein-tyrosine sulfotransferase activity|molecular_function#GO:0016020|membrane|cellular_component#GO:0016021|integral component of membrane|cellular_component#GO:0045087|inna…	protein-tyrosine sulfotransferase activity	GO:0008146: sulfotransferase activity#GO:0008476: protein-tyrosine sulfotransferase activity	GO:0008146: sulfotransferase activity,GO:0008476: protein-tyrosine sulfotransferase activity	Plasma membrane
Homo sapiens	ENSG00000134539	KLRD1	killer cell lectin-like receptor subfamily D, member 1	12	GO:0004888|transmembrane signaling receptor activity|molecular_function#GO:0005515|protein binding|molecular_function#GO:0005886|plasma membrane|cellular_component#GO:0007166|cell surface receptor signaling pathway|biological_process#GO:0009897|external side of plasma membrane|cellular_component#GO:0016021|integral component of membrane|cellular_component#GO:0030246|carbohydrate binding|molecular…	carbohydrate binding	GO:0004888: transmembrane signaling receptor activity#GO:0005515: protein binding#GO:0030246: carbohydrate binding	GO:0004888: transmembrane signaling receptor activity,GO:0005515: protein binding,GO:0030246: carbohydrate binding	Cell surface
Homo sapiens	ENSG00000131203	IDO1	indoleamine 2,3-dioxygenase 1	8	GO:0002534|cytokine production involved in inflammatory response|biological_process#GO:0002666|positive regulation of T cell tolerance induction|biological_process#GO:0002678|positive regulation of chronic inflammatory response|biological_process#GO:0002830|positive regulation of type 2 immune response|biological_process#GO:0004833|tryptophan 2,3-dioxygenase activity|molecular_function#GO:0005515…	tryptophan 2	GO:0004833: tryptophan 2,3-dioxygenase activity#GO:0005515: protein binding#GO:0009055: electron carrier activity#GO:0020037: heme binding#GO:0033754: indoleamine 2,3-dioxygenase activity#GO:0046872: metal ion binding	GO:0004833: tryptophan 2,3-dioxygenase activity,GO:0005515: protein binding,GO:0009055: electron carrier activity,GO:0020037: heme binding,GO:0033754: indoleamine 2,3-dioxygenase activity,GO:0046872: metal ion binding	Cytoplasm
Homo sapiens	ENSG00000178078	STAP2	signal transducing adaptor family member 2	19	GO:0005515|protein binding|molecular_function#GO:0005737|cytoplasm|cellular_component#GO:0005886|plasma membrane|cellular_component#GO:0045087|innate immune response|biological_process	protein binding	GO:0005515: protein binding	GO:0005515: protein binding	Plasma membrane
Homo sapiens	ENSG00000033800	PIAS1	protein inhibitor of activated STAT, 1	15	GO:0000122|negative regulation of transcription from RNA polymerase II promoter|biological_process#GO:0003676|nucleic acid binding|molecular_function#GO:0003677|DNA binding|molecular_function#GO:0003713|transcription coactivator activity|molecular_function#GO:0003714|transcription corepressor activity|molecular_function#GO:0005515|protein binding|molecular_function#GO:0005634|nucleus|cellular_com…	androgen receptor binding	GO:0003676: nucleic acid binding#GO:0003677: DNA binding#GO:0003713: transcription coactivator activity#GO:0003714: transcription corepressor activity#GO:0005515: protein binding#GO:0008270: zinc ion binding#GO:0019789: SUMO ligase activity#GO:0019899: enzyme binding#GO:0019904: protein domain specific binding#GO:0031625: ubiquitin protein ligase binding#GO:0050681: androgen receptor binding	GO:0003676: nucleic acid binding,GO:0003677: DNA binding,GO:0003713: transcription coactivator activity,GO:0003714: transcription corepressor activity,GO:0005515: protein binding,GO:0008270: zinc ion binding,GO:0019789: SUMO ligase activity,GO:0019899: enzyme binding,GO:0019904: protein domain specific binding,GO:0031625: ubiquitin protein ligase binding,GO:0050681: androgen receptor binding	Nucleus
Homo sapiens	ENSG00000134853	PDGFRA	platelet-derived growth factor receptor, alpha polypeptide	4	GO:0001553|luteinization|biological_process#GO:0001701|in utero embryonic development|biological_process#GO:0001775|cell activation|biological_process#GO:0002244|hematopoietic progenitor cell differentiation|biological_process#GO:0004672|protein kinase activity|molecular_function#GO:0004713|protein tyrosine kinase activity|molecular_function#GO:0004714|transmembrane receptor protein tyrosine kina…	transferase activity	GO:0004672: protein kinase activity#GO:0004713: protein tyrosine kinase activity#GO:0004714: transmembrane receptor protein tyrosine kinase activity#GO:0005018: platelet-derived growth factor alpha-receptor activity#GO:0005021: vascular endothelial growth factor-activated receptor activity#GO:0005161: platelet-derived growth factor receptor binding#GO:0005515: protein binding#GO:0005524: ATP bind…	GO:0004672: protein kinase activity,GO:0004713: protein tyrosine kinase activity,GO:0004714: transmembrane receptor protein tyrosine kinase activity,GO:0005018: platelet-derived growth factor alpha-receptor activity,GO:0005021: vascular endothelial growth factor-activated receptor activity,GO:0005161: platelet-derived growth factor receptor binding,GO:0005515: protein binding,GO:0005524: ATP bind…	Nucleus
Homo sapiens	ENSG00000132170	PPARG	peroxisome proliferator-activated receptor gamma	3	GO:0000122|negative regulation of transcription from RNA polymerase II promoter|biological_process#GO:0001012|RNA polymerase II regulatory region DNA binding|molecular_function#GO:0001228|RNA polymerase II transcription regulatory region sequence-specific DNA binding transcription factor activity involved in positive regulation of transcription|molecular_function#GO:0001890|placenta development|b…	arachidonic acid binding	GO:0001012: RNA polymerase II regulatory region DNA binding#GO:0001228: RNA polymerase II transcription regulatory region sequence-specific DNA binding transcription factor activity involved in positive regulation of transcription#GO:0003677: DNA binding#GO:0003682: chromatin binding#GO:0003700: sequence-specific DNA binding transcription factor activity#GO:0003707: steroid hormone receptor activ…	GO:0001012: RNA polymerase II regulatory region DNA binding,GO:0001228: RNA polymerase II transcription regulatory region sequence-specific DNA binding transcription factor activity involved in positive regulation of transcription,GO:0003677: DNA binding,GO:0003682: chromatin binding,GO:0003700: sequence-specific DNA binding transcription factor activity,GO:0003707: steroid hormone receptor activ…	Nucleus
Homo sapiens	ENSG00000157404	KIT	v-kit Hardy-Zuckerman 4 feline sarcoma viral oncogene homolog	4	GO:0000187|activation of MAPK activity|biological_process#GO:0001541|ovarian follicle development|biological_process#GO:0001669|acrosomal vesicle|cellular_component#GO:0002020|protease binding|molecular_function#GO:0002318|myeloid progenitor cell differentiation|biological_process#GO:0002320|lymphoid progenitor cell differentiation|biological_process#GO:0002327|immature B cell differentiation|bio…	transferase activity	GO:0002020: protease binding#GO:0004672: protein kinase activity#GO:0004713: protein tyrosine kinase activity#GO:0004714: transmembrane receptor protein tyrosine kinase activity#GO:0004716: receptor signaling protein tyrosine kinase activity#GO:0005020: stem cell factor receptor activity#GO:0005515: protein binding#GO:0005524: ATP binding#GO:0016772: transferase activity, transferring phosphorus-…	GO:0002020: protease binding,GO:0004672: protein kinase activity,GO:0004713: protein tyrosine kinase activity,GO:0004714: transmembrane receptor protein tyrosine kinase activity,GO:0004716: receptor signaling protein tyrosine kinase activity,GO:0005020: stem cell factor receptor activity,GO:0005515: protein binding,GO:0005524: ATP binding,GO:0016772: transferase activity, transferring phosphorus-…	Extracellular
Homo sapiens	ENSG00000168398	BDKRB2	bradykinin receptor B2	14	GO:0002020|protease binding|molecular_function#GO:0004435|phosphatidylinositol phospholipase C activity|molecular_function#GO:0004930|G-protein coupled receptor activity|molecular_function#GO:0004947|bradykinin receptor activity|molecular_function#GO:0005515|protein binding|molecular_function#GO:0005768|endosome|cellular_component#GO:0005886|plasma membrane|cellular_component#GO:0005887|integral …	protein heterodimerization activity	GO:0002020: protease binding#GO:0004435: phosphatidylinositol phospholipase C activity#GO:0004930: G-protein coupled receptor activity#GO:0004947: bradykinin receptor activity#GO:0005515: protein binding#GO:0031702: type 1 angiotensin receptor binding#GO:0046982: protein heterodimerization activity	GO:0002020: protease binding,GO:0004435: phosphatidylinositol phospholipase C activity,GO:0004930: G-protein coupled receptor activity,GO:0004947: bradykinin receptor activity,GO:0005515: protein binding,GO:0031702: type 1 angiotensin receptor binding,GO:0046982: protein heterodimerization activity	Plasma membrane
Homo sapiens	ENSG00000205809	KLRC2	killer cell lectin-like receptor subfamily C, member 2	12	GO:0004888|transmembrane signaling receptor activity|molecular_function#GO:0005515|protein binding|molecular_function#GO:0005886|plasma membrane|cellular_component#GO:0005887|integral component of plasma membrane|cellular_component#GO:0006968|cellular defense response|biological_process#GO:0007165|signal transduction|biological_process#GO:0030246|carbohydrate binding|molecular_function#GO:0045087…	carbohydrate binding	GO:0004888: transmembrane signaling receptor activity#GO:0005515: protein binding#GO:0030246: carbohydrate binding	GO:0004888: transmembrane signaling receptor activity,GO:0005515: protein binding,GO:0030246: carbohydrate binding	Plasma membrane
Homo sapiens	ENSG00000078902	TOLLIP	toll interacting protein	11	GO:0004871|signal transducer activity|molecular_function#GO:0005150|interleukin-1, Type I receptor binding|molecular_function#GO:0005515|protein binding|molecular_function#GO:0005737|cytoplasm|cellular_component#GO:0005829|cytosol|cellular_component#GO:0006954|inflammatory response|biological_process#GO:0007165|signal transduction|biological_process#GO:0007267|cell-cell signaling|biological_proce…	interleukin-1	GO:0004871: signal transducer activity#GO:0005150: interleukin-1, Type I receptor binding#GO:0005515: protein binding#GO:0019900: kinase binding#GO:0031624: ubiquitin conjugating enzyme binding#GO:0031625: ubiquitin protein ligase binding#GO:0032183: SUMO binding#GO:0035325: Toll-like receptor binding	GO:0004871: signal transducer activity,GO:0005150: interleukin-1, Type I receptor binding,GO:0005515: protein binding,GO:0019900: kinase binding,GO:0031624: ubiquitin conjugating enzyme binding,GO:0031625: ubiquitin protein ligase binding,GO:0032183: SUMO binding,GO:0035325: Toll-like receptor binding	Nucleus
Homo sapiens	ENSG00000141480	ARRB2	arrestin, beta 2	17	GO:0001664|G-protein coupled receptor binding|molecular_function#GO:0001932|regulation of protein phosphorylation|biological_process#GO:0001934|positive regulation of protein phosphorylation|biological_process#GO:0002031|G-protein coupled receptor internalization|biological_process#GO:0002032|desensitization of G-protein coupled receptor protein signaling pathway by arrestin|biological_process#GO…	14-3-3 protein binding	GO:0001664: G-protein coupled receptor binding#GO:0005102: receptor binding#GO:0005515: protein binding#GO:0019899: enzyme binding#GO:0019904: protein domain specific binding#GO:0031625: ubiquitin protein ligase binding#GO:0031691: alpha-1A adrenergic receptor binding#GO:0031692: alpha-1B adrenergic receptor binding#GO:0031701: angiotensin receptor binding#GO:0031702: type 1 angiotensin receptor …	GO:0001664: G-protein coupled receptor binding,GO:0005102: receptor binding,GO:0005515: protein binding,GO:0019899: enzyme binding,GO:0019904: protein domain specific binding,GO:0031625: ubiquitin protein ligase binding,GO:0031691: alpha-1A adrenergic receptor binding,GO:0031692: alpha-1B adrenergic receptor binding,GO:0031701: angiotensin receptor binding,GO:0031702: type 1 angiotensin receptor …	Nucleus
Homo sapiens	ENSG00000132155	RAF1	v-raf-1 murine leukemia viral oncogene homolog 1	3	GO:0000165|MAPK cascade|biological_process#GO:0000186|activation of MAPKK activity|biological_process#GO:0001666|response to hypoxia|biological_process#GO:0004672|protein kinase activity|molecular_function#GO:0004674|protein serine/threonine kinase activity|molecular_function#GO:0004709|MAP kinase kinase kinase activity|molecular_function#GO:0004713|protein tyrosine kinase activity|molecular_func…	transferase activity	GO:0004672: protein kinase activity#GO:0004674: protein serine/threonine kinase activity#GO:0004709: MAP kinase kinase kinase activity#GO:0004713: protein tyrosine kinase activity#GO:0005057: receptor signaling protein activity#GO:0005515: protein binding#GO:0005524: ATP binding#GO:0016772: transferase activity, transferring phosphorus-containing groups#GO:0017016: Ras GTPase binding#GO:0031434: …	GO:0004672: protein kinase activity,GO:0004674: protein serine/threonine kinase activity,GO:0004709: MAP kinase kinase kinase activity,GO:0004713: protein tyrosine kinase activity,GO:0005057: receptor signaling protein activity,GO:0005515: protein binding,GO:0005524: ATP binding,GO:0016772: transferase activity, transferring phosphorus-containing groups,GO:0017016: Ras GTPase binding,GO:0031434: …	Nucleus
Homo sapiens	ENSG00000186184	POLR1D	polymerase (RNA) I polypeptide D, 16kDa	13	GO:0001054|RNA polymerase I activity|molecular_function#GO:0001056|RNA polymerase III activity|molecular_function#GO:0003677|DNA binding|molecular_function#GO:0005515|protein binding|molecular_function#GO:0005654|nucleoplasm|cellular_component#GO:0005666|DNA-directed RNA polymerase III complex|cellular_component#GO:0005736|DNA-directed RNA polymerase I complex|cellular_component#GO:0005829|cytoso…	protein dimerization activity	GO:0001054: RNA polymerase I activity#GO:0001056: RNA polymerase III activity#GO:0003677: DNA binding#GO:0005515: protein binding#GO:0046983: protein dimerization activity	GO:0001054: RNA polymerase I activity,GO:0001056: RNA polymerase III activity,GO:0003677: DNA binding,GO:0005515: protein binding,GO:0046983: protein dimerization activity	Nucleus
Homo sapiens	ENSG00000127666	TICAM1	toll-like receptor adaptor molecule 1	19	GO:0002224|toll-like receptor signaling pathway|biological_process#GO:0002281|macrophage activation involved in immune response|biological_process#GO:0002756|MyD88-independent toll-like receptor signaling pathway|biological_process#GO:0004871|signal transducer activity|molecular_function#GO:0005515|protein binding|molecular_function#GO:0005829|cytosol|cellular_component#GO:0006954|inflammatory re…	protein kinase binding	GO:0004871: signal transducer activity#GO:0005515: protein binding#GO:0019901: protein kinase binding	GO:0004871: signal transducer activity,GO:0005515: protein binding,GO:0019901: protein kinase binding	Cytoplasm
Homo sapiens	ENSG00000117984	CTSD	cathepsin D	11	GO:0004190|aspartic-type endopeptidase activity|molecular_function#GO:0005515|protein binding|molecular_function#GO:0005576|extracellular region|cellular_component#GO:0005615|extracellular space|cellular_component#GO:0005764|lysosome|cellular_component#GO:0006508|proteolysis|biological_process#GO:0008219|cell death|biological_process#GO:0019886|antigen processing and presentation of exogenous pep…	protein binding	GO:0004190: aspartic-type endopeptidase activity#GO:0005515: protein binding	GO:0004190: aspartic-type endopeptidase activity,GO:0005515: protein binding	Extracellular
Homo sapiens	ENSG00000163517	HDAC11	histone deacetylase 11	3	GO:0000118|histone deacetylase complex|cellular_component#GO:0004407|histone deacetylase activity|molecular_function#GO:0005515|protein binding|molecular_function#GO:0005634|nucleus|cellular_component#GO:0005886|plasma membrane|cellular_component#GO:0006351|transcription, DNA-templated|biological_process#GO:0006355|regulation of transcription, DNA-templated|biological_process#GO:0008134|transcrip…	NAD-dependent histone deacetylase activity (H3-K18 specific)	GO:0004407: histone deacetylase activity#GO:0005515: protein binding#GO:0008134: transcription factor binding#GO:0016787: hydrolase activity#GO:0032041: NAD-dependent histone deacetylase activity (H3-K14 specific)#GO:0046969: NAD-dependent histone deacetylase activity (H3-K9 specific)#GO:0046970: NAD-dependent histone deacetylase activity (H4-K16 specific)#GO:0097372: NAD-dependent histone deacet…	GO:0004407: histone deacetylase activity,GO:0005515: protein binding,GO:0008134: transcription factor binding,GO:0016787: hydrolase activity,GO:0032041: NAD-dependent histone deacetylase activity (H3-K14 specific),GO:0046969: NAD-dependent histone deacetylase activity (H3-K9 specific),GO:0046970: NAD-dependent histone deacetylase activity (H4-K16 specific),GO:0097372: NAD-dependent histone deacet…	Nucleus
Homo sapiens	ENSG00000129219	PLD2	phospholipase D2	17	GO:0002031|G-protein coupled receptor internalization|biological_process#GO:0003824|catalytic activity|molecular_function#GO:0004630|phospholipase D activity|molecular_function#GO:0005515|protein binding|molecular_function#GO:0005789|endoplasmic reticulum membrane|cellular_component#GO:0005886|plasma membrane|cellular_component#GO:0006644|phospholipid metabolic process|biological_process#GO:00066…	N-acylphosphatidylethanolamine-specific phospholipase D activity	GO:0003824: catalytic activity#GO:0004630: phospholipase D activity#GO:0005515: protein binding#GO:0035091: phosphatidylinositol binding#GO:0070290: N-acylphosphatidylethanolamine-specific phospholipase D activity	GO:0003824: catalytic activity,GO:0004630: phospholipase D activity,GO:0005515: protein binding,GO:0035091: phosphatidylinositol binding,GO:0070290: N-acylphosphatidylethanolamine-specific phospholipase D activity	Plasma membrane
Homo sapiens	ENSG00000146755	TRIM50	tripartite motif containing 50	7	GO:0005515|protein binding|molecular_function#GO:0005622|intracellular|cellular_component#GO:0005737|cytoplasm|cellular_component#GO:0008152|metabolic process|biological_process#GO:0008270|zinc ion binding|molecular_function#GO:0016874|ligase activity|molecular_function#GO:0045087|innate immune response|biological_process#GO:0046872|metal ion binding|molecular_function	metal ion binding	GO:0005515: protein binding#GO:0008270: zinc ion binding#GO:0016874: ligase activity#GO:0046872: metal ion binding	GO:0005515: protein binding,GO:0008270: zinc ion binding,GO:0016874: ligase activity,GO:0046872: metal ion binding	Cytoplasm
Homo sapiens	ENSG00000070193	FGF10	fibroblast growth factor 10	5	GO:0000132|establishment of mitotic spindle orientation|biological_process#GO:0000187|activation of MAPK activity|biological_process#GO:0001525|angiogenesis|biological_process#GO:0001656|metanephros development|biological_process#GO:0001759|organ induction|biological_process#GO:0001823|mesonephros development|biological_process#GO:0001974|blood vessel remodeling|biological_process#GO:0003338|meta…	chemoattractant activity	GO:0005104: fibroblast growth factor receptor binding#GO:0005111: type 2 fibroblast growth factor receptor binding#GO:0005515: protein binding#GO:0008083: growth factor activity#GO:0008201: heparin binding#GO:0042056: chemoattractant activity	GO:0005104: fibroblast growth factor receptor binding,GO:0005111: type 2 fibroblast growth factor receptor binding,GO:0005515: protein binding,GO:0008083: growth factor activity,GO:0008201: heparin binding,GO:0042056: chemoattractant activity	Nucleus
Homo sapiens	ENSG00000058600	POLR3E	polymerase (RNA) III (DNA directed) polypeptide E (80kD)	16	GO:0001056|RNA polymerase III activity|molecular_function#GO:0003899|DNA-directed RNA polymerase activity|molecular_function#GO:0005634|nucleus|cellular_component#GO:0005654|nucleoplasm|cellular_component#GO:0005666|DNA-directed RNA polymerase III complex|cellular_component#GO:0005813|centrosome|cellular_component#GO:0005829|cytosol|cellular_component#GO:0006351|transcription, DNA-templated|biolo…	DNA-directed RNA polymerase activity	GO:0001056: RNA polymerase III activity#GO:0003899: DNA-directed RNA polymerase activity	GO:0001056: RNA polymerase III activity,GO:0003899: DNA-directed RNA polymerase activity	Nucleus
Homo sapiens	ENSG00000104365	IKBKB	inhibitor of kappa light polypeptide gene enhancer in B-cells, kinase beta	8	GO:0001782|B cell homeostasis|biological_process#GO:0002224|toll-like receptor signaling pathway|biological_process#GO:0002755|MyD88-dependent toll-like receptor signaling pathway|biological_process#GO:0002756|MyD88-independent toll-like receptor signaling pathway|biological_process#GO:0004672|protein kinase activity|molecular_function#GO:0004674|protein serine/threonine kinase activity|molecular…	transferase activity	GO:0004672: protein kinase activity#GO:0004674: protein serine/threonine kinase activity#GO:0004713: protein tyrosine kinase activity#GO:0005515: protein binding#GO:0005524: ATP binding#GO:0008384: IkappaB kinase activity#GO:0016772: transferase activity, transferring phosphorus-containing groups#GO:0016773: phosphotransferase activity, alcohol group as acceptor#GO:0019901: protein kinase binding…	GO:0004672: protein kinase activity,GO:0004674: protein serine/threonine kinase activity,GO:0004713: protein tyrosine kinase activity,GO:0005515: protein binding,GO:0005524: ATP binding,GO:0008384: IkappaB kinase activity,GO:0016772: transferase activity, transferring phosphorus-containing groups,GO:0016773: phosphotransferase activity, alcohol group as acceptor,GO:0019901: protein kinase binding…	Nucleus
Homo sapiens	ENSG00000100811	YY1	YY1 transcription factor	14	GO:0000122|negative regulation of transcription from RNA polymerase II promoter|biological_process#GO:0000400|four-way junction DNA binding|molecular_function#GO:0000724|double-strand break repair via homologous recombination|biological_process#GO:0001078|RNA polymerase II core promoter proximal region sequence-specific DNA binding transcription factor activity involved in negative regulation of …	metal ion binding	GO:0000400: four-way junction DNA binding#GO:0001078: RNA polymerase II core promoter proximal region sequence-specific DNA binding transcription factor activity involved in negative regulation of transcription#GO:0003677: DNA binding#GO:0003700: sequence-specific DNA binding transcription factor activity#GO:0003713: transcription coactivator activity#GO:0003714: transcription corepressor activit…	GO:0000400: four-way junction DNA binding,GO:0001078: RNA polymerase II core promoter proximal region sequence-specific DNA binding transcription factor activity involved in negative regulation of transcription,GO:0003677: DNA binding,GO:0003700: sequence-specific DNA binding transcription factor activity,GO:0003713: transcription coactivator activity,GO:0003714: transcription corepressor activit…	Nucleus
Homo sapiens	ENSG00000111266	DUSP16	dual specificity phosphatase 16	12	GO:0000188|inactivation of MAPK activity|biological_process#GO:0004721|phosphoprotein phosphatase activity|molecular_function#GO:0004725|protein tyrosine phosphatase activity|molecular_function#GO:0005515|protein binding|molecular_function#GO:0005634|nucleus|cellular_component#GO:0005737|cytoplasm|cellular_component#GO:0005829|cytosol|cellular_component#GO:0006470|protein dephosphorylation|biolog…	MAP kinase tyrosine/serine/threonine phosphatase activity	GO:0004721: phosphoprotein phosphatase activity#GO:0004725: protein tyrosine phosphatase activity#GO:0005515: protein binding#GO:0008138: protein tyrosine/serine/threonine phosphatase activity#GO:0016791: phosphatase activity#GO:0017017: MAP kinase tyrosine/serine/threonine phosphatase activity	GO:0004721: phosphoprotein phosphatase activity,GO:0004725: protein tyrosine phosphatase activity,GO:0005515: protein binding,GO:0008138: protein tyrosine/serine/threonine phosphatase activity,GO:0016791: phosphatase activity,GO:0017017: MAP kinase tyrosine/serine/threonine phosphatase activity	Nucleus
Homo sapiens	ENSG00000111276	CDKN1B	cyclin-dependent kinase inhibitor 1B (p27, Kip1)	12	GO:0000079|regulation of cyclin-dependent protein serine/threonine kinase activity|biological_process#GO:0000082|G1/S transition of mitotic cell cycle|biological_process#GO:0000278|mitotic cell cycle|biological_process#GO:0001666|response to hypoxia|biological_process#GO:0004861|cyclin-dependent protein serine/threonine kinase inhibitor activity|molecular_function#GO:0005072|transforming growth f…	transforming growth factor beta receptor	GO:0004861: cyclin-dependent protein serine/threonine kinase inhibitor activity#GO:0005072: transforming growth factor beta receptor, cytoplasmic mediator activity#GO:0005515: protein binding#GO:0008656: cysteine-type endopeptidase activator activity involved in apoptotic process#GO:0019903: protein phosphatase binding#GO:0030544: Hsp70 protein binding#GO:0032403: protein complex binding#GO:00510…	GO:0004861: cyclin-dependent protein serine/threonine kinase inhibitor activity,GO:0005072: transforming growth factor beta receptor, cytoplasmic mediator activity,GO:0005515: protein binding,GO:0008656: cysteine-type endopeptidase activator activity involved in apoptotic process,GO:0019903: protein phosphatase binding,GO:0030544: Hsp70 protein binding,GO:0032403: protein complex binding,GO:00510…	Nucleus
Homo sapiens	ENSG00000185559	DLK1	delta-like 1 homolog (Drosophila)	14	GO:0003674|molecular_function|molecular_function#GO:0005509|calcium ion binding|molecular_function#GO:0005515|protein binding|molecular_function#GO:0005615|extracellular space|cellular_component#GO:0007219|Notch signaling pathway|biological_process#GO:0007275|multicellular organismal development|biological_process#GO:0009791|post-embryonic development|biological_process#GO:0009897|external side o…	protein binding	GO:0003674: molecular_function#GO:0005509: calcium ion binding#GO:0005515: protein binding	GO:0003674: molecular_function,GO:0005509: calcium ion binding,GO:0005515: protein binding	Extracellular
Homo sapiens	ENSG00000084093	REST	RE1-silencing transcription factor	4	GO:0000122|negative regulation of transcription from RNA polymerase II promoter|biological_process#GO:0001046|core promoter sequence-specific DNA binding|molecular_function#GO:0001047|core promoter binding|molecular_function#GO:0001078|RNA polymerase II core promoter proximal region sequence-specific DNA binding transcription factor activity involved in negative regulation of transcription|molecu…	metal ion binding	GO:0001046: core promoter sequence-specific DNA binding#GO:0001047: core promoter binding#GO:0001078: RNA polymerase II core promoter proximal region sequence-specific DNA binding transcription factor activity involved in negative regulation of transcription#GO:0003677: DNA binding#GO:0003682: chromatin binding#GO:0003700: sequence-specific DNA binding transcription factor activity#GO:0005515: pr…	GO:0001046: core promoter sequence-specific DNA binding,GO:0001047: core promoter binding,GO:0001078: RNA polymerase II core promoter proximal region sequence-specific DNA binding transcription factor activity involved in negative regulation of transcription,GO:0003677: DNA binding,GO:0003682: chromatin binding,GO:0003700: sequence-specific DNA binding transcription factor activity,GO:0005515: pr…	Nucleus
Homo sapiens	ENSG00000166851	PLK1	polo-like kinase 1	16	GO:0000070|mitotic sister chromatid segregation|biological_process#GO:0000086|G2/M transition of mitotic cell cycle|biological_process#GO:0000122|negative regulation of transcription from RNA polymerase II promoter|biological_process#GO:0000278|mitotic cell cycle|biological_process#GO:0000281|mitotic cytokinesis|biological_process#GO:0000776|kinetochore|cellular_component#GO:0000910|cytokinesis|b…	transferase activity	GO:0004672: protein kinase activity#GO:0004674: protein serine/threonine kinase activity#GO:0004713: protein tyrosine kinase activity#GO:0005515: protein binding#GO:0005524: ATP binding#GO:0008017: microtubule binding#GO:0010997: anaphase-promoting complex binding#GO:0016301: kinase activity#GO:0016772: transferase activity, transferring phosphorus-containing groups#GO:0019901: protein kinase bin…	GO:0004672: protein kinase activity,GO:0004674: protein serine/threonine kinase activity,GO:0004713: protein tyrosine kinase activity,GO:0005515: protein binding,GO:0005524: ATP binding,GO:0008017: microtubule binding,GO:0010997: anaphase-promoting complex binding,GO:0016301: kinase activity,GO:0016772: transferase activity, transferring phosphorus-containing groups,GO:0019901: protein kinase bin…	Nucleus
Homo sapiens	ENSG00000080824	HSP90AA1	heat shock protein 90kDa alpha (cytosolic), class A member 1	14	GO:0000086|G2/M transition of mitotic cell cycle|biological_process#GO:0000166|nucleotide binding|molecular_function#GO:0000278|mitotic cell cycle|biological_process#GO:0005515|protein binding|molecular_function#GO:0005524|ATP binding|molecular_function#GO:0005576|extracellular region|cellular_component#GO:0005622|intracellular|cellular_component#GO:0005634|nucleus|cellular_component#GO:0005737|c…	unfolded protein binding	GO:0000166: nucleotide binding#GO:0005515: protein binding#GO:0005524: ATP binding#GO:0016887: ATPase activity#GO:0023026: MHC class II protein complex binding#GO:0030235: nitric-oxide synthase regulator activity#GO:0030911: TPR domain binding#GO:0042802: identical protein binding#GO:0042803: protein homodimerization activity#GO:0044822: poly(A) RNA binding#GO:0051082: unfolded protein binding	GO:0000166: nucleotide binding,GO:0005515: protein binding,GO:0005524: ATP binding,GO:0016887: ATPase activity,GO:0023026: MHC class II protein complex binding,GO:0030235: nitric-oxide synthase regulator activity,GO:0030911: TPR domain binding,GO:0042802: identical protein binding,GO:0042803: protein homodimerization activity,GO:0044822: poly(A) RNA binding,GO:0051082: unfolded protein binding	Nucleus
Homo sapiens	ENSG00000106683	LIMK1	LIM domain kinase 1	7	GO:0004672|protein kinase activity|molecular_function#GO:0004674|protein serine/threonine kinase activity|molecular_function#GO:0004713|protein tyrosine kinase activity|molecular_function#GO:0005515|protein binding|molecular_function#GO:0005524|ATP binding|molecular_function#GO:0005634|nucleus|cellular_component#GO:0005737|cytoplasm|cellular_component#GO:0005829|cytosol|cellular_component#GO:0005…	transferase activity	GO:0004672: protein kinase activity#GO:0004674: protein serine/threonine kinase activity#GO:0004713: protein tyrosine kinase activity#GO:0005515: protein binding#GO:0005524: ATP binding#GO:0008270: zinc ion binding#GO:0016772: transferase activity, transferring phosphorus-containing groups#GO:0016773: phosphotransferase activity, alcohol group as acceptor#GO:0031072: heat shock protein binding#GO…	GO:0004672: protein kinase activity,GO:0004674: protein serine/threonine kinase activity,GO:0004713: protein tyrosine kinase activity,GO:0005515: protein binding,GO:0005524: ATP binding,GO:0008270: zinc ion binding,GO:0016772: transferase activity, transferring phosphorus-containing groups,GO:0016773: phosphotransferase activity, alcohol group as acceptor,GO:0031072: heat shock protein binding,GO…	Nucleus
Homo sapiens	ENSG00000086730	LAT2	linker for activation of T cells family, member 2	7	GO:0005515|protein binding|molecular_function#GO:0005886|plasma membrane|cellular_component#GO:0016021|integral component of membrane|cellular_component#GO:0019722|calcium-mediated signaling|biological_process#GO:0035556|intracellular signal transduction|biological_process#GO:0038095|Fc-epsilon receptor signaling pathway|biological_process#GO:0042113|B cell activation|biological_process#GO:004216…	SH2 domain binding	GO:0005515: protein binding#GO:0042169: SH2 domain binding	GO:0005515: protein binding,GO:0042169: SH2 domain binding	Plasma membrane
Homo sapiens	ENSG00000189403	HMGB1	high mobility group box 1	13	GO:0000122|negative regulation of transcription from RNA polymerase II promoter|biological_process#GO:0000793|condensed chromosome|cellular_component#GO:0001773|myeloid dendritic cell activation|biological_process#GO:0002407|dendritic cell chemotaxis|biological_process#GO:0002437|inflammatory response to antigenic stimulus|biological_process#GO:0003677|DNA binding|molecular_function#GO:0003684|da…	DNA binding	GO:0003677: DNA binding#GO:0003684: damaged DNA binding#GO:0003690: double-stranded DNA binding#GO:0003697: single-stranded DNA binding#GO:0003700: sequence-specific DNA binding transcription factor activity#GO:0005125: cytokine activity#GO:0005515: protein binding#GO:0008134: transcription factor binding#GO:0008301: DNA binding, bending#GO:0042056: chemoattractant activity#GO:0044822: poly(A) RN…	GO:0003677: DNA binding,GO:0003684: damaged DNA binding,GO:0003690: double-stranded DNA binding,GO:0003697: single-stranded DNA binding,GO:0003700: sequence-specific DNA binding transcription factor activity,GO:0005125: cytokine activity,GO:0005515: protein binding,GO:0008134: transcription factor binding,GO:0008301: DNA binding, bending,GO:0042056: chemoattractant activity,GO:0044822: poly(A) RN…	Nucleus
Homo sapiens	ENSG00000169139	UBE2V2	ubiquitin-conjugating enzyme E2 variant 2	8	GO:0000209|protein polyubiquitination|biological_process#GO:0000729|DNA double-strand break processing|biological_process#GO:0005515|protein binding|molecular_function#GO:0005634|nucleus|cellular_component#GO:0005737|cytoplasm|cellular_component#GO:0006282|regulation of DNA repair|biological_process#GO:0008152|metabolic process|biological_process#GO:0008283|cell proliferation|biological_process#G…	acid-amino acid ligase activity	GO:0005515: protein binding#GO:0016881: acid-amino acid ligase activity	GO:0005515: protein binding,GO:0016881: acid-amino acid ligase activity	Nucleus
Homo sapiens	ENSG00000089902	RCOR1	REST corepressor 1	14	GO:0000122|negative regulation of transcription from RNA polymerase II promoter|biological_process#GO:0001078|RNA polymerase II core promoter proximal region sequence-specific DNA binding transcription factor activity involved in negative regulation of transcription|molecular_function#GO:0003677|DNA binding|molecular_function#GO:0003682|chromatin binding|molecular_function#GO:0005515|protein bind…	transcription regulatory region DNA binding	GO:0001078: RNA polymerase II core promoter proximal region sequence-specific DNA binding transcription factor activity involved in negative regulation of transcription#GO:0003677: DNA binding#GO:0003682: chromatin binding#GO:0005515: protein binding#GO:0044212: transcription regulatory region DNA binding	GO:0001078: RNA polymerase II core promoter proximal region sequence-specific DNA binding transcription factor activity involved in negative regulation of transcription,GO:0003677: DNA binding,GO:0003682: chromatin binding,GO:0005515: protein binding,GO:0044212: transcription regulatory region DNA binding	Nucleus
Homo sapiens	ENSG00000090905	TNRC6A	trinucleotide repeat containing 6A	16	GO:0000166|nucleotide binding|molecular_function#GO:0000932|cytoplasmic mRNA processing body|cellular_component#GO:0003676|nucleic acid binding|molecular_function#GO:0005515|protein binding|molecular_function#GO:0005829|cytosol|cellular_component#GO:0007173|epidermal growth factor receptor signaling pathway|biological_process#GO:0007219|Notch signaling pathway|biological_process#GO:0008543|fibrob…	poly(A) RNA binding	GO:0000166: nucleotide binding#GO:0003676: nucleic acid binding#GO:0005515: protein binding#GO:0044822: poly(A) RNA binding	GO:0000166: nucleotide binding,GO:0003676: nucleic acid binding,GO:0005515: protein binding,GO:0044822: poly(A) RNA binding	Cytoplasm
Homo sapiens	ENSG00000131323	TRAF3	TNF receptor-associated factor 3	14	GO:0001817|regulation of cytokine production|biological_process#GO:0002224|toll-like receptor signaling pathway|biological_process#GO:0002756|MyD88-independent toll-like receptor signaling pathway|biological_process#GO:0004842|ubiquitin-protein transferase activity|molecular_function#GO:0004871|signal transducer activity|molecular_function#GO:0005164|tumor necrosis factor receptor binding|molecul…	thioesterase binding	GO:0004842: ubiquitin-protein transferase activity#GO:0004871: signal transducer activity#GO:0005164: tumor necrosis factor receptor binding#GO:0005515: protein binding#GO:0008270: zinc ion binding#GO:0016874: ligase activity#GO:0019901: protein kinase binding#GO:0031625: ubiquitin protein ligase binding#GO:0031996: thioesterase binding	GO:0004842: ubiquitin-protein transferase activity,GO:0004871: signal transducer activity,GO:0005164: tumor necrosis factor receptor binding,GO:0005515: protein binding,GO:0008270: zinc ion binding,GO:0016874: ligase activity,GO:0019901: protein kinase binding,GO:0031625: ubiquitin protein ligase binding,GO:0031996: thioesterase binding	Plasma membrane
Homo sapiens	ENSG00000131378	RFTN1	raftlin, lipid raft linker 1	3	GO:0001765|membrane raft assembly|biological_process#GO:0002457|T cell antigen processing and presentation|biological_process#GO:0003725|double-stranded RNA binding|molecular_function#GO:0005737|cytoplasm|cellular_component#GO:0005768|endosome|cellular_component#GO:0005886|plasma membrane|cellular_component#GO:0032596|protein transport into membrane raft|biological_process#GO:0032620|interleukin-…	double-stranded RNA binding	GO:0003725: double-stranded RNA binding	GO:0003725: double-stranded RNA binding	Plasma membrane
Homo sapiens	ENSG00000088247	KHSRP	KH-type splicing regulatory protein	19	GO:0000375|RNA splicing, via transesterification reactions|biological_process#GO:0003677|DNA binding|molecular_function#GO:0003723|RNA binding|molecular_function#GO:0003729|mRNA binding|molecular_function#GO:0005634|nucleus|cellular_component#GO:0005654|nucleoplasm|cellular_component#GO:0005829|cytosol|cellular_component#GO:0006351|transcription, DNA-templated|biological_process#GO:0006355|regula…	poly(A) RNA binding	GO:0003677: DNA binding#GO:0003723: RNA binding#GO:0003729: mRNA binding#GO:0044822: poly(A) RNA binding	GO:0003677: DNA binding,GO:0003723: RNA binding,GO:0003729: mRNA binding,GO:0044822: poly(A) RNA binding	Nucleus
Homo sapiens	ENSG00000140464	PML	promyelocytic leukemia	15	GO:0001666|response to hypoxia|biological_process#GO:0001932|regulation of protein phosphorylation|biological_process#GO:0002230|positive regulation of defense response to virus by host|biological_process#GO:0003677|DNA binding|molecular_function#GO:0003713|transcription coactivator activity|molecular_function#GO:0005515|protein binding|molecular_function#GO:0005622|intracellular|cellular_compone…	cobalt ion binding	GO:0003677: DNA binding#GO:0003713: transcription coactivator activity#GO:0005515: protein binding#GO:0008270: zinc ion binding#GO:0031625: ubiquitin protein ligase binding#GO:0032183: SUMO binding#GO:0042803: protein homodimerization activity#GO:0046332: SMAD binding#GO:0046982: protein heterodimerization activity#GO:0050897: cobalt ion binding	GO:0003677: DNA binding,GO:0003713: transcription coactivator activity,GO:0005515: protein binding,GO:0008270: zinc ion binding,GO:0031625: ubiquitin protein ligase binding,GO:0032183: SUMO binding,GO:0042803: protein homodimerization activity,GO:0046332: SMAD binding,GO:0046982: protein heterodimerization activity,GO:0050897: cobalt ion binding	Nucleus
Homo sapiens	ENSG00000108561	C1QBP	complement component 1, q subcomponent binding protein	17	GO:0000122|negative regulation of transcription from RNA polymerase II promoter|biological_process#GO:0001849|complement component C1q binding|molecular_function#GO:0003714|transcription corepressor activity|molecular_function#GO:0003729|mRNA binding|molecular_function#GO:0005080|protein kinase C binding|molecular_function#GO:0005515|protein binding|molecular_function#GO:0005540|hyaluronic acid b…	mitochondrial ribosome binding	GO:0001849: complement component C1q binding#GO:0003714: transcription corepressor activity#GO:0003729: mRNA binding#GO:0005080: protein kinase C binding#GO:0005515: protein binding#GO:0005540: hyaluronic acid binding#GO:0008134: transcription factor binding#GO:0030984: kininogen binding#GO:0031690: adrenergic receptor binding#GO:0097177: mitochondrial ribosome binding	GO:0001849: complement component C1q binding,GO:0003714: transcription corepressor activity,GO:0003729: mRNA binding,GO:0005080: protein kinase C binding,GO:0005515: protein binding,GO:0005540: hyaluronic acid binding,GO:0008134: transcription factor binding,GO:0030984: kininogen binding,GO:0031690: adrenergic receptor binding,GO:0097177: mitochondrial ribosome binding	Nucleus
Homo sapiens	ENSG00000134352	IL6ST	interleukin 6 signal transducer (gp130, oncostatin M receptor)	5	GO:0002675|positive regulation of acute inflammatory response|biological_process#GO:0002821|positive regulation of adaptive immune response|biological_process#GO:0004897|ciliary neurotrophic factor receptor activity|molecular_function#GO:0004915|interleukin-6 receptor activity|molecular_function#GO:0004921|interleukin-11 receptor activity|molecular_function#GO:0004923|leukemia inhibitory factor r…	interleukin-27 receptor activity	GO:0004897: ciliary neurotrophic factor receptor activity#GO:0004915: interleukin-6 receptor activity#GO:0004921: interleukin-11 receptor activity#GO:0004923: leukemia inhibitory factor receptor activity#GO:0004924: oncostatin-M receptor activity#GO:0005127: ciliary neurotrophic factor receptor binding#GO:0005138: interleukin-6 receptor binding#GO:0005515: protein binding#GO:0019838: growth facto…	GO:0004897: ciliary neurotrophic factor receptor activity,GO:0004915: interleukin-6 receptor activity,GO:0004921: interleukin-11 receptor activity,GO:0004923: leukemia inhibitory factor receptor activity,GO:0004924: oncostatin-M receptor activity,GO:0005127: ciliary neurotrophic factor receptor binding,GO:0005138: interleukin-6 receptor binding,GO:0005515: protein binding,GO:0019838: growth facto…	Extracellular
Homo sapiens	ENSG00000005100	DHX33	DEAH (Asp-Glu-Ala-His) box polypeptide 33	17	GO:0000182|rDNA binding|molecular_function#GO:0003676|nucleic acid binding|molecular_function#GO:0004386|helicase activity|molecular_function#GO:0005524|ATP binding|molecular_function#GO:0005654|nucleoplasm|cellular_component#GO:0005730|nucleolus|cellular_component#GO:0006200|ATP catabolic process|biological_process#GO:0008026|ATP-dependent helicase activity|molecular_function#GO:0008152|metaboli…	poly(A) RNA binding	GO:0000182: rDNA binding#GO:0003676: nucleic acid binding#GO:0004386: helicase activity#GO:0005524: ATP binding#GO:0008026: ATP-dependent helicase activity#GO:0033613: activating transcription factor binding#GO:0044822: poly(A) RNA binding	GO:0000182: rDNA binding,GO:0003676: nucleic acid binding,GO:0004386: helicase activity,GO:0005524: ATP binding,GO:0008026: ATP-dependent helicase activity,GO:0033613: activating transcription factor binding,GO:0044822: poly(A) RNA binding	Nucleus
Homo sapiens	ENSG00000151491	EPS8	epidermal growth factor receptor pathway substrate 8	12	GO:0003779|actin binding|molecular_function#GO:0005070|SH3/SH2 adaptor activity|molecular_function#GO:0005515|protein binding|molecular_function#GO:0005938|cell cortex|cellular_component#GO:0007165|signal transduction|biological_process#GO:0007173|epidermal growth factor receptor signaling pathway|biological_process#GO:0008283|cell proliferation|biological_process#GO:0008344|adult locomotory beha…	Rac GTPase binding	GO:0003779: actin binding#GO:0005070: SH3/SH2 adaptor activity#GO:0005515: protein binding#GO:0016301: kinase activity#GO:0048365: Rac GTPase binding	GO:0003779: actin binding,GO:0005070: SH3/SH2 adaptor activity,GO:0005515: protein binding,GO:0016301: kinase activity,GO:0048365: Rac GTPase binding	Cell surface
Homo sapiens	ENSG00000158517	NCF1	neutrophil cytosolic factor 1	7	GO:0001878|response to yeast|biological_process#GO:0001909|leukocyte mediated cytotoxicity|biological_process#GO:0002474|antigen processing and presentation of peptide antigen via MHC class I|biological_process#GO:0002479|antigen processing and presentation of exogenous peptide antigen via MHC class I, TAP-dependent|biological_process#GO:0002679|respiratory burst involved in defense response|biol…	phosphatidylinositol-3	GO:0005515: protein binding#GO:0009055: electron carrier activity#GO:0016175: superoxide-generating NADPH oxidase activity#GO:0017124: SH3 domain binding#GO:0035091: phosphatidylinositol binding#GO:0043325: phosphatidylinositol-3,4-bisphosphate binding	GO:0005515: protein binding,GO:0009055: electron carrier activity,GO:0016175: superoxide-generating NADPH oxidase activity,GO:0017124: SH3 domain binding,GO:0035091: phosphatidylinositol binding,GO:0043325: phosphatidylinositol-3,4-bisphosphate binding	Plasma membrane
Homo sapiens	ENSG00000125657	TNFSF9	tumor necrosis factor (ligand) superfamily, member 9	19	GO:0005102|receptor binding|molecular_function#GO:0005125|cytokine activity|molecular_function#GO:0005164|tumor necrosis factor receptor binding|molecular_function#GO:0005515|protein binding|molecular_function#GO:0005615|extracellular space|cellular_component#GO:0005886|plasma membrane|cellular_component#GO:0006915|apoptotic process|biological_process#GO:0006955|immune response|biological_process…	tumor necrosis factor receptor superfamily binding	GO:0005102: receptor binding#GO:0005125: cytokine activity#GO:0005164: tumor necrosis factor receptor binding#GO:0005515: protein binding#GO:0032813: tumor necrosis factor receptor superfamily binding	GO:0005102: receptor binding,GO:0005125: cytokine activity,GO:0005164: tumor necrosis factor receptor binding,GO:0005515: protein binding,GO:0032813: tumor necrosis factor receptor superfamily binding	Extracellular
Homo sapiens	ENSG00000125730	C3	complement component 3	19	GO:0001798|positive regulation of type IIa hypersensitivity|biological_process#GO:0001934|positive regulation of protein phosphorylation|biological_process#GO:0001970|positive regulation of activation of membrane attack complex|biological_process#GO:0004866|endopeptidase inhibitor activity|molecular_function#GO:0005102|receptor binding|molecular_function#GO:0005515|protein binding|molecular_funct…	C5L2 anaphylatoxin chemotactic receptor binding	GO:0004866: endopeptidase inhibitor activity#GO:0005102: receptor binding#GO:0005515: protein binding#GO:0031715: C5L2 anaphylatoxin chemotactic receptor binding	GO:0004866: endopeptidase inhibitor activity,GO:0005102: receptor binding,GO:0005515: protein binding,GO:0031715: C5L2 anaphylatoxin chemotactic receptor binding	Extracellular
Homo sapiens	ENSG00000114166	KAT2B	K(lysine) acetyltransferase 2B	3	GO:0000123|histone acetyltransferase complex|cellular_component#GO:0000125|PCAF complex|cellular_component#GO:0000776|kinetochore|cellular_component#GO:0003712|transcription cofactor activity|molecular_function#GO:0003713|transcription coactivator activity|molecular_function#GO:0004402|histone acetyltransferase activity|molecular_function#GO:0004468|lysine N-acetyltransferase activity|molecular_f…	histone deacetylase binding	GO:0003712: transcription cofactor activity#GO:0003713: transcription coactivator activity#GO:0004402: histone acetyltransferase activity#GO:0004468: lysine N-acetyltransferase activity#GO:0004861: cyclin-dependent protein serine/threonine kinase inhibitor activity#GO:0005515: protein binding#GO:0008080: N-acetyltransferase activity#GO:0008134: transcription factor binding#GO:0016407: acetyltrans…	GO:0003712: transcription cofactor activity,GO:0003713: transcription coactivator activity,GO:0004402: histone acetyltransferase activity,GO:0004468: lysine N-acetyltransferase activity,GO:0004861: cyclin-dependent protein serine/threonine kinase inhibitor activity,GO:0005515: protein binding,GO:0008080: N-acetyltransferase activity,GO:0008134: transcription factor binding,GO:0016407: acetyltrans…	Nucleus
Homo sapiens	ENSG00000077238	IL4R	interleukin 4 receptor	16	GO:0002532|production of molecular mediator involved in inflammatory response|biological_process#GO:0004896|cytokine receptor activity|molecular_function#GO:0004913|interleukin-4 receptor activity|molecular_function#GO:0005057|receptor signaling protein activity|molecular_function#GO:0005515|protein binding|molecular_function#GO:0005615|extracellular space|cellular_component#GO:0005887|integral c…	insulin receptor substrate binding	GO:0004896: cytokine receptor activity#GO:0004913: interleukin-4 receptor activity#GO:0005057: receptor signaling protein activity#GO:0005515: protein binding#GO:0043560: insulin receptor substrate binding	GO:0004896: cytokine receptor activity,GO:0004913: interleukin-4 receptor activity,GO:0005057: receptor signaling protein activity,GO:0005515: protein binding,GO:0043560: insulin receptor substrate binding	Extracellular
Homo sapiens	ENSG00000091592	NLRP1	NLR family, pyrin domain containing 1	17	GO:0005515|protein binding|molecular_function#GO:0005524|ATP binding|molecular_function#GO:0005622|intracellular|cellular_component#GO:0005634|nucleus|cellular_component#GO:0005829|cytosol|cellular_component#GO:0006915|apoptotic process|biological_process#GO:0006919|activation of cysteine-type endopeptidase activity involved in apoptotic process|biological_process#GO:0006952|defense response|biol…	protein domain specific binding	GO:0005515: protein binding#GO:0005524: ATP binding#GO:0008656: cysteine-type endopeptidase activator activity involved in apoptotic process#GO:0019899: enzyme binding#GO:0019904: protein domain specific binding	GO:0005515: protein binding,GO:0005524: ATP binding,GO:0008656: cysteine-type endopeptidase activator activity involved in apoptotic process,GO:0019899: enzyme binding,GO:0019904: protein domain specific binding	Nucleus
Homo sapiens	ENSG00000095015	MAP3K1	mitogen-activated protein kinase kinase kinase 1, E3 ubiquitin protein ligase	5	GO:0000186|activation of MAPKK activity|biological_process#GO:0002224|toll-like receptor signaling pathway|biological_process#GO:0002755|MyD88-dependent toll-like receptor signaling pathway|biological_process#GO:0003382|epithelial cell morphogenesis|biological_process#GO:0004672|protein kinase activity|molecular_function#GO:0004709|MAP kinase kinase kinase activity|molecular_function#GO:0004713|p…	transferase activity	GO:0004672: protein kinase activity#GO:0004709: MAP kinase kinase kinase activity#GO:0004713: protein tyrosine kinase activity#GO:0005488: binding#GO:0005515: protein binding#GO:0005524: ATP binding#GO:0008270: zinc ion binding#GO:0008545: JUN kinase kinase activity#GO:0016772: transferase activity, transferring phosphorus-containing groups#GO:0019901: protein kinase binding	GO:0004672: protein kinase activity,GO:0004709: MAP kinase kinase kinase activity,GO:0004713: protein tyrosine kinase activity,GO:0005488: binding,GO:0005515: protein binding,GO:0005524: ATP binding,GO:0008270: zinc ion binding,GO:0008545: JUN kinase kinase activity,GO:0016772: transferase activity, transferring phosphorus-containing groups,GO:0019901: protein kinase binding	Cytoplasm
Homo sapiens	ENSG00000141968	VAV1	vav 1 guanine nucleotide exchange factor	19	GO:0003700|sequence-specific DNA binding transcription factor activity|molecular_function#GO:0005085|guanyl-nucleotide exchange factor activity|molecular_function#GO:0005089|Rho guanyl-nucleotide exchange factor activity|molecular_function#GO:0005515|protein binding|molecular_function#GO:0005829|cytosol|cellular_component#GO:0005886|plasma membrane|cellular_component#GO:0005911|cell-cell junction…	metal ion binding	GO:0003700: sequence-specific DNA binding transcription factor activity#GO:0005085: guanyl-nucleotide exchange factor activity#GO:0005089: Rho guanyl-nucleotide exchange factor activity#GO:0005515: protein binding#GO:0030676: Rac guanyl-nucleotide exchange factor activity#GO:0046872: metal ion binding	GO:0003700: sequence-specific DNA binding transcription factor activity,GO:0005085: guanyl-nucleotide exchange factor activity,GO:0005089: Rho guanyl-nucleotide exchange factor activity,GO:0005515: protein binding,GO:0030676: Rac guanyl-nucleotide exchange factor activity,GO:0046872: metal ion binding	Cell surface
Homo sapiens	ENSG00000197885	NKIRAS1	NFKB inhibitor interacting Ras-like 1	3	GO:0003924|GTPase activity|molecular_function#GO:0005525|GTP binding|molecular_function#GO:0005575|cellular_component|cellular_component#GO:0005622|intracellular|cellular_component#GO:0005737|cytoplasm|cellular_component#GO:0006184|GTP catabolic process|biological_process#GO:0007165|signal transduction|biological_process#GO:0007249|I-kappaB kinase/NF-kappaB signaling|biological_process#GO:0007264…	GTP binding	GO:0003924: GTPase activity#GO:0005525: GTP binding	GO:0003924: GTPase activity,GO:0005525: GTP binding	Plasma membrane
Homo sapiens	ENSG00000151090	THRB	thyroid hormone receptor, beta	3	GO:0000122|negative regulation of transcription from RNA polymerase II promoter|biological_process#GO:0000790|nuclear chromatin|cellular_component#GO:0003677|DNA binding|molecular_function#GO:0003700|sequence-specific DNA binding transcription factor activity|molecular_function#GO:0003707|steroid hormone receptor activity|molecular_function#GO:0003714|transcription corepressor activity|molecular_…	thyroid hormone binding	GO:0003677: DNA binding#GO:0003700: sequence-specific DNA binding transcription factor activity#GO:0003707: steroid hormone receptor activity#GO:0003714: transcription corepressor activity#GO:0004887: thyroid hormone receptor activity#GO:0005515: protein binding#GO:0008270: zinc ion binding#GO:0019899: enzyme binding#GO:0031490: chromatin DNA binding#GO:0043565: sequence-specific DNA binding#GO:0…	GO:0003677: DNA binding,GO:0003700: sequence-specific DNA binding transcription factor activity,GO:0003707: steroid hormone receptor activity,GO:0003714: transcription corepressor activity,GO:0004887: thyroid hormone receptor activity,GO:0005515: protein binding,GO:0008270: zinc ion binding,GO:0019899: enzyme binding,GO:0031490: chromatin DNA binding,GO:0043565: sequence-specific DNA binding,GO:0…	Nucleus
Homo sapiens	ENSG00000103653	CSK	c-src tyrosine kinase	15	GO:0004672|protein kinase activity|molecular_function#GO:0004713|protein tyrosine kinase activity|molecular_function#GO:0004715|non-membrane spanning protein tyrosine kinase activity|molecular_function#GO:0005515|protein binding|molecular_function#GO:0005524|ATP binding|molecular_function#GO:0005737|cytoplasm|cellular_component#GO:0005829|cytosol|cellular_component#GO:0005886|plasma membrane|cell…	transferase activity	GO:0004672: protein kinase activity#GO:0004713: protein tyrosine kinase activity#GO:0004715: non-membrane spanning protein tyrosine kinase activity#GO:0005515: protein binding#GO:0005524: ATP binding#GO:0008022: protein C-terminus binding#GO:0016772: transferase activity, transferring phosphorus-containing groups#GO:0019903: protein phosphatase binding#GO:0042802: identical protein binding#GO:007…	GO:0004672: protein kinase activity,GO:0004713: protein tyrosine kinase activity,GO:0004715: non-membrane spanning protein tyrosine kinase activity,GO:0005515: protein binding,GO:0005524: ATP binding,GO:0008022: protein C-terminus binding,GO:0016772: transferase activity, transferring phosphorus-containing groups,GO:0019903: protein phosphatase binding,GO:0042802: identical protein binding,GO:007…	Cell surface
Homo sapiens	ENSG00000132465	IGJ	immunoglobulin J polypeptide, linker protein for immunoglobulin alpha and mu polypeptides	4	GO:0001895|retina homeostasis|biological_process#GO:0002250|adaptive immune response|biological_process#GO:0003094|glomerular filtration|biological_process#GO:0003697|single-stranded DNA binding|molecular_function#GO:0003823|antigen binding|molecular_function#GO:0005576|extracellular region|cellular_component#GO:0005615|extracellular space|cellular_component#GO:0006955|immune response|biological_…	peptidoglycan binding	GO:0003697: single-stranded DNA binding#GO:0003823: antigen binding#GO:0019862: IgA binding#GO:0031210: phosphatidylcholine binding#GO:0034987: immunoglobulin receptor binding#GO:0042803: protein homodimerization activity#GO:0042834: peptidoglycan binding	GO:0003697: single-stranded DNA binding,GO:0003823: antigen binding,GO:0019862: IgA binding,GO:0031210: phosphatidylcholine binding,GO:0034987: immunoglobulin receptor binding,GO:0042803: protein homodimerization activity,GO:0042834: peptidoglycan binding	Extracellular
Homo sapiens	ENSG00000184990	SIVA1	SIVA1, apoptosis-inducing factor	14	GO:0001618|virus receptor activity|molecular_function#GO:0005175|CD27 receptor binding|molecular_function#GO:0005515|protein binding|molecular_function#GO:0005634|nucleus|cellular_component#GO:0005654|nucleoplasm|cellular_component#GO:0005737|cytoplasm|cellular_component#GO:0005739|mitochondrion|cellular_component#GO:0006924|activation-induced cell death of T cells|biological_process#GO:0008270|z…	metal ion binding	GO:0001618: virus receptor activity#GO:0005175: CD27 receptor binding#GO:0005515: protein binding#GO:0008270: zinc ion binding#GO:0046872: metal ion binding	GO:0001618: virus receptor activity,GO:0005175: CD27 receptor binding,GO:0005515: protein binding,GO:0008270: zinc ion binding,GO:0046872: metal ion binding	Nucleus
Homo sapiens	ENSG00000142208	AKT1	v-akt murine thymoma viral oncogene homolog 1	14	GO:0000060|protein import into nucleus, translocation|biological_process#GO:0001649|osteoblast differentiation|biological_process#GO:0001893|maternal placenta development|biological_process#GO:0001934|positive regulation of protein phosphorylation|biological_process#GO:0001938|positive regulation of endothelial cell proliferation|biological_process#GO:0004672|protein kinase activity|molecular_fun…	phosphatidylinositol-3	GO:0004672: protein kinase activity#GO:0004674: protein serine/threonine kinase activity#GO:0004712: protein serine/threonine/tyrosine kinase activity#GO:0004713: protein tyrosine kinase activity#GO:0005080: protein kinase C binding#GO:0005515: protein binding#GO:0005524: ATP binding#GO:0005547: phosphatidylinositol-3,4,5-trisphosphate binding#GO:0016301: kinase activity#GO:0016772: transferase a…	GO:0004672: protein kinase activity,GO:0004674: protein serine/threonine kinase activity,GO:0004712: protein serine/threonine/tyrosine kinase activity,GO:0004713: protein tyrosine kinase activity,GO:0005080: protein kinase C binding,GO:0005515: protein binding,GO:0005524: ATP binding,GO:0005547: phosphatidylinositol-3,4,5-trisphosphate binding,GO:0016301: kinase activity,GO:0016772: transferase a…	Nucleus
Homo sapiens	ENSG00000197272	IL27	interleukin 27	16	GO:0005102|receptor binding|molecular_function#GO:0005125|cytokine activity|molecular_function#GO:0005515|protein binding|molecular_function#GO:0005615|extracellular space|cellular_component#GO:0006954|inflammatory response|biological_process#GO:0009617|response to bacterium|biological_process#GO:0042129|regulation of T cell proliferation|biological_process#GO:0045078|positive regulation of inter…	interleukin-27 receptor binding	GO:0005102: receptor binding#GO:0005125: cytokine activity#GO:0005515: protein binding#GO:0045523: interleukin-27 receptor binding	GO:0005102: receptor binding,GO:0005125: cytokine activity,GO:0005515: protein binding,GO:0045523: interleukin-27 receptor binding	Extracellular
Homo sapiens	ENSG00000198794	SCAMP5	secretory carrier membrane protein 5	15	GO:0000139|Golgi membrane|cellular_component#GO:0005515|protein binding|molecular_function#GO:0005886|plasma membrane|cellular_component#GO:0006887|exocytosis|biological_process#GO:0015031|protein transport|biological_process#GO:0016021|integral component of membrane|cellular_component#GO:0030054|cell junction|cellular_component#GO:0030672|synaptic vesicle membrane|cellular_component#GO:0031201|S…	protein binding	GO:0005515: protein binding	GO:0005515: protein binding	Cell surface
Homo sapiens	ENSG00000121361	KCNJ8	potassium inwardly-rectifying channel, subfamily J, member 8	12	GO:0001822|kidney development|biological_process#GO:0005242|inward rectifier potassium channel activity|molecular_function#GO:0005515|protein binding|molecular_function#GO:0005524|ATP binding|molecular_function#GO:0005739|mitochondrion|cellular_component#GO:0005886|plasma membrane|cellular_component#GO:0006813|potassium ion transport|biological_process#GO:0007268|synaptic transmission|biological_…	sulfonylurea receptor binding	GO:0005242: inward rectifier potassium channel activity#GO:0005515: protein binding#GO:0005524: ATP binding#GO:0015272: ATP-activated inward rectifier potassium channel activity#GO:0017098: sulfonylurea receptor binding	GO:0005242: inward rectifier potassium channel activity,GO:0005515: protein binding,GO:0005524: ATP binding,GO:0015272: ATP-activated inward rectifier potassium channel activity,GO:0017098: sulfonylurea receptor binding	Plasma membrane
Homo sapiens	ENSG00000132514	CLEC10A	C-type lectin domain family 10, member A	17	GO:0005886|plasma membrane|cellular_component#GO:0006897|endocytosis|biological_process#GO:0016021|integral component of membrane|cellular_component#GO:0030246|carbohydrate binding|molecular_function#GO:0045087|innate immune response|biological_process	carbohydrate binding	GO:0030246: carbohydrate binding	GO:0030246: carbohydrate binding	Plasma membrane
Homo sapiens	ENSG00000163512	AZI2	5-azacytidine induced 2	3	GO:0000278|mitotic cell cycle|biological_process#GO:0001816|cytokine production|biological_process#GO:0005515|protein binding|molecular_function#GO:0005737|cytoplasm|cellular_component#GO:0007249|I-kappaB kinase/NF-kappaB signaling|biological_process#GO:0032607|interferon-alpha production|biological_process#GO:0032609|interferon-gamma production|biological_process#GO:0032635|interleukin-6 product…	protein binding	GO:0005515: protein binding	GO:0005515: protein binding	Cytoplasm
Homo sapiens	ENSG00000133116	KL	klotho	13	GO:0002526|acute inflammatory response|biological_process#GO:0004553|hydrolase activity, hydrolyzing O-glycosyl compounds|molecular_function#GO:0004566|beta-glucuronidase activity|molecular_function#GO:0004871|signal transducer activity|molecular_function#GO:0005104|fibroblast growth factor receptor binding|molecular_function#GO:0005179|hormone activity|molecular_function#GO:0005499|vitamin D bin…	hydrolase activity	GO:0004553: hydrolase activity, hydrolyzing O-glycosyl compounds#GO:0004566: beta-glucuronidase activity#GO:0004871: signal transducer activity#GO:0005104: fibroblast growth factor receptor binding#GO:0005179: hormone activity#GO:0005499: vitamin D binding#GO:0005515: protein binding#GO:0008422: beta-glucosidase activity#GO:0017134: fibroblast growth factor binding	GO:0004553: hydrolase activity, hydrolyzing O-glycosyl compounds,GO:0004566: beta-glucuronidase activity,GO:0004871: signal transducer activity,GO:0005104: fibroblast growth factor receptor binding,GO:0005179: hormone activity,GO:0005499: vitamin D binding,GO:0005515: protein binding,GO:0008422: beta-glucosidase activity,GO:0017134: fibroblast growth factor binding	Extracellular
Homo sapiens	ENSG00000132466	ANKRD17	ankyrin repeat domain 17	4	GO:0001955|blood vessel maturation|biological_process#GO:0003723|RNA binding|molecular_function#GO:0005515|protein binding|molecular_function#GO:0005634|nucleus|cellular_component#GO:0005737|cytoplasm|cellular_component#GO:0016020|membrane|cellular_component#GO:0016032|viral process|biological_process#GO:0044822|poly(A) RNA binding|molecular_function#GO:0045087|innate immune response|biological_p…	poly(A) RNA binding	GO:0003723: RNA binding#GO:0005515: protein binding#GO:0044822: poly(A) RNA binding	GO:0003723: RNA binding,GO:0005515: protein binding,GO:0044822: poly(A) RNA binding	Nucleus
Homo sapiens	ENSG00000182979	MTA1	metastasis associated 1	14	GO:0001103|RNA polymerase II repressing transcription factor binding|molecular_function#GO:0003677|DNA binding|molecular_function#GO:0003682|chromatin binding|molecular_function#GO:0003700|sequence-specific DNA binding transcription factor activity|molecular_function#GO:0005515|protein binding|molecular_function#GO:0005634|nucleus|cellular_component#GO:0005737|cytoplasm|cellular_component#GO:0006…	sequence-specific DNA binding	GO:0001103: RNA polymerase II repressing transcription factor binding#GO:0003677: DNA binding#GO:0003682: chromatin binding#GO:0003700: sequence-specific DNA binding transcription factor activity#GO:0005515: protein binding#GO:0008270: zinc ion binding#GO:0043565: sequence-specific DNA binding	GO:0001103: RNA polymerase II repressing transcription factor binding,GO:0003677: DNA binding,GO:0003682: chromatin binding,GO:0003700: sequence-specific DNA binding transcription factor activity,GO:0005515: protein binding,GO:0008270: zinc ion binding,GO:0043565: sequence-specific DNA binding	Nucleus
Homo sapiens	ENSG00000090659	CD209	CD209 molecule	19	GO:0005515|protein binding|molecular_function#GO:0005537|mannose binding|molecular_function#GO:0005737|cytoplasm|cellular_component#GO:0005886|plasma membrane|cellular_component#GO:0006897|endocytosis|biological_process#GO:0007157|heterophilic cell-cell adhesion|biological_process#GO:0007159|leukocyte cell-cell adhesion|biological_process#GO:0009988|cell-cell recognition|biological_process#GO:001…	metal ion binding	GO:0005515: protein binding#GO:0005537: mannose binding#GO:0030246: carbohydrate binding#GO:0042605: peptide antigen binding#GO:0046790: virion binding#GO:0046872: metal ion binding	GO:0005515: protein binding,GO:0005537: mannose binding,GO:0030246: carbohydrate binding,GO:0042605: peptide antigen binding,GO:0046790: virion binding,GO:0046872: metal ion binding	Plasma membrane
Homo sapiens	ENSG00000178952	TUFM	Tu translation elongation factor, mitochondrial	16	GO:0003746|translation elongation factor activity|molecular_function#GO:0003924|GTPase activity|molecular_function#GO:0005525|GTP binding|molecular_function#GO:0005622|intracellular|cellular_component#GO:0005739|mitochondrion|cellular_component#GO:0006184|GTP catabolic process|biological_process#GO:0006414|translational elongation|biological_process#GO:0016020|membrane|cellular_component#GO:00426…	poly(A) RNA binding	GO:0003746: translation elongation factor activity#GO:0003924: GTPase activity#GO:0005525: GTP binding#GO:0044822: poly(A) RNA binding	GO:0003746: translation elongation factor activity,GO:0003924: GTPase activity,GO:0005525: GTP binding,GO:0044822: poly(A) RNA binding	Plasma membrane
Homo sapiens	ENSG00000104938	CLEC4M	C-type lectin domain family 4, member M	19	GO:0004872|receptor activity|molecular_function#GO:0005537|mannose binding|molecular_function#GO:0005576|extracellular region|cellular_component#GO:0005737|cytoplasm|cellular_component#GO:0005887|integral component of plasma membrane|cellular_component#GO:0006897|endocytosis|biological_process#GO:0007159|leukocyte cell-cell adhesion|biological_process#GO:0009988|cell-cell recognition|biological_p…	metal ion binding	GO:0004872: receptor activity#GO:0005537: mannose binding#GO:0030246: carbohydrate binding#GO:0030369: ICAM-3 receptor activity#GO:0042605: peptide antigen binding#GO:0046790: virion binding#GO:0046872: metal ion binding	GO:0004872: receptor activity,GO:0005537: mannose binding,GO:0030246: carbohydrate binding,GO:0030369: ICAM-3 receptor activity,GO:0042605: peptide antigen binding,GO:0046790: virion binding,GO:0046872: metal ion binding	Extracellular
Homo sapiens	ENSG00000147573	TRIM55	tripartite motif containing 55	8	GO:0004871|signal transducer activity|molecular_function#GO:0005515|protein binding|molecular_function#GO:0005622|intracellular|cellular_component#GO:0005634|nucleus|cellular_component#GO:0005737|cytoplasm|cellular_component#GO:0005874|microtubule|cellular_component#GO:0007165|signal transduction|biological_process#GO:0008270|zinc ion binding|molecular_function#GO:0042802|identical protein bindin…	metal ion binding	GO:0004871: signal transducer activity#GO:0005515: protein binding#GO:0008270: zinc ion binding#GO:0042802: identical protein binding#GO:0046872: metal ion binding	GO:0004871: signal transducer activity,GO:0005515: protein binding,GO:0008270: zinc ion binding,GO:0042802: identical protein binding,GO:0046872: metal ion binding	Nucleus
Homo sapiens	ENSG00000177455	CD19	CD19 molecule	16	GO:0005057|receptor signaling protein activity|molecular_function#GO:0005515|protein binding|molecular_function#GO:0005886|plasma membrane|cellular_component#GO:0005887|integral component of plasma membrane|cellular_component#GO:0006968|cellular defense response|biological_process#GO:0007166|cell surface receptor signaling pathway|biological_process#GO:0007173|epidermal growth factor receptor sig…	protein binding	GO:0005057: receptor signaling protein activity#GO:0005515: protein binding	GO:0005057: receptor signaling protein activity,GO:0005515: protein binding	Cell surface
Homo sapiens	ENSG00000169752	NRG4	neuregulin 4	15	GO:0005515|protein binding|molecular_function#GO:0005576|extracellular region|cellular_component#GO:0005886|plasma membrane|cellular_component#GO:0007173|epidermal growth factor receptor signaling pathway|biological_process#GO:0008083|growth factor activity|molecular_function#GO:0008543|fibroblast growth factor receptor signaling pathway|biological_process#GO:0016021|integral component of membran…	growth factor activity	GO:0005515: protein binding#GO:0008083: growth factor activity	GO:0005515: protein binding,GO:0008083: growth factor activity	Extracellular
Homo sapiens	ENSG00000133703	KRAS	v-Ki-ras2 Kirsten rat sarcoma viral oncogene homolog	12	GO:0000165|MAPK cascade|biological_process#GO:0000186|activation of MAPKK activity|biological_process#GO:0001934|positive regulation of protein phosphorylation|biological_process#GO:0003924|GTPase activity|molecular_function#GO:0005515|protein binding|molecular_function#GO:0005525|GTP binding|molecular_function#GO:0005622|intracellular|cellular_component#GO:0005739|mitochondrion|cellular_componen…	protein complex binding	GO:0003924: GTPase activity#GO:0005515: protein binding#GO:0005525: GTP binding#GO:0019002: GMP binding#GO:0019003: GDP binding#GO:0030275: LRR domain binding#GO:0032403: protein complex binding	GO:0003924: GTPase activity,GO:0005515: protein binding,GO:0005525: GTP binding,GO:0019002: GMP binding,GO:0019003: GDP binding,GO:0030275: LRR domain binding,GO:0032403: protein complex binding	Plasma membrane
Homo sapiens	ENSG00000206557	TRIM71	tripartite motif containing 71, E3 ubiquitin protein ligase	3	GO:0000082|G1/S transition of mitotic cell cycle|biological_process#GO:0000932|cytoplasmic mRNA processing body|cellular_component#GO:0001843|neural tube closure|biological_process#GO:0004842|ubiquitin-protein transferase activity|molecular_function#GO:0005515|protein binding|molecular_function#GO:0005622|intracellular|cellular_component#GO:0008270|zinc ion binding|molecular_function#GO:0008543|f…	miRNA binding	GO:0004842: ubiquitin-protein transferase activity#GO:0005515: protein binding#GO:0008270: zinc ion binding#GO:0016874: ligase activity#GO:0035198: miRNA binding	GO:0004842: ubiquitin-protein transferase activity,GO:0005515: protein binding,GO:0008270: zinc ion binding,GO:0016874: ligase activity,GO:0035198: miRNA binding	Unknown
Homo sapiens	ENSG00000183813	CCR4	chemokine (C-C motif) receptor 4	3	GO:0001764|neuron migration|biological_process#GO:0002507|tolerance induction|biological_process#GO:0004930|G-protein coupled receptor activity|molecular_function#GO:0004950|chemokine receptor activity|molecular_function#GO:0005886|plasma membrane|cellular_component#GO:0005887|integral component of plasma membrane|cellular_component#GO:0006935|chemotaxis|biological_process#GO:0006954|inflammatory…	C-C chemokine receptor activity	GO:0004930: G-protein coupled receptor activity#GO:0004950: chemokine receptor activity#GO:0016493: C-C chemokine receptor activity	GO:0004930: G-protein coupled receptor activity,GO:0004950: chemokine receptor activity,GO:0016493: C-C chemokine receptor activity	Cell surface
Homo sapiens	ENSG00000169429	IL8	interleukin 8	4	GO:0001525|angiogenesis|biological_process#GO:0002237|response to molecule of bacterial origin|biological_process#GO:0005153|interleukin-8 receptor binding|molecular_function#GO:0005515|protein binding|molecular_function#GO:0005576|extracellular region|cellular_component#GO:0005615|extracellular space|cellular_component#GO:0006928|cellular component movement|biological_process#GO:0006935|chemotax…	chemokine activity	GO:0005153: interleukin-8 receptor binding#GO:0005515: protein binding#GO:0008009: chemokine activity	GO:0005153: interleukin-8 receptor binding,GO:0005515: protein binding,GO:0008009: chemokine activity	Extracellular
Homo sapiens	ENSG00000076984	MAP2K7	mitogen-activated protein kinase kinase 7	19	GO:0000287|magnesium ion binding|molecular_function#GO:0001934|positive regulation of protein phosphorylation|biological_process#GO:0002224|toll-like receptor signaling pathway|biological_process#GO:0002755|MyD88-dependent toll-like receptor signaling pathway|biological_process#GO:0002756|MyD88-independent toll-like receptor signaling pathway|biological_process#GO:0004672|protein kinase activity|…	transferase activity	GO:0000287: magnesium ion binding#GO:0004672: protein kinase activity#GO:0004674: protein serine/threonine kinase activity#GO:0004708: MAP kinase kinase activity#GO:0004713: protein tyrosine kinase activity#GO:0005515: protein binding#GO:0005524: ATP binding#GO:0008022: protein C-terminus binding#GO:0008545: JUN kinase kinase activity#GO:0016772: transferase activity, transferring phosphorus-cont…	GO:0000287: magnesium ion binding,GO:0004672: protein kinase activity,GO:0004674: protein serine/threonine kinase activity,GO:0004708: MAP kinase kinase activity,GO:0004713: protein tyrosine kinase activity,GO:0005515: protein binding,GO:0005524: ATP binding,GO:0008022: protein C-terminus binding,GO:0008545: JUN kinase kinase activity,GO:0016772: transferase activity, transferring phosphorus-cont…	Nucleus
Homo sapiens	ENSG00000135218	CD36	CD36 molecule (thrombospondin receptor)	7	GO:0000122|negative regulation of transcription from RNA polymerase II promoter|biological_process#GO:0001954|positive regulation of cell-matrix adhesion|biological_process#GO:0002221|pattern recognition receptor signaling pathway|biological_process#GO:0002224|toll-like receptor signaling pathway|biological_process#GO:0002474|antigen processing and presentation of peptide antigen via MHC class I|…	lipoprotein particle binding	GO:0005041: low-density lipoprotein receptor activity#GO:0005515: protein binding#GO:0008035: high-density lipoprotein particle binding#GO:0008289: lipid binding#GO:0030169: low-density lipoprotein particle binding#GO:0050431: transforming growth factor beta binding#GO:0070053: thrombospondin receptor activity#GO:0070892: lipoteichoic acid receptor activity#GO:0071813: lipoprotein particle binding	GO:0005041: low-density lipoprotein receptor activity,GO:0005515: protein binding,GO:0008035: high-density lipoprotein particle binding,GO:0008289: lipid binding,GO:0030169: low-density lipoprotein particle binding,GO:0050431: transforming growth factor beta binding,GO:0070053: thrombospondin receptor activity,GO:0070892: lipoteichoic acid receptor activity,GO:0071813: lipoprotein particle binding	Extracellular
Homo sapiens	ENSG00000113595	TRIM23	tripartite motif containing 23	5	GO:0000139|Golgi membrane|cellular_component#GO:0003924|GTPase activity|molecular_function#GO:0004842|ubiquitin-protein transferase activity|molecular_function#GO:0004871|signal transducer activity|molecular_function#GO:0005515|protein binding|molecular_function#GO:0005525|GTP binding|molecular_function#GO:0005622|intracellular|cellular_component#GO:0005634|nucleus|cellular_component#GO:0005737|c…	metal ion binding	GO:0003924: GTPase activity#GO:0004842: ubiquitin-protein transferase activity#GO:0004871: signal transducer activity#GO:0005515: protein binding#GO:0005525: GTP binding#GO:0008047: enzyme activator activity#GO:0008270: zinc ion binding#GO:0016874: ligase activity#GO:0019001: guanyl nucleotide binding#GO:0019003: GDP binding#GO:0031683: G-protein beta/gamma-subunit complex binding#GO:0042802: ide…	GO:0003924: GTPase activity,GO:0004842: ubiquitin-protein transferase activity,GO:0004871: signal transducer activity,GO:0005515: protein binding,GO:0005525: GTP binding,GO:0008047: enzyme activator activity,GO:0008270: zinc ion binding,GO:0016874: ligase activity,GO:0019001: guanyl nucleotide binding,GO:0019003: GDP binding,GO:0031683: G-protein beta/gamma-subunit complex binding,GO:0042802: ide…	Nucleus
Homo sapiens	ENSG00000140368	PSTPIP1	proline-serine-threonine phosphatase interacting protein 1	15	GO:0001725|stress fiber|cellular_component#GO:0001931|uropod|cellular_component#GO:0003779|actin binding|molecular_function#GO:0003824|catalytic activity|molecular_function#GO:0005515|protein binding|molecular_function#GO:0005826|actomyosin contractile ring|cellular_component#GO:0005829|cytosol|cellular_component#GO:0006897|endocytosis|biological_process#GO:0006954|inflammatory response|biologica…	protein phosphatase binding	GO:0003779: actin binding#GO:0003824: catalytic activity#GO:0005515: protein binding#GO:0016491: oxidoreductase activity#GO:0019903: protein phosphatase binding	GO:0003779: actin binding,GO:0003824: catalytic activity,GO:0005515: protein binding,GO:0016491: oxidoreductase activity,GO:0019903: protein phosphatase binding	Plasma membrane
Homo sapiens	ENSG00000066044	ELAVL1	ELAV (embryonic lethal, abnormal vision, Drosophila)-like 1 (Hu antigen R)	19	GO:0000166|nucleotide binding|molecular_function#GO:0003676|nucleic acid binding|molecular_function#GO:0003723|RNA binding|molecular_function#GO:0003725|double-stranded RNA binding|molecular_function#GO:0003729|mRNA binding|molecular_function#GO:0003730|mRNA 3'-UTR binding|molecular_function#GO:0005515|protein binding|molecular_function#GO:0005634|nucleus|cellular_component#GO:0005654|nucleoplasm…	poly(A) RNA binding	GO:0000166: nucleotide binding#GO:0003676: nucleic acid binding#GO:0003723: RNA binding#GO:0003725: double-stranded RNA binding#GO:0003729: mRNA binding#GO:0003730: mRNA 3'-UTR binding#GO:0005515: protein binding#GO:0017091: AU-rich element binding#GO:0019901: protein kinase binding#GO:0035925: mRNA 3'-UTR AU-rich region binding#GO:0044822: poly(A) RNA binding	GO:0000166: nucleotide binding,GO:0003676: nucleic acid binding,GO:0003723: RNA binding,GO:0003725: double-stranded RNA binding,GO:0003729: mRNA binding,GO:0003730: mRNA 3'-UTR binding,GO:0005515: protein binding,GO:0017091: AU-rich element binding,GO:0019901: protein kinase binding,GO:0035925: mRNA 3'-UTR AU-rich region binding,GO:0044822: poly(A) RNA binding	Nucleus
Homo sapiens	ENSG00000123104	ITPR2	inositol 1,4,5-trisphosphate receptor, type 2	12	GO:0001666|response to hypoxia|biological_process#GO:0005216|ion channel activity|molecular_function#GO:0005220|inositol 1,4,5-trisphosphate-sensitive calcium-release channel activity|molecular_function#GO:0005262|calcium channel activity|molecular_function#GO:0005488|binding|molecular_function#GO:0005737|cytoplasm|cellular_component#GO:0005789|endoplasmic reticulum membrane|cellular_component#GO…	inositol 1	GO:0005216: ion channel activity#GO:0005220: inositol 1,4,5-trisphosphate-sensitive calcium-release channel activity#GO:0005262: calcium channel activity#GO:0005488: binding#GO:0015085: calcium ion transmembrane transporter activity#GO:0015278: calcium-release channel activity#GO:0035091: phosphatidylinositol binding	GO:0005216: ion channel activity,GO:0005220: inositol 1,4,5-trisphosphate-sensitive calcium-release channel activity,GO:0005262: calcium channel activity,GO:0005488: binding,GO:0015085: calcium ion transmembrane transporter activity,GO:0015278: calcium-release channel activity,GO:0035091: phosphatidylinositol binding	Plasma membrane
Homo sapiens	ENSG00000121022	COPS5	COP9 constitutive photomorphogenic homolog subunit 5 (Arabidopsis)	8	GO:0000338|protein deneddylation|biological_process#GO:0003713|transcription coactivator activity|molecular_function#GO:0003743|translation initiation factor activity|molecular_function#GO:0004843|ubiquitin-specific protease activity|molecular_function#GO:0005515|protein binding|molecular_function#GO:0005634|nucleus|cellular_component#GO:0005737|cytoplasm|cellular_component#GO:0005852|eukaryotic …	metal ion binding	GO:0003713: transcription coactivator activity#GO:0003743: translation initiation factor activity#GO:0004843: ubiquitin-specific protease activity#GO:0005515: protein binding#GO:0008237: metallopeptidase activity#GO:0046872: metal ion binding	GO:0003713: transcription coactivator activity,GO:0003743: translation initiation factor activity,GO:0004843: ubiquitin-specific protease activity,GO:0005515: protein binding,GO:0008237: metallopeptidase activity,GO:0046872: metal ion binding	Nucleus
Homo sapiens	ENSG00000081041	CXCL2	chemokine (C-X-C motif) ligand 2	4	GO:0002237|response to molecule of bacterial origin|biological_process#GO:0005515|protein binding|molecular_function#GO:0005576|extracellular region|cellular_component#GO:0005615|extracellular space|cellular_component#GO:0006935|chemotaxis|biological_process#GO:0006954|inflammatory response|biological_process#GO:0006955|immune response|biological_process#GO:0008009|chemokine activity|molecular_fu…	chemokine activity	GO:0005515: protein binding#GO:0008009: chemokine activity	GO:0005515: protein binding,GO:0008009: chemokine activity	Extracellular
Homo sapiens	ENSG00000129744	ART1	ADP-ribosyltransferase 1	11	GO:0003950|NAD+ ADP-ribosyltransferase activity|molecular_function#GO:0003956|NAD(P)+-protein-arginine ADP-ribosyltransferase activity|molecular_function#GO:0005886|plasma membrane|cellular_component#GO:0005887|integral component of plasma membrane|cellular_component#GO:0006471|protein ADP-ribosylation|biological_process#GO:0009986|cell surface|cellular_component#GO:0031225|anchored component of …	NAD(P)+-protein-arginine ADP-ribosyltransferase activity	GO:0003950: NAD+ ADP-ribosyltransferase activity#GO:0003956: NAD(P)+-protein-arginine ADP-ribosyltransferase activity	GO:0003950: NAD+ ADP-ribosyltransferase activity,GO:0003956: NAD(P)+-protein-arginine ADP-ribosyltransferase activity	Cell surface
Homo sapiens	ENSG00000124882	EREG	epiregulin	4	GO:0001525|angiogenesis|biological_process#GO:0001550|ovarian cumulus expansion|biological_process#GO:0001556|oocyte maturation|biological_process#GO:0001819|positive regulation of cytokine production|biological_process#GO:0005154|epidermal growth factor receptor binding|molecular_function#GO:0005515|protein binding|molecular_function#GO:0005576|extracellular region|cellular_component#GO:0005615|…	growth factor activity	GO:0005154: epidermal growth factor receptor binding#GO:0005515: protein binding#GO:0008083: growth factor activity	GO:0005154: epidermal growth factor receptor binding,GO:0005515: protein binding,GO:0008083: growth factor activity	Extracellular
Homo sapiens	ENSG00000112851	ERBB2IP	erbb2 interacting protein	5	GO:0005176|ErbB-2 class receptor binding|molecular_function#GO:0005178|integrin binding|molecular_function#GO:0005200|structural constituent of cytoskeleton|molecular_function#GO:0005515|protein binding|molecular_function#GO:0005604|basement membrane|cellular_component#GO:0005634|nucleus|cellular_component#GO:0005737|cytoplasm|cellular_component#GO:0005886|plasma membrane|cellular_component#GO:00…	protein binding	GO:0005176: ErbB-2 class receptor binding#GO:0005178: integrin binding#GO:0005200: structural constituent of cytoskeleton#GO:0005515: protein binding	GO:0005176: ErbB-2 class receptor binding,GO:0005178: integrin binding,GO:0005200: structural constituent of cytoskeleton,GO:0005515: protein binding	Nucleus
Homo sapiens	ENSG00000174808	BTC	betacellulin	4	GO:0005154|epidermal growth factor receptor binding|molecular_function#GO:0005515|protein binding|molecular_function#GO:0005576|extracellular region|cellular_component#GO:0005615|extracellular space|cellular_component#GO:0005886|plasma membrane|cellular_component#GO:0007173|epidermal growth factor receptor signaling pathway|biological_process#GO:0008083|growth factor activity|molecular_function#G…	growth factor activity	GO:0005154: epidermal growth factor receptor binding#GO:0005515: protein binding#GO:0008083: growth factor activity	GO:0005154: epidermal growth factor receptor binding,GO:0005515: protein binding,GO:0008083: growth factor activity	Extracellular
Homo sapiens	ENSG00000075213	SEMA3A	sema domain, immunoglobulin domain (Ig), short basic domain, secreted, (semaphorin) 3A	7	GO:0001764|neuron migration|biological_process#GO:0002027|regulation of heart rate|biological_process#GO:0004872|receptor activity|molecular_function#GO:0005515|protein binding|molecular_function#GO:0005576|extracellular region|cellular_component#GO:0006915|apoptotic process|biological_process#GO:0007275|multicellular organismal development|biological_process#GO:0007411|axon guidance|biological_p…	chemorepellent activity	GO:0004872: receptor activity#GO:0005515: protein binding#GO:0030215: semaphorin receptor binding#GO:0038191: neuropilin binding#GO:0045499: chemorepellent activity	GO:0004872: receptor activity,GO:0005515: protein binding,GO:0030215: semaphorin receptor binding,GO:0038191: neuropilin binding,GO:0045499: chemorepellent activity	Extracellular
Homo sapiens	ENSG00000072818	ACAP1	ArfGAP with coiled-coil, ankyrin repeat and PH domains 1	17	GO:0005515|protein binding|molecular_function#GO:0008060|ARF GTPase activator activity|molecular_function#GO:0008270|zinc ion binding|molecular_function#GO:0015031|protein transport|biological_process#GO:0016020|membrane|cellular_component#GO:0032312|regulation of ARF GTPase activity|biological_process#GO:0043547|positive regulation of GTPase activity|biological_process#GO:0045087|innate immune r…	zinc ion binding	GO:0005515: protein binding#GO:0008060: ARF GTPase activator activity#GO:0008270: zinc ion binding	GO:0005515: protein binding,GO:0008060: ARF GTPase activator activity,GO:0008270: zinc ion binding	Plasma membrane
Homo sapiens	ENSG00000167323	STIM1	stromal interaction molecule 1	11	GO:0002115|store-operated calcium entry|biological_process#GO:0005246|calcium channel regulator activity|molecular_function#GO:0005509|calcium ion binding|molecular_function#GO:0005513|detection of calcium ion|biological_process#GO:0005515|protein binding|molecular_function#GO:0005783|endoplasmic reticulum|cellular_component#GO:0005789|endoplasmic reticulum membrane|cellular_component#GO:0005874|…	microtubule plus-end binding	GO:0005246: calcium channel regulator activity#GO:0005509: calcium ion binding#GO:0005515: protein binding#GO:0015279: store-operated calcium channel activity#GO:0042802: identical protein binding#GO:0051010: microtubule plus-end binding	GO:0005246: calcium channel regulator activity,GO:0005509: calcium ion binding,GO:0005515: protein binding,GO:0015279: store-operated calcium channel activity,GO:0042802: identical protein binding,GO:0051010: microtubule plus-end binding	Plasma membrane
Homo sapiens	ENSG00000093167	LRRFIP2	leucine rich repeat (in FLII) interacting protein 2	3	GO:0005515|protein binding|molecular_function#GO:0005575|cellular_component|cellular_component#GO:0008150|biological_process|biological_process#GO:0016055|Wnt signaling pathway|biological_process#GO:0030275|LRR domain binding|molecular_function#GO:0045087|innate immune response|biological_process#GO:0046983|protein dimerization activity|molecular_function	protein dimerization activity	GO:0005515: protein binding#GO:0030275: LRR domain binding#GO:0046983: protein dimerization activity	GO:0005515: protein binding,GO:0030275: LRR domain binding,GO:0046983: protein dimerization activity	Unknown
Homo sapiens	ENSG00000174292	TNK1	tyrosine kinase, non-receptor, 1	17	GO:0004672|protein kinase activity|molecular_function#GO:0004713|protein tyrosine kinase activity|molecular_function#GO:0004715|non-membrane spanning protein tyrosine kinase activity|molecular_function#GO:0004871|signal transducer activity|molecular_function#GO:0005515|protein binding|molecular_function#GO:0005524|ATP binding|molecular_function#GO:0005737|cytoplasm|cellular_component#GO:0005829|c…	transferase activity	GO:0004672: protein kinase activity#GO:0004713: protein tyrosine kinase activity#GO:0004715: non-membrane spanning protein tyrosine kinase activity#GO:0004871: signal transducer activity#GO:0005515: protein binding#GO:0005524: ATP binding#GO:0016772: transferase activity, transferring phosphorus-containing groups	GO:0004672: protein kinase activity,GO:0004713: protein tyrosine kinase activity,GO:0004715: non-membrane spanning protein tyrosine kinase activity,GO:0004871: signal transducer activity,GO:0005515: protein binding,GO:0005524: ATP binding,GO:0016772: transferase activity, transferring phosphorus-containing groups	Cell surface
Homo sapiens	ENSG00000132109	TRIM21	tripartite motif containing 21	11	GO:0000209|protein polyubiquitination|biological_process#GO:0000932|cytoplasmic mRNA processing body|cellular_component#GO:0003677|DNA binding|molecular_function#GO:0003723|RNA binding|molecular_function#GO:0004842|ubiquitin-protein transferase activity|molecular_function#GO:0005515|protein binding|molecular_function#GO:0005622|intracellular|cellular_component#GO:0005634|nucleus|cellular_componen…	metal ion binding	GO:0003677: DNA binding#GO:0003723: RNA binding#GO:0004842: ubiquitin-protein transferase activity#GO:0005515: protein binding#GO:0008270: zinc ion binding#GO:0016874: ligase activity#GO:0046872: metal ion binding	GO:0003677: DNA binding,GO:0003723: RNA binding,GO:0004842: ubiquitin-protein transferase activity,GO:0005515: protein binding,GO:0008270: zinc ion binding,GO:0016874: ligase activity,GO:0046872: metal ion binding	Nucleus
Homo sapiens	ENSG00000134061	CD180	CD180 molecule	5	GO:0002322|B cell proliferation involved in immune response|biological_process#GO:0005515|protein binding|molecular_function#GO:0005886|plasma membrane|cellular_component#GO:0006954|inflammatory response|biological_process#GO:0016021|integral component of membrane|cellular_component#GO:0031666|positive regulation of lipopolysaccharide-mediated signaling pathway|biological_process#GO:0045087|innat…	protein binding	GO:0005515: protein binding	GO:0005515: protein binding	Plasma membrane
Homo sapiens	ENSG00000133110	POSTN	periostin, osteoblast specific factor	13	GO:0001501|skeletal system development|biological_process#GO:0005515|protein binding|molecular_function#GO:0005578|proteinaceous extracellular matrix|cellular_component#GO:0005802|trans-Golgi network|cellular_component#GO:0007155|cell adhesion|biological_process#GO:0008201|heparin binding|molecular_function#GO:0008593|regulation of Notch signaling pathway|biological_process#GO:0009888|tissue deve…	heparin binding	GO:0005515: protein binding#GO:0008201: heparin binding	GO:0005515: protein binding,GO:0008201: heparin binding	Extracellular
Homo sapiens	ENSG00000145675	PIK3R1	phosphoinositide-3-kinase, regulatory subunit 1 (alpha)	5	GO:0001953|negative regulation of cell-matrix adhesion|biological_process#GO:0003924|GTPase activity|molecular_function#GO:0005068|transmembrane receptor protein tyrosine kinase adaptor activity|molecular_function#GO:0005158|insulin receptor binding|molecular_function#GO:0005159|insulin-like growth factor receptor binding|molecular_function#GO:0005168|neurotrophin TRKA receptor binding|molecular_…	insulin receptor substrate binding	GO:0003924: GTPase activity#GO:0005068: transmembrane receptor protein tyrosine kinase adaptor activity#GO:0005158: insulin receptor binding#GO:0005159: insulin-like growth factor receptor binding#GO:0005168: neurotrophin TRKA receptor binding#GO:0005515: protein binding#GO:0005525: GTP binding#GO:0019903: protein phosphatase binding#GO:0035014: phosphatidylinositol 3-kinase regulator activity#GO…	GO:0003924: GTPase activity,GO:0005068: transmembrane receptor protein tyrosine kinase adaptor activity,GO:0005158: insulin receptor binding,GO:0005159: insulin-like growth factor receptor binding,GO:0005168: neurotrophin TRKA receptor binding,GO:0005515: protein binding,GO:0005525: GTP binding,GO:0019903: protein phosphatase binding,GO:0035014: phosphatidylinositol 3-kinase regulator activity,GO…	Cell surface
Homo sapiens	ENSG00000138755	CXCL9	chemokine (C-X-C motif) ligand 9	4	GO:0005125|cytokine activity|molecular_function#GO:0005515|protein binding|molecular_function#GO:0005576|extracellular region|cellular_component#GO:0005615|extracellular space|cellular_component#GO:0006935|chemotaxis|biological_process#GO:0006952|defense response|biological_process#GO:0006954|inflammatory response|biological_process#GO:0006955|immune response|biological_process#GO:0006968|cellula…	CXCR3 chemokine receptor binding	GO:0005125: cytokine activity#GO:0005515: protein binding#GO:0008009: chemokine activity#GO:0048248: CXCR3 chemokine receptor binding	GO:0005125: cytokine activity,GO:0005515: protein binding,GO:0008009: chemokine activity,GO:0048248: CXCR3 chemokine receptor binding	Extracellular
Homo sapiens	ENSG00000169245	CXCL10	chemokine (C-X-C motif) ligand 10	4	GO:0002690|positive regulation of leukocyte chemotaxis|biological_process#GO:0005102|receptor binding|molecular_function#GO:0005515|protein binding|molecular_function#GO:0005576|extracellular region|cellular_component#GO:0005615|extracellular space|cellular_component#GO:0006935|chemotaxis|biological_process#GO:0006954|inflammatory response|biological_process#GO:0006955|immune response|biological_…	CXCR3 chemokine receptor binding	GO:0005102: receptor binding#GO:0005515: protein binding#GO:0008009: chemokine activity#GO:0008201: heparin binding#GO:0008603: cAMP-dependent protein kinase regulator activity#GO:0048248: CXCR3 chemokine receptor binding	GO:0005102: receptor binding,GO:0005515: protein binding,GO:0008009: chemokine activity,GO:0008201: heparin binding,GO:0008603: cAMP-dependent protein kinase regulator activity,GO:0048248: CXCR3 chemokine receptor binding	Extracellular
Homo sapiens	ENSG00000169248	CXCL11	chemokine (C-X-C motif) ligand 11	4	GO:0005515|protein binding|molecular_function#GO:0005576|extracellular region|cellular_component#GO:0005615|extracellular space|cellular_component#GO:0006935|chemotaxis|biological_process#GO:0006954|inflammatory response|biological_process#GO:0006955|immune response|biological_process#GO:0007165|signal transduction|biological_process#GO:0007267|cell-cell signaling|biological_process#GO:0008009|ch…	CXCR3 chemokine receptor binding	GO:0005515: protein binding#GO:0008009: chemokine activity#GO:0008201: heparin binding#GO:0048248: CXCR3 chemokine receptor binding	GO:0005515: protein binding,GO:0008009: chemokine activity,GO:0008201: heparin binding,GO:0048248: CXCR3 chemokine receptor binding	Extracellular
Homo sapiens	ENSG00000103811	CTSH	cathepsin H	15	GO:0001520|outer dense fiber|cellular_component#GO:0001656|metanephros development|biological_process#GO:0001669|acrosomal vesicle|cellular_component#GO:0001913|T cell mediated cytotoxicity|biological_process#GO:0002250|adaptive immune response|biological_process#GO:0002764|immune response-regulating signaling pathway|biological_process#GO:0004175|endopeptidase activity|molecular_function#GO:0004…	thyroid hormone binding	GO:0004175: endopeptidase activity#GO:0004177: aminopeptidase activity#GO:0004197: cysteine-type endopeptidase activity#GO:0004252: serine-type endopeptidase activity#GO:0005515: protein binding#GO:0008233: peptidase activity#GO:0008234: cysteine-type peptidase activity#GO:0008656: cysteine-type endopeptidase activator activity involved in apoptotic process#GO:0016505: peptidase activator activit…	GO:0004175: endopeptidase activity,GO:0004177: aminopeptidase activity,GO:0004197: cysteine-type endopeptidase activity,GO:0004252: serine-type endopeptidase activity,GO:0005515: protein binding,GO:0008233: peptidase activity,GO:0008234: cysteine-type peptidase activity,GO:0008656: cysteine-type endopeptidase activator activity involved in apoptotic process,GO:0016505: peptidase activator activit…	Extracellular
Homo sapiens	ENSG00000149923	PPP4C	protein phosphatase 4, catalytic subunit	16	GO:0004704|NF-kappaB-inducing kinase activity|molecular_function#GO:0004721|phosphoprotein phosphatase activity|molecular_function#GO:0004722|protein serine/threonine phosphatase activity|molecular_function#GO:0005515|protein binding|molecular_function#GO:0005634|nucleus|cellular_component#GO:0005737|cytoplasm|cellular_component#GO:0005815|microtubule organizing center|cellular_component#GO:00058…	metal ion binding	GO:0004704: NF-kappaB-inducing kinase activity#GO:0004721: phosphoprotein phosphatase activity#GO:0004722: protein serine/threonine phosphatase activity#GO:0005515: protein binding#GO:0016787: hydrolase activity#GO:0046872: metal ion binding	GO:0004704: NF-kappaB-inducing kinase activity,GO:0004721: phosphoprotein phosphatase activity,GO:0004722: protein serine/threonine phosphatase activity,GO:0005515: protein binding,GO:0016787: hydrolase activity,GO:0046872: metal ion binding	Nucleus
Homo sapiens	ENSG00000060971	ACAA1	acetyl-CoA acyltransferase 1	3	GO:0000038|very long-chain fatty acid metabolic process|biological_process#GO:0003824|catalytic activity|molecular_function#GO:0003988|acetyl-CoA C-acyltransferase activity|molecular_function#GO:0005515|protein binding|molecular_function#GO:0005777|peroxisome|cellular_component#GO:0005782|peroxisomal matrix|cellular_component#GO:0006635|fatty acid beta-oxidation|biological_process#GO:0008152|meta…	transferase activity	GO:0003824: catalytic activity#GO:0003988: acetyl-CoA C-acyltransferase activity#GO:0005515: protein binding#GO:0016401: palmitoyl-CoA oxidase activity#GO:0016747: transferase activity, transferring acyl groups other than amino-acyl groups	GO:0003824: catalytic activity,GO:0003988: acetyl-CoA C-acyltransferase activity,GO:0005515: protein binding,GO:0016401: palmitoyl-CoA oxidase activity,GO:0016747: transferase activity, transferring acyl groups other than amino-acyl groups	Plasma membrane
Homo sapiens	ENSG00000140379	BCL2A1	BCL2-related protein A1	15	GO:0005515|protein binding|molecular_function#GO:0005741|mitochondrial outer membrane|cellular_component#GO:0008630|intrinsic apoptotic signaling pathway in response to DNA damage|biological_process#GO:0042803|protein homodimerization activity|molecular_function#GO:0042981|regulation of apoptotic process|biological_process#GO:0043066|negative regulation of apoptotic process|biological_process#GO:…	BH domain binding	GO:0005515: protein binding#GO:0042803: protein homodimerization activity#GO:0046982: protein heterodimerization activity#GO:0051400: BH domain binding	GO:0005515: protein binding,GO:0042803: protein homodimerization activity,GO:0046982: protein heterodimerization activity,GO:0051400: BH domain binding	Cytoplasm
Homo sapiens	ENSG00000172936	MYD88	myeloid differentiation primary response 88	3	GO:0002224|toll-like receptor signaling pathway|biological_process#GO:0002238|response to molecule of fungal origin|biological_process#GO:0002755|MyD88-dependent toll-like receptor signaling pathway|biological_process#GO:0005102|receptor binding|molecular_function#GO:0005121|Toll binding|molecular_function#GO:0005123|death receptor binding|molecular_function#GO:0005149|interleukin-1 receptor bind…	TIR domain binding	GO:0005102: receptor binding#GO:0005121: Toll binding#GO:0005123: death receptor binding#GO:0005149: interleukin-1 receptor binding#GO:0005515: protein binding#GO:0042802: identical protein binding#GO:0070976: TIR domain binding	GO:0005102: receptor binding,GO:0005121: Toll binding,GO:0005123: death receptor binding,GO:0005149: interleukin-1 receptor binding,GO:0005515: protein binding,GO:0042802: identical protein binding,GO:0070976: TIR domain binding	Plasma membrane
Homo sapiens	ENSG00000104343	UBE2W	ubiquitin-conjugating enzyme E2W (putative)	8	GO:0004842|ubiquitin-protein transferase activity|molecular_function#GO:0005524|ATP binding|molecular_function#GO:0005634|nucleus|cellular_component#GO:0006281|DNA repair|biological_process#GO:0006513|protein monoubiquitination|biological_process#GO:0006515|misfolded or incompletely synthesized protein catabolic process|biological_process#GO:0008152|metabolic process|biological_process#GO:0016881…	ubiquitin protein ligase binding	GO:0004842: ubiquitin-protein transferase activity#GO:0005524: ATP binding#GO:0016881: acid-amino acid ligase activity#GO:0031625: ubiquitin protein ligase binding	GO:0004842: ubiquitin-protein transferase activity,GO:0005524: ATP binding,GO:0016881: acid-amino acid ligase activity,GO:0031625: ubiquitin protein ligase binding	Nucleus
Homo sapiens	ENSG00000102882	MAPK3	mitogen-activated protein kinase 3	16	GO:0000165|MAPK cascade|biological_process#GO:0000186|activation of MAPKK activity|biological_process#GO:0000187|activation of MAPK activity|biological_process#GO:0001784|phosphotyrosine binding|molecular_function#GO:0001934|positive regulation of protein phosphorylation|biological_process#GO:0002224|toll-like receptor signaling pathway|biological_process#GO:0002755|MyD88-dependent toll-like rece…	transferase activity	GO:0001784: phosphotyrosine binding#GO:0004672: protein kinase activity#GO:0004707: MAP kinase activity#GO:0004713: protein tyrosine kinase activity#GO:0005515: protein binding#GO:0005524: ATP binding#GO:0016772: transferase activity, transferring phosphorus-containing groups#GO:0019902: phosphatase binding	GO:0001784: phosphotyrosine binding,GO:0004672: protein kinase activity,GO:0004707: MAP kinase activity,GO:0004713: protein tyrosine kinase activity,GO:0005515: protein binding,GO:0005524: ATP binding,GO:0016772: transferase activity, transferring phosphorus-containing groups,GO:0019902: phosphatase binding	Nucleus
Homo sapiens	ENSG00000154582	TCEB1	transcription elongation factor B (SIII), polypeptide 1 (15kDa, elongin C)	8	GO:0005515|protein binding|molecular_function#GO:0005654|nucleoplasm|cellular_component#GO:0005829|cytosol|cellular_component#GO:0006357|regulation of transcription from RNA polymerase II promoter|biological_process#GO:0006366|transcription from RNA polymerase II promoter|biological_process#GO:0006368|transcription elongation from RNA polymerase II promoter|biological_process#GO:0006511|ubiquitin…	protein binding	GO:0005515: protein binding	GO:0005515: protein binding	Nucleus
Homo sapiens	ENSG00000102879	CORO1A	coronin, actin binding protein, 1A	16	GO:0001772|immunological synapse|cellular_component#GO:0001845|phagolysosome assembly|biological_process#GO:0001891|phagocytic cup|cellular_component#GO:0005515|protein binding|molecular_function#GO:0005737|cytoplasm|cellular_component#GO:0005884|actin filament|cellular_component#GO:0005886|plasma membrane|cellular_component#GO:0005911|cell-cell junction|cellular_component#GO:0006816|calcium ion …	actin filament binding	GO:0005515: protein binding#GO:0008022: protein C-terminus binding#GO:0008092: cytoskeletal protein binding#GO:0042802: identical protein binding#GO:0042803: protein homodimerization activity#GO:0043548: phosphatidylinositol 3-kinase binding#GO:0044822: poly(A) RNA binding#GO:0051015: actin filament binding	GO:0005515: protein binding,GO:0008022: protein C-terminus binding,GO:0008092: cytoskeletal protein binding,GO:0042802: identical protein binding,GO:0042803: protein homodimerization activity,GO:0043548: phosphatidylinositol 3-kinase binding,GO:0044822: poly(A) RNA binding,GO:0051015: actin filament binding	Cell surface
Homo sapiens	ENSG00000154589	LY96	lymphocyte antigen 96	8	GO:0001875|lipopolysaccharide receptor activity|molecular_function#GO:0002224|toll-like receptor signaling pathway|biological_process#GO:0002755|MyD88-dependent toll-like receptor signaling pathway|biological_process#GO:0002756|MyD88-independent toll-like receptor signaling pathway|biological_process#GO:0005515|protein binding|molecular_function#GO:0005615|extracellular space|cellular_component#G…	coreceptor activity	GO:0001875: lipopolysaccharide receptor activity#GO:0005515: protein binding#GO:0015026: coreceptor activity	GO:0001875: lipopolysaccharide receptor activity,GO:0005515: protein binding,GO:0015026: coreceptor activity	Extracellular
Homo sapiens	ENSG00000157240	FZD1	frizzled family receptor 1	7	GO:0001934|positive regulation of protein phosphorylation|biological_process#GO:0001944|vasculature development|biological_process#GO:0003149|membranous septum morphogenesis|biological_process#GO:0003150|muscular septum morphogenesis|biological_process#GO:0003151|outflow tract morphogenesis|biological_process#GO:0004888|transmembrane signaling receptor activity|molecular_function#GO:0004930|G-pro…	Wnt-activated receptor activity	GO:0004888: transmembrane signaling receptor activity#GO:0004930: G-protein coupled receptor activity#GO:0005102: receptor binding#GO:0005109: frizzled binding#GO:0005515: protein binding#GO:0017147: Wnt-protein binding#GO:0030165: PDZ domain binding#GO:0042813: Wnt-activated receptor activity	GO:0004888: transmembrane signaling receptor activity,GO:0004930: G-protein coupled receptor activity,GO:0005102: receptor binding,GO:0005109: frizzled binding,GO:0005515: protein binding,GO:0017147: Wnt-protein binding,GO:0030165: PDZ domain binding,GO:0042813: Wnt-activated receptor activity	Cell surface
Homo sapiens	ENSG00000183873	SCN5A	sodium channel, voltage-gated, type V, alpha subunit	3	GO:0001518|voltage-gated sodium channel complex|cellular_component#GO:0002027|regulation of heart rate|biological_process#GO:0003231|cardiac ventricle development|biological_process#GO:0003360|brainstem development|biological_process#GO:0005216|ion channel activity|molecular_function#GO:0005248|voltage-gated sodium channel activity|molecular_function#GO:0005515|protein binding|molecular_function#…	scaffold protein binding	GO:0005216: ion channel activity#GO:0005248: voltage-gated sodium channel activity#GO:0005515: protein binding#GO:0005516: calmodulin binding#GO:0017134: fibroblast growth factor binding#GO:0019899: enzyme binding#GO:0019901: protein kinase binding#GO:0030506: ankyrin binding#GO:0031625: ubiquitin protein ligase binding#GO:0044325: ion channel binding#GO:0050998: nitric-oxide synthase binding#GO:…	GO:0005216: ion channel activity,GO:0005248: voltage-gated sodium channel activity,GO:0005515: protein binding,GO:0005516: calmodulin binding,GO:0017134: fibroblast growth factor binding,GO:0019899: enzyme binding,GO:0019901: protein kinase binding,GO:0030506: ankyrin binding,GO:0031625: ubiquitin protein ligase binding,GO:0044325: ion channel binding,GO:0050998: nitric-oxide synthase binding,GO:…	Cell surface
Homo sapiens	ENSG00000127445	PIN1	peptidylprolyl cis/trans isomerase, NIMA-interacting 1	19	GO:0000413|protein peptidyl-prolyl isomerization|biological_process#GO:0001934|positive regulation of protein phosphorylation|biological_process#GO:0003755|peptidyl-prolyl cis-trans isomerase activity|molecular_function#GO:0005515|protein binding|molecular_function#GO:0005634|nucleus|cellular_component#GO:0005654|nucleoplasm|cellular_component#GO:0005737|cytoplasm|cellular_component#GO:0006457|pr…	phosphothreonine binding	GO:0003755: peptidyl-prolyl cis-trans isomerase activity#GO:0005515: protein binding#GO:0016853: isomerase activity#GO:0031434: mitogen-activated protein kinase kinase binding#GO:0032794: GTPase activating protein binding#GO:0050815: phosphoserine binding#GO:0050816: phosphothreonine binding	GO:0003755: peptidyl-prolyl cis-trans isomerase activity,GO:0005515: protein binding,GO:0016853: isomerase activity,GO:0031434: mitogen-activated protein kinase kinase binding,GO:0032794: GTPase activating protein binding,GO:0050815: phosphoserine binding,GO:0050816: phosphothreonine binding	Nucleus
Homo sapiens	ENSG00000087470	DNM1L	dynamin 1-like	12	GO:0000266|mitochondrial fission|biological_process#GO:0001836|release of cytochrome c from mitochondria|biological_process#GO:0003374|dynamin polymerization involved in mitochondrial fission|biological_process#GO:0003924|GTPase activity|molecular_function#GO:0005515|protein binding|molecular_function#GO:0005525|GTP binding|molecular_function#GO:0005737|cytoplasm|cellular_component#GO:0005739|mit…	protein homodimerization activity	GO:0003924: GTPase activity#GO:0005515: protein binding#GO:0005525: GTP binding#GO:0008289: lipid binding#GO:0031625: ubiquitin protein ligase binding#GO:0042802: identical protein binding#GO:0042803: protein homodimerization activity	GO:0003924: GTPase activity,GO:0005515: protein binding,GO:0005525: GTP binding,GO:0008289: lipid binding,GO:0031625: ubiquitin protein ligase binding,GO:0042802: identical protein binding,GO:0042803: protein homodimerization activity	Cell surface
Homo sapiens	ENSG00000141510	TP53	tumor protein p53	17	GO:0000060|protein import into nucleus, translocation|biological_process#GO:0000122|negative regulation of transcription from RNA polymerase II promoter|biological_process#GO:0000733|DNA strand renaturation|biological_process#GO:0000785|chromatin|cellular_component#GO:0000790|nuclear chromatin|cellular_component#GO:0000979|RNA polymerase II core promoter sequence-specific DNA binding|molecular_fu…	MDM2/MDM4 family protein binding	GO:0000979: RNA polymerase II core promoter sequence-specific DNA binding#GO:0001077: RNA polymerase II core promoter proximal region sequence-specific DNA binding transcription factor activity involved in positive regulation of transcription#GO:0001085: RNA polymerase II transcription factor binding#GO:0001228: RNA polymerase II transcription regulatory region sequence-specific DNA binding trans…	GO:0000979: RNA polymerase II core promoter sequence-specific DNA binding,GO:0001077: RNA polymerase II core promoter proximal region sequence-specific DNA binding transcription factor activity involved in positive regulation of transcription,GO:0001085: RNA polymerase II transcription factor binding,GO:0001228: RNA polymerase II transcription regulatory region sequence-specific DNA binding trans…	Nucleus
Homo sapiens	ENSG00000150907	FOXO1	forkhead box O1	13	GO:0000122|negative regulation of transcription from RNA polymerase II promoter|biological_process#GO:0000989|transcription factor binding transcription factor activity|molecular_function#GO:0001078|RNA polymerase II core promoter proximal region sequence-specific DNA binding transcription factor activity involved in negative regulation of transcription|molecular_function#GO:0001568|blood vessel …	protein phosphatase 2A binding	GO:0000989: transcription factor binding transcription factor activity#GO:0001078: RNA polymerase II core promoter proximal region sequence-specific DNA binding transcription factor activity involved in negative regulation of transcription#GO:0003677: DNA binding#GO:0003682: chromatin binding#GO:0003700: sequence-specific DNA binding transcription factor activity#GO:0005515: protein binding#GO:00…	GO:0000989: transcription factor binding transcription factor activity,GO:0001078: RNA polymerase II core promoter proximal region sequence-specific DNA binding transcription factor activity involved in negative regulation of transcription,GO:0003677: DNA binding,GO:0003682: chromatin binding,GO:0003700: sequence-specific DNA binding transcription factor activity,GO:0005515: protein binding,GO:00…	Nucleus
Homo sapiens	ENSG00000138675	FGF5	fibroblast growth factor 5	4	GO:0005104|fibroblast growth factor receptor binding|molecular_function#GO:0005576|extracellular region|cellular_component#GO:0005615|extracellular space|cellular_component#GO:0007173|epidermal growth factor receptor signaling pathway|biological_process#GO:0007267|cell-cell signaling|biological_process#GO:0007399|nervous system development|biological_process#GO:0008083|growth factor activity|mole…	growth factor activity	GO:0005104: fibroblast growth factor receptor binding#GO:0008083: growth factor activity	GO:0005104: fibroblast growth factor receptor binding,GO:0008083: growth factor activity	Extracellular
Homo sapiens	ENSG00000138670	RASGEF1B	RasGEF domain family, member 1B	4	GO:0005085|guanyl-nucleotide exchange factor activity|molecular_function#GO:0005088|Ras guanyl-nucleotide exchange factor activity|molecular_function#GO:0005622|intracellular|cellular_component#GO:0005769|early endosome|cellular_component#GO:0005770|late endosome|cellular_component#GO:0007264|small GTPase mediated signal transduction|biological_process#GO:0030496|midbody|cellular_component#GO:003…	Ras guanyl-nucleotide exchange factor activity	GO:0005085: guanyl-nucleotide exchange factor activity#GO:0005088: Ras guanyl-nucleotide exchange factor activity	GO:0005085: guanyl-nucleotide exchange factor activity,GO:0005088: Ras guanyl-nucleotide exchange factor activity	Unknown
Homo sapiens	ENSG00000105810	CDK6	cyclin-dependent kinase 6	7	GO:0000082|G1/S transition of mitotic cell cycle|biological_process#GO:0000278|mitotic cell cycle|biological_process#GO:0000307|cyclin-dependent protein kinase holoenzyme complex|cellular_component#GO:0001726|ruffle|cellular_component#GO:0001954|positive regulation of cell-matrix adhesion|biological_process#GO:0003323|type B pancreatic cell development|biological_process#GO:0004672|protein kinase…	transferase activity	GO:0004672: protein kinase activity#GO:0004693: cyclin-dependent protein serine/threonine kinase activity#GO:0004713: protein tyrosine kinase activity#GO:0005515: protein binding#GO:0005524: ATP binding#GO:0016772: transferase activity, transferring phosphorus-containing groups#GO:0030332: cyclin binding	GO:0004672: protein kinase activity,GO:0004693: cyclin-dependent protein serine/threonine kinase activity,GO:0004713: protein tyrosine kinase activity,GO:0005515: protein binding,GO:0005524: ATP binding,GO:0016772: transferase activity, transferring phosphorus-containing groups,GO:0030332: cyclin binding	Nucleus
Homo sapiens	ENSG00000090339	ICAM1	intercellular adhesion molecule 1	19	GO:0001541|ovarian follicle development|biological_process#GO:0001618|virus receptor activity|molecular_function#GO:0001666|response to hypoxia|biological_process#GO:0001772|immunological synapse|cellular_component#GO:0001910|regulation of leukocyte mediated cytotoxicity|biological_process#GO:0001975|response to amphetamine|biological_process#GO:0002291|T cell activation via T cell receptor conta…	protein complex binding	GO:0001618: virus receptor activity#GO:0004872: receptor activity#GO:0004888: transmembrane signaling receptor activity#GO:0005178: integrin binding#GO:0005515: protein binding#GO:0032403: protein complex binding	GO:0001618: virus receptor activity,GO:0004872: receptor activity,GO:0004888: transmembrane signaling receptor activity,GO:0005178: integrin binding,GO:0005515: protein binding,GO:0032403: protein complex binding	Extracellular
Homo sapiens	ENSG00000120690	ELF1	E74-like factor 1 (ets domain transcription factor)	13	GO:0000978|RNA polymerase II core promoter proximal region sequence-specific DNA binding|molecular_function#GO:0000981|sequence-specific DNA binding RNA polymerase II transcription factor activity|molecular_function#GO:0001077|RNA polymerase II core promoter proximal region sequence-specific DNA binding transcription factor activity involved in positive regulation of transcription|molecular_funct…	sequence-specific DNA binding	GO:0000978: RNA polymerase II core promoter proximal region sequence-specific DNA binding#GO:0000981: sequence-specific DNA binding RNA polymerase II transcription factor activity#GO:0001077: RNA polymerase II core promoter proximal region sequence-specific DNA binding transcription factor activity involved in positive regulation of transcription#GO:0003700: sequence-specific DNA binding transcri…	GO:0000978: RNA polymerase II core promoter proximal region sequence-specific DNA binding,GO:0000981: sequence-specific DNA binding RNA polymerase II transcription factor activity,GO:0001077: RNA polymerase II core promoter proximal region sequence-specific DNA binding transcription factor activity involved in positive regulation of transcription,GO:0003700: sequence-specific DNA binding transcri…	Nucleus
Homo sapiens	ENSG00000134321	RSAD2	radical S-adenosyl methionine domain containing 2	2	GO:0001503|ossification|biological_process#GO:0003824|catalytic activity|molecular_function#GO:0005515|protein binding|molecular_function#GO:0005739|mitochondrion|cellular_component#GO:0005741|mitochondrial outer membrane|cellular_component#GO:0005743|mitochondrial inner membrane|cellular_component#GO:0005783|endoplasmic reticulum|cellular_component#GO:0005789|endoplasmic reticulum membrane|cellu…	4 iron	GO:0003824: catalytic activity#GO:0005515: protein binding#GO:0043621: protein self-association#GO:0046872: metal ion binding#GO:0051536: iron-sulfur cluster binding#GO:0051539: 4 iron, 4 sulfur cluster binding	GO:0003824: catalytic activity,GO:0005515: protein binding,GO:0043621: protein self-association,GO:0046872: metal ion binding,GO:0051536: iron-sulfur cluster binding,GO:0051539: 4 iron, 4 sulfur cluster binding	Cytoplasm
Homo sapiens	ENSG00000105397	TYK2	tyrosine kinase 2	19	GO:0004672|protein kinase activity|molecular_function#GO:0004713|protein tyrosine kinase activity|molecular_function#GO:0004715|non-membrane spanning protein tyrosine kinase activity|molecular_function#GO:0005131|growth hormone receptor binding|molecular_function#GO:0005515|protein binding|molecular_function#GO:0005524|ATP binding|molecular_function#GO:0005634|nucleus|cellular_component#GO:000573…	transferase activity	GO:0004672: protein kinase activity#GO:0004713: protein tyrosine kinase activity#GO:0004715: non-membrane spanning protein tyrosine kinase activity#GO:0005131: growth hormone receptor binding#GO:0005515: protein binding#GO:0005524: ATP binding#GO:0016772: transferase activity, transferring phosphorus-containing groups#GO:0031702: type 1 angiotensin receptor binding	GO:0004672: protein kinase activity,GO:0004713: protein tyrosine kinase activity,GO:0004715: non-membrane spanning protein tyrosine kinase activity,GO:0005131: growth hormone receptor binding,GO:0005515: protein binding,GO:0005524: ATP binding,GO:0016772: transferase activity, transferring phosphorus-containing groups,GO:0031702: type 1 angiotensin receptor binding	Nucleus
Homo sapiens	ENSG00000188906	LRRK2	leucine-rich repeat kinase 2	12	GO:0000149|SNARE binding|molecular_function#GO:0000165|MAPK cascade|biological_process#GO:0000186|activation of MAPKK activity|biological_process#GO:0000187|activation of MAPK activity|biological_process#GO:0001933|negative regulation of protein phosphorylation|biological_process#GO:0001934|positive regulation of protein phosphorylation|biological_process#GO:0001948|glycoprotein binding|molecular…	transferase activity	GO:0000149: SNARE binding#GO:0001948: glycoprotein binding#GO:0003779: actin binding#GO:0003924: GTPase activity#GO:0004672: protein kinase activity#GO:0004674: protein serine/threonine kinase activity#GO:0004708: MAP kinase kinase activity#GO:0004713: protein tyrosine kinase activity#GO:0004857: enzyme inhibitor activity#GO:0005096: GTPase activator activity#GO:0005488: binding#GO:0005515: prote…	GO:0000149: SNARE binding,GO:0001948: glycoprotein binding,GO:0003779: actin binding,GO:0003924: GTPase activity,GO:0004672: protein kinase activity,GO:0004674: protein serine/threonine kinase activity,GO:0004708: MAP kinase kinase activity,GO:0004713: protein tyrosine kinase activity,GO:0004857: enzyme inhibitor activity,GO:0005096: GTPase activator activity,GO:0005488: binding,GO:0005515: prote…	Extracellular
Homo sapiens	ENSG00000121236	TRIM6	tripartite motif containing 6	11	GO:0003674|molecular_function|molecular_function#GO:0005515|protein binding|molecular_function#GO:0005622|intracellular|cellular_component#GO:0005737|cytoplasm|cellular_component#GO:0008270|zinc ion binding|molecular_function#GO:0045087|innate immune response|biological_process#GO:0046872|metal ion binding|molecular_function#GO:0070206|protein trimerization|biological_process	metal ion binding	GO:0003674: molecular_function#GO:0005515: protein binding#GO:0008270: zinc ion binding#GO:0046872: metal ion binding	GO:0003674: molecular_function,GO:0005515: protein binding,GO:0008270: zinc ion binding,GO:0046872: metal ion binding	Cytoplasm
Homo sapiens	ENSG00000168036	CTNNB1	catenin (cadherin-associated protein), beta 1, 88kDa	3	GO:0000122|negative regulation of transcription from RNA polymerase II promoter|biological_process#GO:0000578|embryonic axis specification|biological_process#GO:0000904|cell morphogenesis involved in differentiation|biological_process#GO:0000922|spindle pole|cellular_component#GO:0001102|RNA polymerase II activating transcription factor binding|molecular_function#GO:0001501|skeletal system develo…	repressing transcription factor binding	GO:0001102: RNA polymerase II activating transcription factor binding#GO:0003677: DNA binding#GO:0003682: chromatin binding#GO:0003690: double-stranded DNA binding#GO:0003700: sequence-specific DNA binding transcription factor activity#GO:0003713: transcription coactivator activity#GO:0004871: signal transducer activity#GO:0005198: structural molecule activity#GO:0005488: binding#GO:0005515: prot…	GO:0001102: RNA polymerase II activating transcription factor binding,GO:0003677: DNA binding,GO:0003682: chromatin binding,GO:0003690: double-stranded DNA binding,GO:0003700: sequence-specific DNA binding transcription factor activity,GO:0003713: transcription coactivator activity,GO:0004871: signal transducer activity,GO:0005198: structural molecule activity,GO:0005488: binding,GO:0005515: prot…	Nucleus
Homo sapiens	ENSG00000132256	TRIM5	tripartite motif containing 5	11	GO:0000932|cytoplasmic mRNA processing body|cellular_component#GO:0002218|activation of innate immune response|biological_process#GO:0002221|pattern recognition receptor signaling pathway|biological_process#GO:0004842|ubiquitin-protein transferase activity|molecular_function#GO:0005515|protein binding|molecular_function#GO:0005622|intracellular|cellular_component#GO:0005634|nucleus|cellular_compo…	metal ion binding	GO:0004842: ubiquitin-protein transferase activity#GO:0005515: protein binding#GO:0008270: zinc ion binding#GO:0008329: signaling pattern recognition receptor activity#GO:0016874: ligase activity#GO:0042802: identical protein binding#GO:0042803: protein homodimerization activity#GO:0046872: metal ion binding	GO:0004842: ubiquitin-protein transferase activity,GO:0005515: protein binding,GO:0008270: zinc ion binding,GO:0008329: signaling pattern recognition receptor activity,GO:0016874: ligase activity,GO:0042802: identical protein binding,GO:0042803: protein homodimerization activity,GO:0046872: metal ion binding	Nucleus
Homo sapiens	ENSG00000132274	TRIM22	tripartite motif containing 22	11	GO:0003700|sequence-specific DNA binding transcription factor activity|molecular_function#GO:0003714|transcription corepressor activity|molecular_function#GO:0005515|protein binding|molecular_function#GO:0005622|intracellular|cellular_component#GO:0005634|nucleus|cellular_component#GO:0005737|cytoplasm|cellular_component#GO:0006351|transcription, DNA-templated|biological_process#GO:0006355|regula…	metal ion binding	GO:0003700: sequence-specific DNA binding transcription factor activity#GO:0003714: transcription corepressor activity#GO:0005515: protein binding#GO:0008270: zinc ion binding#GO:0016874: ligase activity#GO:0046872: metal ion binding	GO:0003700: sequence-specific DNA binding transcription factor activity,GO:0003714: transcription corepressor activity,GO:0005515: protein binding,GO:0008270: zinc ion binding,GO:0016874: ligase activity,GO:0046872: metal ion binding	Nucleus
Homo sapiens	ENSG00000104312	RIPK2	receptor-interacting serine-threonine kinase 2	8	GO:0000187|activation of MAPK activity|biological_process#GO:0001961|positive regulation of cytokine-mediated signaling pathway|biological_process#GO:0002224|toll-like receptor signaling pathway|biological_process#GO:0002250|adaptive immune response|biological_process#GO:0002755|MyD88-dependent toll-like receptor signaling pathway|biological_process#GO:0002756|MyD88-independent toll-like receptor…	transferase activity	GO:0004672: protein kinase activity#GO:0004674: protein serine/threonine kinase activity#GO:0004713: protein tyrosine kinase activity#GO:0004715: non-membrane spanning protein tyrosine kinase activity#GO:0004871: signal transducer activity#GO:0005515: protein binding#GO:0005524: ATP binding#GO:0016772: transferase activity, transferring phosphorus-containing groups#GO:0030274: LIM domain binding#…	GO:0004672: protein kinase activity,GO:0004674: protein serine/threonine kinase activity,GO:0004713: protein tyrosine kinase activity,GO:0004715: non-membrane spanning protein tyrosine kinase activity,GO:0004871: signal transducer activity,GO:0005515: protein binding,GO:0005524: ATP binding,GO:0016772: transferase activity, transferring phosphorus-containing groups,GO:0030274: LIM domain binding,…	Cytoplasm
Homo sapiens	ENSG00000129351	ILF3	interleukin enhancer binding factor 3, 90kDa	19	GO:0000279|M phase|biological_process#GO:0003677|DNA binding|molecular_function#GO:0003723|RNA binding|molecular_function#GO:0003725|double-stranded RNA binding|molecular_function#GO:0005515|protein binding|molecular_function#GO:0005634|nucleus|cellular_component#GO:0005730|nucleolus|cellular_component#GO:0005737|cytoplasm|cellular_component#GO:0005739|mitochondrion|cellular_component#GO:0006351|…	poly(A) RNA binding	GO:0003677: DNA binding#GO:0003723: RNA binding#GO:0003725: double-stranded RNA binding#GO:0005515: protein binding#GO:0044822: poly(A) RNA binding	GO:0003677: DNA binding,GO:0003723: RNA binding,GO:0003725: double-stranded RNA binding,GO:0005515: protein binding,GO:0044822: poly(A) RNA binding	Nucleus
Homo sapiens	ENSG00000103490	PYCARD	PYD and CARD domain containing	16	GO:0001773|myeloid dendritic cell activation|biological_process#GO:0002218|activation of innate immune response|biological_process#GO:0002277|myeloid dendritic cell activation involved in immune response|biological_process#GO:0002588|positive regulation of antigen processing and presentation of peptide antigen via MHC class II|biological_process#GO:0002821|positive regulation of adaptive immune r…	protein homodimerization activity	GO:0005515: protein binding#GO:0008656: cysteine-type endopeptidase activator activity involved in apoptotic process#GO:0032090: Pyrin domain binding#GO:0042803: protein homodimerization activity	GO:0005515: protein binding,GO:0008656: cysteine-type endopeptidase activator activity involved in apoptotic process,GO:0032090: Pyrin domain binding,GO:0042803: protein homodimerization activity	Nucleus
Homo sapiens	ENSG00000198001	IRAK4	interleukin-1 receptor-associated kinase 4	12	GO:0000287|magnesium ion binding|molecular_function#GO:0001816|cytokine production|biological_process#GO:0002224|toll-like receptor signaling pathway|biological_process#GO:0002755|MyD88-dependent toll-like receptor signaling pathway|biological_process#GO:0004672|protein kinase activity|molecular_function#GO:0004674|protein serine/threonine kinase activity|molecular_function#GO:0004713|protein tyr…	transferase activity	GO:0000287: magnesium ion binding#GO:0004672: protein kinase activity#GO:0004674: protein serine/threonine kinase activity#GO:0004713: protein tyrosine kinase activity#GO:0005149: interleukin-1 receptor binding#GO:0005515: protein binding#GO:0005524: ATP binding#GO:0016772: transferase activity, transferring phosphorus-containing groups	GO:0000287: magnesium ion binding,GO:0004672: protein kinase activity,GO:0004674: protein serine/threonine kinase activity,GO:0004713: protein tyrosine kinase activity,GO:0005149: interleukin-1 receptor binding,GO:0005515: protein binding,GO:0005524: ATP binding,GO:0016772: transferase activity, transferring phosphorus-containing groups	Extracellular
Homo sapiens	ENSG00000169900	PYDC1	PYD (pyrin domain) containing 1	16	GO:0005515|protein binding|molecular_function#GO:0005634|nucleus|cellular_component#GO:0005829|cytosol|cellular_component#GO:0006469|negative regulation of protein kinase activity|biological_process#GO:0008385|IkappaB kinase complex|cellular_component#GO:0032088|negative regulation of NF-kappaB transcription factor activity|biological_process#GO:0033209|tumor necrosis factor-mediated signaling pa…	protein binding	GO:0005515: protein binding	GO:0005515: protein binding	Nucleus
Homo sapiens	ENSG00000144648	CCBP2	chemokine binding protein 2	3	GO:0004930|G-protein coupled receptor activity|molecular_function#GO:0004950|chemokine receptor activity|molecular_function#GO:0005044|scavenger receptor activity|molecular_function#GO:0005515|protein binding|molecular_function#GO:0005769|early endosome|cellular_component#GO:0005884|actin filament|cellular_component#GO:0005886|plasma membrane|cellular_component#GO:0005887|integral component of pl…	C-C chemokine binding	GO:0004930: G-protein coupled receptor activity#GO:0004950: chemokine receptor activity#GO:0005044: scavenger receptor activity#GO:0005515: protein binding#GO:0016493: C-C chemokine receptor activity#GO:0016494: C-X-C chemokine receptor activity#GO:0019957: C-C chemokine binding	GO:0004930: G-protein coupled receptor activity,GO:0004950: chemokine receptor activity,GO:0005044: scavenger receptor activity,GO:0005515: protein binding,GO:0016493: C-C chemokine receptor activity,GO:0016494: C-X-C chemokine receptor activity,GO:0019957: C-C chemokine binding	Plasma membrane
Homo sapiens	ENSG00000169896	ITGAM	integrin, alpha M (complement component 3 receptor 3 subunit)	16	GO:0001846|opsonin binding|molecular_function#GO:0001948|glycoprotein binding|molecular_function#GO:0002224|toll-like receptor signaling pathway|biological_process#GO:0002523|leukocyte migration involved in inflammatory response|biological_process#GO:0005515|protein binding|molecular_function#GO:0005634|nucleus|cellular_component#GO:0005886|plasma membrane|cellular_component#GO:0007155|cell adhes…	protein heterodimerization activity	GO:0001846: opsonin binding#GO:0001948: glycoprotein binding#GO:0005515: protein binding#GO:0008201: heparin binding#GO:0043395: heparan sulfate proteoglycan binding#GO:0046872: metal ion binding#GO:0046982: protein heterodimerization activity	GO:0001846: opsonin binding,GO:0001948: glycoprotein binding,GO:0005515: protein binding,GO:0008201: heparin binding,GO:0043395: heparan sulfate proteoglycan binding,GO:0046872: metal ion binding,GO:0046982: protein heterodimerization activity	Nucleus
Homo sapiens	ENSG00000140678	ITGAX	integrin, alpha X (complement component 3 receptor 4 subunit)	16	GO:0004872|receptor activity|molecular_function#GO:0005515|protein binding|molecular_function#GO:0005886|plasma membrane|cellular_component#GO:0007155|cell adhesion|biological_process#GO:0007229|integrin-mediated signaling pathway|biological_process#GO:0007596|blood coagulation|biological_process#GO:0008305|integrin complex|cellular_component#GO:0009887|organ morphogenesis|biological_process#GO:0…	metal ion binding	GO:0004872: receptor activity#GO:0005515: protein binding#GO:0046872: metal ion binding	GO:0004872: receptor activity,GO:0005515: protein binding,GO:0046872: metal ion binding	Cell surface
Homo sapiens	ENSG00000177119	ANO6	anoctamin 6	12	GO:0002407|dendritic cell chemotaxis|biological_process#GO:0002543|activation of blood coagulation via clotting cascade|biological_process#GO:0005227|calcium activated cation channel activity|molecular_function#GO:0005229|intracellular calcium activated chloride channel activity|molecular_function#GO:0005244|voltage-gated ion channel activity|molecular_function#GO:0005247|voltage-gated chloride c…	protein homodimerization activity	GO:0005227: calcium activated cation channel activity#GO:0005229: intracellular calcium activated chloride channel activity#GO:0005244: voltage-gated ion channel activity#GO:0005247: voltage-gated chloride channel activity#GO:0017128: phospholipid scramblase activity#GO:0042803: protein homodimerization activity	GO:0005227: calcium activated cation channel activity,GO:0005229: intracellular calcium activated chloride channel activity,GO:0005244: voltage-gated ion channel activity,GO:0005247: voltage-gated chloride channel activity,GO:0017128: phospholipid scramblase activity,GO:0042803: protein homodimerization activity	Plasma membrane
Homo sapiens	ENSG00000109339	MAPK10	mitogen-activated protein kinase 10	4	GO:0000165|MAPK cascade|biological_process#GO:0000187|activation of MAPK activity|biological_process#GO:0002224|toll-like receptor signaling pathway|biological_process#GO:0002755|MyD88-dependent toll-like receptor signaling pathway|biological_process#GO:0002756|MyD88-independent toll-like receptor signaling pathway|biological_process#GO:0004672|protein kinase activity|molecular_function#GO:000470…	transferase activity	GO:0004672: protein kinase activity#GO:0004705: JUN kinase activity#GO:0004707: MAP kinase activity#GO:0004708: MAP kinase kinase activity#GO:0004713: protein tyrosine kinase activity#GO:0005515: protein binding#GO:0005524: ATP binding#GO:0016772: transferase activity, transferring phosphorus-containing groups#GO:0016773: phosphotransferase activity, alcohol group as acceptor	GO:0004672: protein kinase activity,GO:0004705: JUN kinase activity,GO:0004707: MAP kinase activity,GO:0004708: MAP kinase kinase activity,GO:0004713: protein tyrosine kinase activity,GO:0005515: protein binding,GO:0005524: ATP binding,GO:0016772: transferase activity, transferring phosphorus-containing groups,GO:0016773: phosphotransferase activity, alcohol group as acceptor	Nucleus
Homo sapiens	ENSG00000120659	TNFSF11	tumor necrosis factor (ligand) superfamily, member 11	13	GO:0001503|ossification|biological_process#GO:0002158|osteoclast proliferation|biological_process#GO:0002548|monocyte chemotaxis|biological_process#GO:0005125|cytokine activity|molecular_function#GO:0005164|tumor necrosis factor receptor binding|molecular_function#GO:0005515|protein binding|molecular_function#GO:0005576|extracellular region|cellular_component#GO:0005615|extracellular space|cellul…	tumor necrosis factor receptor superfamily binding	GO:0005125: cytokine activity#GO:0005164: tumor necrosis factor receptor binding#GO:0005515: protein binding#GO:0032813: tumor necrosis factor receptor superfamily binding	GO:0005125: cytokine activity,GO:0005164: tumor necrosis factor receptor binding,GO:0005515: protein binding,GO:0032813: tumor necrosis factor receptor superfamily binding	Extracellular
Homo sapiens	ENSG00000139218	SCAF11	SR-related CTD-associated factor 11	12	GO:0000245|spliceosomal complex assembly|biological_process#GO:0000375|RNA splicing, via transesterification reactions|biological_process#GO:0005515|protein binding|molecular_function#GO:0005634|nucleus|cellular_component#GO:0005730|nucleolus|cellular_component#GO:0006397|mRNA processing|biological_process#GO:0008270|zinc ion binding|molecular_function#GO:0008380|RNA splicing|biological_process#G…	metal ion binding	GO:0005515: protein binding#GO:0008270: zinc ion binding#GO:0044822: poly(A) RNA binding#GO:0046872: metal ion binding	GO:0005515: protein binding,GO:0008270: zinc ion binding,GO:0044822: poly(A) RNA binding,GO:0046872: metal ion binding	Nucleus
Homo sapiens	ENSG00000205356	TECPR1	tectonin beta-propeller repeat containing 1	7	GO:0000046|autophagic vacuole fusion|biological_process#GO:0000421|autophagic vacuole membrane|cellular_component#GO:0005515|protein binding|molecular_function#GO:0005765|lysosomal membrane|cellular_component#GO:0006914|autophagy|biological_process#GO:0016021|integral component of membrane|cellular_component#GO:0031410|cytoplasmic vesicle|cellular_component#GO:0032266|phosphatidylinositol-3-phosp…	phosphatidylinositol-3-phosphate binding	GO:0005515: protein binding#GO:0032266: phosphatidylinositol-3-phosphate binding	GO:0005515: protein binding,GO:0032266: phosphatidylinositol-3-phosphate binding	Plasma membrane
Homo sapiens	ENSG00000127616	SMARCA4	SWI/SNF related, matrix associated, actin dependent regulator of chromatin, subfamily a, member 4	19	GO:0000122|negative regulation of transcription from RNA polymerase II promoter|biological_process#GO:0000790|nuclear chromatin|cellular_component#GO:0000792|heterochromatin|cellular_component#GO:0000902|cell morphogenesis|biological_process#GO:0000977|RNA polymerase II regulatory region sequence-specific DNA binding|molecular_function#GO:0000978|RNA polymerase II core promoter proximal region se…	hydrolase activity	GO:0000977: RNA polymerase II regulatory region sequence-specific DNA binding#GO:0000978: RNA polymerase II core promoter proximal region sequence-specific DNA binding#GO:0000980: RNA polymerase II distal enhancer sequence-specific DNA binding#GO:0001105: RNA polymerase II transcription coactivator activity#GO:0002039: p53 binding#GO:0003676: nucleic acid binding#GO:0003677: DNA binding#GO:000368…	GO:0000977: RNA polymerase II regulatory region sequence-specific DNA binding,GO:0000978: RNA polymerase II core promoter proximal region sequence-specific DNA binding,GO:0000980: RNA polymerase II distal enhancer sequence-specific DNA binding,GO:0001105: RNA polymerase II transcription coactivator activity,GO:0002039: p53 binding,GO:0003676: nucleic acid binding,GO:0003677: DNA binding,GO:000368…	Nucleus
Homo sapiens	ENSG00000172183	ISG20	interferon stimulated exonuclease gene 20kDa	15	GO:0000175|3'-5'-exoribonuclease activity|molecular_function#GO:0000738|DNA catabolic process, exonucleolytic|biological_process#GO:0003676|nucleic acid binding|molecular_function#GO:0004527|exonuclease activity|molecular_function#GO:0005634|nucleus|cellular_component#GO:0005654|nucleoplasm|cellular_component#GO:0005730|nucleolus|cellular_component#GO:0005737|cytoplasm|cellular_component#GO:00063…	metal ion binding	GO:0000175: 3'-5'-exoribonuclease activity#GO:0003676: nucleic acid binding#GO:0004527: exonuclease activity#GO:0008310: single-stranded DNA 3'-5' exodeoxyribonuclease activity#GO:0008859: exoribonuclease II activity#GO:0030619: U1 snRNA binding#GO:0030620: U2 snRNA binding#GO:0034511: U3 snoRNA binding#GO:0046872: metal ion binding	GO:0000175: 3'-5'-exoribonuclease activity,GO:0003676: nucleic acid binding,GO:0004527: exonuclease activity,GO:0008310: single-stranded DNA 3'-5' exodeoxyribonuclease activity,GO:0008859: exoribonuclease II activity,GO:0030619: U1 snRNA binding,GO:0030620: U2 snRNA binding,GO:0034511: U3 snoRNA binding,GO:0046872: metal ion binding	Nucleus
Homo sapiens	ENSG00000111424	VDR	vitamin D (1,25- dihydroxyvitamin D3) receptor	12	GO:0000122|negative regulation of transcription from RNA polymerase II promoter|biological_process#GO:0000902|cell morphogenesis|biological_process#GO:0001501|skeletal system development|biological_process#GO:0003677|DNA binding|molecular_function#GO:0003700|sequence-specific DNA binding transcription factor activity|molecular_function#GO:0003707|steroid hormone receptor activity|molecular_functi…	lithocholic acid binding	GO:0003677: DNA binding#GO:0003700: sequence-specific DNA binding transcription factor activity#GO:0003707: steroid hormone receptor activity#GO:0004879: ligand-activated sequence-specific DNA binding RNA polymerase II transcription factor activity#GO:0005515: protein binding#GO:0008270: zinc ion binding#GO:0008434: vitamin D3 receptor activity#GO:0038186: lithocholic acid receptor activity#GO:00…	GO:0003677: DNA binding,GO:0003700: sequence-specific DNA binding transcription factor activity,GO:0003707: steroid hormone receptor activity,GO:0004879: ligand-activated sequence-specific DNA binding RNA polymerase II transcription factor activity,GO:0005515: protein binding,GO:0008270: zinc ion binding,GO:0008434: vitamin D3 receptor activity,GO:0038186: lithocholic acid receptor activity,GO:00…	Nucleus
Homo sapiens	ENSG00000187266	EPOR	erythropoietin receptor	19	GO:0004888|transmembrane signaling receptor activity|molecular_function#GO:0004900|erythropoietin receptor activity|molecular_function#GO:0005515|protein binding|molecular_function#GO:0005576|extracellular region|cellular_component#GO:0005887|integral component of plasma membrane|cellular_component#GO:0007165|signal transduction|biological_process#GO:0007420|brain development|biological_process#G…	identical protein binding	GO:0004888: transmembrane signaling receptor activity#GO:0004900: erythropoietin receptor activity#GO:0005515: protein binding#GO:0042802: identical protein binding	GO:0004888: transmembrane signaling receptor activity,GO:0004900: erythropoietin receptor activity,GO:0005515: protein binding,GO:0042802: identical protein binding	Extracellular
Homo sapiens	ENSG00000118785	SPP1	secreted phosphoprotein 1	4	GO:0001503|ossification|biological_process#GO:0001649|osteoblast differentiation|biological_process#GO:0005125|cytokine activity|molecular_function#GO:0005515|protein binding|molecular_function#GO:0005576|extracellular region|cellular_component#GO:0005615|extracellular space|cellular_component#GO:0005737|cytoplasm|cellular_component#GO:0006954|inflammatory response|biological_process#GO:0007155|c…	extracellular matrix binding	GO:0005125: cytokine activity#GO:0005515: protein binding#GO:0050840: extracellular matrix binding	GO:0005125: cytokine activity,GO:0005515: protein binding,GO:0050840: extracellular matrix binding	Extracellular
Homo sapiens	ENSG00000133112	TPT1	tumor protein, translationally-controlled 1	13	GO:0005509|calcium ion binding|molecular_function#GO:0005515|protein binding|molecular_function#GO:0005615|extracellular space|cellular_component#GO:0005634|nucleus|cellular_component#GO:0005654|nucleoplasm|cellular_component#GO:0005737|cytoplasm|cellular_component#GO:0005771|multivesicular body|cellular_component#GO:0006816|calcium ion transport|biological_process#GO:0006874|cellular calcium ion…	poly(A) RNA binding	GO:0005509: calcium ion binding#GO:0005515: protein binding#GO:0008134: transcription factor binding#GO:0044822: poly(A) RNA binding	GO:0005509: calcium ion binding,GO:0005515: protein binding,GO:0008134: transcription factor binding,GO:0044822: poly(A) RNA binding	Nucleus
Homo sapiens	ENSG00000130175	PRKCSH	protein kinase C substrate 80K-H	19	GO:0001701|in utero embryonic development|biological_process#GO:0001889|liver development|biological_process#GO:0003723|RNA binding|molecular_function#GO:0005080|protein kinase C binding|molecular_function#GO:0005509|calcium ion binding|molecular_function#GO:0005515|protein binding|molecular_function#GO:0005622|intracellular|cellular_component#GO:0005783|endoplasmic reticulum|cellular_component#G…	phosphoprotein binding	GO:0003723: RNA binding#GO:0005080: protein kinase C binding#GO:0005509: calcium ion binding#GO:0005515: protein binding#GO:0044325: ion channel binding#GO:0051219: phosphoprotein binding	GO:0003723: RNA binding,GO:0005080: protein kinase C binding,GO:0005509: calcium ion binding,GO:0005515: protein binding,GO:0044325: ion channel binding,GO:0051219: phosphoprotein binding	Unknown
Homo sapiens	ENSG00000130159	ECSIT	ECSIT homolog (Drosophila)	19	GO:0001707|mesoderm formation|biological_process#GO:0003700|sequence-specific DNA binding transcription factor activity|molecular_function#GO:0004871|signal transducer activity|molecular_function#GO:0005515|protein binding|molecular_function#GO:0005634|nucleus|cellular_component#GO:0005667|transcription factor complex|cellular_component#GO:0005737|cytoplasm|cellular_component#GO:0005739|mitochond…	oxidoreductase activity	GO:0003700: sequence-specific DNA binding transcription factor activity#GO:0004871: signal transducer activity#GO:0005515: protein binding#GO:0016651: oxidoreductase activity, acting on NAD(P)H	GO:0003700: sequence-specific DNA binding transcription factor activity,GO:0004871: signal transducer activity,GO:0005515: protein binding,GO:0016651: oxidoreductase activity, acting on NAD(P)H	Nucleus
Homo sapiens	ENSG00000164220	F2RL2	coagulation factor II (thrombin) receptor-like 2	5	GO:0004435|phosphatidylinositol phospholipase C activity|molecular_function#GO:0004930|G-protein coupled receptor activity|molecular_function#GO:0005515|protein binding|molecular_function#GO:0005576|extracellular region|cellular_component#GO:0005886|plasma membrane|cellular_component#GO:0005887|integral component of plasma membrane|cellular_component#GO:0007186|G-protein coupled receptor signalin…	thrombin receptor activity	GO:0004435: phosphatidylinositol phospholipase C activity#GO:0004930: G-protein coupled receptor activity#GO:0005515: protein binding#GO:0015057: thrombin receptor activity	GO:0004435: phosphatidylinositol phospholipase C activity,GO:0004930: G-protein coupled receptor activity,GO:0005515: protein binding,GO:0015057: thrombin receptor activity	Extracellular
Homo sapiens	ENSG00000065320	NTN1	netrin 1	17	GO:0001764|neuron migration|biological_process#GO:0005515|protein binding|molecular_function#GO:0005576|extracellular region|cellular_component#GO:0005604|basement membrane|cellular_component#GO:0005737|cytoplasm|cellular_component#GO:0006915|apoptotic process|biological_process#GO:0007409|axonogenesis|biological_process#GO:0007411|axon guidance|biological_process#GO:0008284|positive regulation o…	protein binding	GO:0005515: protein binding	GO:0005515: protein binding	Extracellular
Homo sapiens	ENSG00000181104	F2R	coagulation factor II (thrombin) receptor	5	GO:0000186|activation of MAPKK activity|biological_process#GO:0001965|G-protein alpha-subunit binding|molecular_function#GO:0002248|connective tissue replacement involved in inflammatory response wound healing|biological_process#GO:0003105|negative regulation of glomerular filtration|biological_process#GO:0004930|G-protein coupled receptor activity|molecular_function#GO:0005102|receptor binding|m…	G-protein beta-subunit binding	GO:0001965: G-protein alpha-subunit binding#GO:0004930: G-protein coupled receptor activity#GO:0005102: receptor binding#GO:0005515: protein binding#GO:0015057: thrombin receptor activity#GO:0031681: G-protein beta-subunit binding	GO:0001965: G-protein alpha-subunit binding,GO:0004930: G-protein coupled receptor activity,GO:0005102: receptor binding,GO:0005515: protein binding,GO:0015057: thrombin receptor activity,GO:0031681: G-protein beta-subunit binding	Extracellular
Homo sapiens	ENSG00000164251	F2RL1	coagulation factor II (thrombin) receptor-like 1	5	GO:0001965|G-protein alpha-subunit binding|molecular_function#GO:0002286|T cell activation involved in immune response|biological_process#GO:0002690|positive regulation of leukocyte chemotaxis|biological_process#GO:0002741|positive regulation of cytokine secretion involved in immune response|biological_process#GO:0003104|positive regulation of glomerular filtration|biological_process#GO:0004872|r…	G-protein beta-subunit binding	GO:0001965: G-protein alpha-subunit binding#GO:0004872: receptor activity#GO:0004930: G-protein coupled receptor activity#GO:0005102: receptor binding#GO:0005515: protein binding#GO:0015057: thrombin receptor activity#GO:0031681: G-protein beta-subunit binding	GO:0001965: G-protein alpha-subunit binding,GO:0004872: receptor activity,GO:0004930: G-protein coupled receptor activity,GO:0005102: receptor binding,GO:0005515: protein binding,GO:0015057: thrombin receptor activity,GO:0031681: G-protein beta-subunit binding	Plasma membrane
Homo sapiens	ENSG00000169016	E2F6	E2F transcription factor 6	2	GO:0000083|regulation of transcription involved in G1/S transition of mitotic cell cycle|biological_process#GO:0000122|negative regulation of transcription from RNA polymerase II promoter|biological_process#GO:0003677|DNA binding|molecular_function#GO:0003700|sequence-specific DNA binding transcription factor activity|molecular_function#GO:0003714|transcription corepressor activity|molecular_func…	transcription corepressor activity	GO:0003677: DNA binding#GO:0003700: sequence-specific DNA binding transcription factor activity#GO:0003714: transcription corepressor activity	GO:0003677: DNA binding,GO:0003700: sequence-specific DNA binding transcription factor activity,GO:0003714: transcription corepressor activity	Nucleus
Homo sapiens	ENSG00000138646	HERC5	HECT and RLD domain containing E3 ubiquitin protein ligase 5	4	GO:0000079|regulation of cyclin-dependent protein serine/threonine kinase activity|biological_process#GO:0004842|ubiquitin-protein transferase activity|molecular_function#GO:0005515|protein binding|molecular_function#GO:0005634|nucleus|cellular_component#GO:0005737|cytoplasm|cellular_component#GO:0005829|cytosol|cellular_component#GO:0016567|protein ubiquitination|biological_process#GO:0016874|li…	poly(A) RNA binding	GO:0004842: ubiquitin-protein transferase activity#GO:0005515: protein binding#GO:0016874: ligase activity#GO:0042296: ISG15 ligase activity#GO:0044822: poly(A) RNA binding	GO:0004842: ubiquitin-protein transferase activity,GO:0005515: protein binding,GO:0016874: ligase activity,GO:0042296: ISG15 ligase activity,GO:0044822: poly(A) RNA binding	Nucleus
Homo sapiens	ENSG00000158077	NLRP14	NLR family, pyrin domain containing 14	11	GO:0005524|ATP binding|molecular_function#GO:0007275|multicellular organismal development|biological_process#GO:0007283|spermatogenesis|biological_process#GO:0030154|cell differentiation|biological_process#GO:0045087|innate immune response|biological_process	ATP binding	GO:0005524: ATP binding	GO:0005524: ATP binding	Unknown
Homo sapiens	ENSG00000145335	SNCA	synuclein, alpha (non A4 component of amyloid precursor)	4	GO:0000287|magnesium ion binding|molecular_function#GO:0001774|microglial cell activation|biological_process#GO:0001921|positive regulation of receptor recycling|biological_process#GO:0001933|negative regulation of protein phosphorylation|biological_process#GO:0001956|positive regulation of neurotransmitter secretion|biological_process#GO:0001963|synaptic transmission, dopaminergic|biological_pro…	phosphoprotein binding	GO:0000287: magnesium ion binding#GO:0005507: copper ion binding#GO:0005509: calcium ion binding#GO:0005515: protein binding#GO:0005543: phospholipid binding#GO:0008017: microtubule binding#GO:0008198: ferrous iron binding#GO:0008270: zinc ion binding#GO:0016491: oxidoreductase activity#GO:0019894: kinesin binding#GO:0019899: enzyme binding#GO:0019904: protein domain specific binding#GO:0030544: …	GO:0000287: magnesium ion binding,GO:0005507: copper ion binding,GO:0005509: calcium ion binding,GO:0005515: protein binding,GO:0005543: phospholipid binding,GO:0008017: microtubule binding,GO:0008198: ferrous iron binding,GO:0008270: zinc ion binding,GO:0016491: oxidoreductase activity,GO:0019894: kinesin binding,GO:0019899: enzyme binding,GO:0019904: protein domain specific binding,GO:0030544: …	Nucleus
Homo sapiens	ENSG00000196470	SIAH1	siah E3 ubiquitin protein ligase 1	16	GO:0004842|ubiquitin-protein transferase activity|molecular_function#GO:0005515|protein binding|molecular_function#GO:0005634|nucleus|cellular_component#GO:0005737|cytoplasm|cellular_component#GO:0005769|early endosome|cellular_component#GO:0005829|cytosol|cellular_component#GO:0005886|plasma membrane|cellular_component#GO:0006508|proteolysis|biological_process#GO:0006511|ubiquitin-dependent prot…	ligase activity	GO:0004842: ubiquitin-protein transferase activity#GO:0005515: protein binding#GO:0008022: protein C-terminus binding#GO:0008270: zinc ion binding#GO:0016874: ligase activity	GO:0004842: ubiquitin-protein transferase activity,GO:0005515: protein binding,GO:0008022: protein C-terminus binding,GO:0008270: zinc ion binding,GO:0016874: ligase activity	Nucleus
Homo sapiens	ENSG00000183625	CCR3	chemokine (C-C motif) receptor 3	3	GO:0001938|positive regulation of endothelial cell proliferation|biological_process#GO:0004930|G-protein coupled receptor activity|molecular_function#GO:0004950|chemokine receptor activity|molecular_function#GO:0005515|protein binding|molecular_function#GO:0005886|plasma membrane|cellular_component#GO:0005887|integral component of plasma membrane|cellular_component#GO:0006935|chemotaxis|biologica…	C-C chemokine receptor activity	GO:0004930: G-protein coupled receptor activity#GO:0004950: chemokine receptor activity#GO:0005515: protein binding#GO:0016493: C-C chemokine receptor activity	GO:0004930: G-protein coupled receptor activity,GO:0004950: chemokine receptor activity,GO:0005515: protein binding,GO:0016493: C-C chemokine receptor activity	Plasma membrane
Homo sapiens	ENSG00000121807	CCR2	chemokine (C-C motif) receptor 2	3	GO:0001974|blood vessel remodeling|biological_process#GO:0002407|dendritic cell chemotaxis|biological_process#GO:0002827|positive regulation of T-helper 1 type immune response|biological_process#GO:0002829|negative regulation of type 2 immune response|biological_process#GO:0004930|G-protein coupled receptor activity|molecular_function#GO:0004950|chemokine receptor activity|molecular_function#GO:0…	protein homodimerization activity	GO:0004930: G-protein coupled receptor activity#GO:0004950: chemokine receptor activity#GO:0016493: C-C chemokine receptor activity#GO:0031727: CCR2 chemokine receptor binding#GO:0042803: protein homodimerization activity	GO:0004930: G-protein coupled receptor activity,GO:0004950: chemokine receptor activity,GO:0016493: C-C chemokine receptor activity,GO:0031727: CCR2 chemokine receptor binding,GO:0042803: protein homodimerization activity	Plasma membrane
Homo sapiens	ENSG00000129315	CCNT1	cyclin T1	12	GO:0000079|regulation of cyclin-dependent protein serine/threonine kinase activity|biological_process#GO:0003677|DNA binding|molecular_function#GO:0003682|chromatin binding|molecular_function#GO:0005515|protein binding|molecular_function#GO:0005634|nucleus|cellular_component#GO:0005654|nucleoplasm|cellular_component#GO:0006351|transcription, DNA-templated|biological_process#GO:0006366|transcripti…	transcription regulatory region DNA binding	GO:0003677: DNA binding#GO:0003682: chromatin binding#GO:0005515: protein binding#GO:0017069: snRNA binding#GO:0019901: protein kinase binding#GO:0044212: transcription regulatory region DNA binding	GO:0003677: DNA binding,GO:0003682: chromatin binding,GO:0005515: protein binding,GO:0017069: snRNA binding,GO:0019901: protein kinase binding,GO:0044212: transcription regulatory region DNA binding	Nucleus
Homo sapiens	ENSG00000174233	ADCY6	adenylate cyclase 6	12	GO:0004016|adenylate cyclase activity|molecular_function#GO:0005515|protein binding|molecular_function#GO:0005524|ATP binding|molecular_function#GO:0005886|plasma membrane|cellular_component#GO:0005929|cilium|cellular_component#GO:0006112|energy reserve metabolic process|biological_process#GO:0006171|cAMP biosynthetic process|biological_process#GO:0006833|water transport|biological_process#GO:000…	metal ion binding	GO:0004016: adenylate cyclase activity#GO:0005515: protein binding#GO:0005524: ATP binding#GO:0016849: phosphorus-oxygen lyase activity#GO:0019901: protein kinase binding#GO:0046872: metal ion binding	GO:0004016: adenylate cyclase activity,GO:0005515: protein binding,GO:0005524: ATP binding,GO:0016849: phosphorus-oxygen lyase activity,GO:0019901: protein kinase binding,GO:0046872: metal ion binding	Plasma membrane
Homo sapiens	ENSG00000071575	TRIB2	tribbles homolog 2 (Drosophila)	2	GO:0004672|protein kinase activity|molecular_function#GO:0004713|protein tyrosine kinase activity|molecular_function#GO:0004860|protein kinase inhibitor activity|molecular_function#GO:0005524|ATP binding|molecular_function#GO:0005737|cytoplasm|cellular_component#GO:0005856|cytoskeleton|cellular_component#GO:0006468|protein phosphorylation|biological_process#GO:0006469|negative regulation of prote…	transferase activity	GO:0004672: protein kinase activity#GO:0004713: protein tyrosine kinase activity#GO:0004860: protein kinase inhibitor activity#GO:0005524: ATP binding#GO:0008134: transcription factor binding#GO:0016772: transferase activity, transferring phosphorus-containing groups#GO:0031625: ubiquitin protein ligase binding#GO:0055106: ubiquitin-protein ligase regulator activity	GO:0004672: protein kinase activity,GO:0004713: protein tyrosine kinase activity,GO:0004860: protein kinase inhibitor activity,GO:0005524: ATP binding,GO:0008134: transcription factor binding,GO:0016772: transferase activity, transferring phosphorus-containing groups,GO:0031625: ubiquitin protein ligase binding,GO:0055106: ubiquitin-protein ligase regulator activity	Cytoplasm
Homo sapiens	ENSG00000182261	NLRP10	NLR family, pyrin domain containing 10	11	GO:0002827|positive regulation of T-helper 1 type immune response|biological_process#GO:0005524|ATP binding|molecular_function#GO:0005737|cytoplasm|cellular_component#GO:0019897|extrinsic component of plasma membrane|cellular_component#GO:0035397|helper T cell enhancement of adaptive immune response|biological_process#GO:0036336|dendritic cell migration|biological_process#GO:0045087|innate immune…	ATP binding	GO:0005524: ATP binding	GO:0005524: ATP binding	Plasma membrane
Homo sapiens	ENSG00000125414	MYH2	myosin, heavy chain 2, skeletal muscle, adult	17	GO:0000146|microfilament motor activity|molecular_function#GO:0001778|plasma membrane repair|biological_process#GO:0003735|structural constituent of ribosome|molecular_function#GO:0003774|motor activity|molecular_function#GO:0003779|actin binding|molecular_function#GO:0005515|protein binding|molecular_function#GO:0005516|calmodulin binding|molecular_function#GO:0005524|ATP binding|molecular_funct…	ATP binding	GO:0000146: microfilament motor activity#GO:0003735: structural constituent of ribosome#GO:0003774: motor activity#GO:0003779: actin binding#GO:0005515: protein binding#GO:0005516: calmodulin binding#GO:0005524: ATP binding	GO:0000146: microfilament motor activity,GO:0003735: structural constituent of ribosome,GO:0003774: motor activity,GO:0003779: actin binding,GO:0005515: protein binding,GO:0005516: calmodulin binding,GO:0005524: ATP binding	Cell surface
Homo sapiens	ENSG00000121281	ADCY7	adenylate cyclase 7	16	GO:0004016|adenylate cyclase activity|molecular_function#GO:0005524|ATP binding|molecular_function#GO:0005886|plasma membrane|cellular_component#GO:0006112|energy reserve metabolic process|biological_process#GO:0006171|cAMP biosynthetic process|biological_process#GO:0006833|water transport|biological_process#GO:0007165|signal transduction|biological_process#GO:0007173|epidermal growth factor rece…	metal ion binding	GO:0004016: adenylate cyclase activity#GO:0005524: ATP binding#GO:0016849: phosphorus-oxygen lyase activity#GO:0046872: metal ion binding	GO:0004016: adenylate cyclase activity,GO:0005524: ATP binding,GO:0016849: phosphorus-oxygen lyase activity,GO:0046872: metal ion binding	Plasma membrane
Homo sapiens	ENSG00000132842	AP3B1	adaptor-related protein complex 3, beta 1 subunit	5	GO:0005488|binding|molecular_function#GO:0005765|lysosomal membrane|cellular_component#GO:0005794|Golgi apparatus|cellular_component#GO:0006622|protein targeting to lysosome|biological_process#GO:0006886|intracellular protein transport|biological_process#GO:0007596|blood coagulation|biological_process#GO:0008089|anterograde axon cargo transport|biological_process#GO:0016020|membrane|cellular_comp…	GTP-dependent protein binding	GO:0005488: binding#GO:0019903: protein phosphatase binding#GO:0030742: GTP-dependent protein binding	GO:0005488: binding,GO:0019903: protein phosphatase binding,GO:0030742: GTP-dependent protein binding	Plasma membrane
Homo sapiens	ENSG00000147669	POLR2K	polymerase (RNA) II (DNA directed) polypeptide K, 7.0kDa	8	GO:0000398|mRNA splicing, via spliceosome|biological_process#GO:0001054|RNA polymerase I activity|molecular_function#GO:0001055|RNA polymerase II activity|molecular_function#GO:0001056|RNA polymerase III activity|molecular_function#GO:0003677|DNA binding|molecular_function#GO:0003899|DNA-directed RNA polymerase activity|molecular_function#GO:0005634|nucleus|cellular_component#GO:0005654|nucleopla…	zinc ion binding	GO:0001054: RNA polymerase I activity#GO:0001055: RNA polymerase II activity#GO:0001056: RNA polymerase III activity#GO:0003677: DNA binding#GO:0003899: DNA-directed RNA polymerase activity#GO:0008270: zinc ion binding	GO:0001054: RNA polymerase I activity,GO:0001055: RNA polymerase II activity,GO:0001056: RNA polymerase III activity,GO:0003677: DNA binding,GO:0003899: DNA-directed RNA polymerase activity,GO:0008270: zinc ion binding	Nucleus
Homo sapiens	ENSG00000167207	NOD2	nucleotide-binding oligomerization domain containing 2	16	GO:0000187|activation of MAPK activity|biological_process#GO:0002224|toll-like receptor signaling pathway|biological_process#GO:0002227|innate immune response in mucosa|biological_process#GO:0002253|activation of immune response|biological_process#GO:0002367|cytokine production involved in immune response|biological_process#GO:0002381|immunoglobulin production involved in immunoglobulin mediated …	CARD domain binding	GO:0005515: protein binding#GO:0005524: ATP binding#GO:0019899: enzyme binding#GO:0019901: protein kinase binding#GO:0032500: muramyl dipeptide binding#GO:0042834: peptidoglycan binding#GO:0050700: CARD domain binding	GO:0005515: protein binding,GO:0005524: ATP binding,GO:0019899: enzyme binding,GO:0019901: protein kinase binding,GO:0032500: muramyl dipeptide binding,GO:0042834: peptidoglycan binding,GO:0050700: CARD domain binding	Cell surface
Homo sapiens	ENSG00000083799	CYLD	cylindromatosis (turban tumor syndrome)	16	GO:0004843|ubiquitin-specific protease activity|molecular_function#GO:0005515|protein binding|molecular_function#GO:0005634|nucleus|cellular_component#GO:0005813|centrosome|cellular_component#GO:0005829|cytosol|cellular_component#GO:0005881|cytoplasmic microtubule|cellular_component#GO:0006511|ubiquitin-dependent protein catabolic process|biological_process#GO:0007049|cell cycle|biological_proces…	proline-rich region binding	GO:0004843: ubiquitin-specific protease activity#GO:0005515: protein binding#GO:0008270: zinc ion binding#GO:0019901: protein kinase binding#GO:0036459: ubiquitinyl hydrolase activity#GO:0061578: Lys63-specific deubiquitinase activity#GO:0070064: proline-rich region binding	GO:0004843: ubiquitin-specific protease activity,GO:0005515: protein binding,GO:0008270: zinc ion binding,GO:0019901: protein kinase binding,GO:0036459: ubiquitinyl hydrolase activity,GO:0061578: Lys63-specific deubiquitinase activity,GO:0070064: proline-rich region binding	Nucleus
Homo sapiens	ENSG00000166436	TRIM66	tripartite motif containing 66	11	GO:0003682|chromatin binding|molecular_function#GO:0005515|protein binding|molecular_function#GO:0005622|intracellular|cellular_component#GO:0005634|nucleus|cellular_component#GO:0008270|zinc ion binding|molecular_function#GO:0010369|chromocenter|cellular_component#GO:0016235|aggresome|cellular_component#GO:0042803|protein homodimerization activity|molecular_function#GO:0045087|innate immune resp…	protein homodimerization activity	GO:0003682: chromatin binding#GO:0005515: protein binding#GO:0008270: zinc ion binding#GO:0042803: protein homodimerization activity	GO:0003682: chromatin binding,GO:0005515: protein binding,GO:0008270: zinc ion binding,GO:0042803: protein homodimerization activity	Nucleus
Homo sapiens	ENSG00000079785	DDX1	DEAD (Asp-Glu-Ala-Asp) box helicase 1	2	GO:0000245|spliceosomal complex assembly|biological_process#GO:0003676|nucleic acid binding|molecular_function#GO:0003677|DNA binding|molecular_function#GO:0003682|chromatin binding|molecular_function#GO:0003712|transcription cofactor activity|molecular_function#GO:0003724|RNA helicase activity|molecular_function#GO:0003725|double-stranded RNA binding|molecular_function#GO:0004518|nuclease activi…	poly(A) RNA binding	GO:0003676: nucleic acid binding#GO:0003677: DNA binding#GO:0003682: chromatin binding#GO:0003712: transcription cofactor activity#GO:0003724: RNA helicase activity#GO:0003725: double-stranded RNA binding#GO:0004518: nuclease activity#GO:0004527: exonuclease activity#GO:0005515: protein binding#GO:0005524: ATP binding#GO:0008026: ATP-dependent helicase activity#GO:0008143: poly(A) binding#GO:0033…	GO:0003676: nucleic acid binding,GO:0003677: DNA binding,GO:0003682: chromatin binding,GO:0003712: transcription cofactor activity,GO:0003724: RNA helicase activity,GO:0003725: double-stranded RNA binding,GO:0004518: nuclease activity,GO:0004527: exonuclease activity,GO:0005515: protein binding,GO:0005524: ATP binding,GO:0008026: ATP-dependent helicase activity,GO:0008143: poly(A) binding,GO:0033…	Nucleus
Homo sapiens	ENSG00000151247	EIF4E	eukaryotic translation initiation factor 4E	4	GO:0000082|G1/S transition of mitotic cell cycle|biological_process#GO:0000288|nuclear-transcribed mRNA catabolic process, deadenylation-dependent decay|biological_process#GO:0000289|nuclear-transcribed mRNA poly(A) tail shortening|biological_process#GO:0000339|RNA cap binding|molecular_function#GO:0000932|cytoplasmic mRNA processing body|cellular_component#GO:0003723|RNA binding|molecular_functi…	poly(A) RNA binding	GO:0000339: RNA cap binding#GO:0003723: RNA binding#GO:0003743: translation initiation factor activity#GO:0005515: protein binding#GO:0031370: eukaryotic initiation factor 4G binding#GO:0044822: poly(A) RNA binding	GO:0000339: RNA cap binding,GO:0003723: RNA binding,GO:0003743: translation initiation factor activity,GO:0005515: protein binding,GO:0031370: eukaryotic initiation factor 4G binding,GO:0044822: poly(A) RNA binding	Cytoplasm
Homo sapiens	ENSG00000065559	MAP2K4	mitogen-activated protein kinase kinase 4	17	GO:0000165|MAPK cascade|biological_process#GO:0001934|positive regulation of protein phosphorylation|biological_process#GO:0002224|toll-like receptor signaling pathway|biological_process#GO:0002755|MyD88-dependent toll-like receptor signaling pathway|biological_process#GO:0002756|MyD88-independent toll-like receptor signaling pathway|biological_process#GO:0004672|protein kinase activity|molecular…	transferase activity	GO:0004672: protein kinase activity#GO:0004674: protein serine/threonine kinase activity#GO:0004708: MAP kinase kinase activity#GO:0004713: protein tyrosine kinase activity#GO:0005515: protein binding#GO:0005524: ATP binding#GO:0008545: JUN kinase kinase activity#GO:0016772: transferase activity, transferring phosphorus-containing groups#GO:0031435: mitogen-activated protein kinase kinase kinase …	GO:0004672: protein kinase activity,GO:0004674: protein serine/threonine kinase activity,GO:0004708: MAP kinase kinase activity,GO:0004713: protein tyrosine kinase activity,GO:0005515: protein binding,GO:0005524: ATP binding,GO:0008545: JUN kinase kinase activity,GO:0016772: transferase activity, transferring phosphorus-containing groups,GO:0031435: mitogen-activated protein kinase kinase kinase …	Nucleus
Homo sapiens	ENSG00000205339	IPO7	importin 7	11	GO:0005083|small GTPase regulator activity|molecular_function#GO:0005215|transporter activity|molecular_function#GO:0005488|binding|molecular_function#GO:0005515|protein binding|molecular_function#GO:0005643|nuclear pore|cellular_component#GO:0005737|cytoplasm|cellular_component#GO:0006606|protein import into nucleus|biological_process#GO:0006886|intracellular protein transport|biological_process…	histone binding	GO:0005083: small GTPase regulator activity#GO:0005215: transporter activity#GO:0005488: binding#GO:0005515: protein binding#GO:0008536: Ran GTPase binding#GO:0042393: histone binding	GO:0005083: small GTPase regulator activity,GO:0005215: transporter activity,GO:0005488: binding,GO:0005515: protein binding,GO:0008536: Ran GTPase binding,GO:0042393: histone binding	Nucleus
Homo sapiens	ENSG00000087253	LPCAT2	lysophosphatidylcholine acyltransferase 2	16	GO:0000139|Golgi membrane|cellular_component#GO:0003841|1-acylglycerol-3-phosphate O-acyltransferase activity|molecular_function#GO:0005509|calcium ion binding|molecular_function#GO:0005783|endoplasmic reticulum|cellular_component#GO:0005789|endoplasmic reticulum membrane|cellular_component#GO:0005795|Golgi stack|cellular_component#GO:0005811|lipid particle|cellular_component#GO:0006644|phospholi…	transferase activity	GO:0003841: 1-acylglycerol-3-phosphate O-acyltransferase activity#GO:0005509: calcium ion binding#GO:0016746: transferase activity, transferring acyl groups#GO:0047184: 1-acylglycerophosphocholine O-acyltransferase activity#GO:0047192: 1-alkylglycerophosphocholine O-acetyltransferase activity	GO:0003841: 1-acylglycerol-3-phosphate O-acyltransferase activity,GO:0005509: calcium ion binding,GO:0016746: transferase activity, transferring acyl groups,GO:0047184: 1-acylglycerophosphocholine O-acyltransferase activity,GO:0047192: 1-alkylglycerophosphocholine O-acetyltransferase activity	Plasma membrane
Homo sapiens	ENSG00000140443	IGF1R	insulin-like growth factor 1 receptor	15	GO:0001965|G-protein alpha-subunit binding|molecular_function#GO:0004672|protein kinase activity|molecular_function#GO:0004713|protein tyrosine kinase activity|molecular_function#GO:0004714|transmembrane receptor protein tyrosine kinase activity|molecular_function#GO:0005010|insulin-like growth factor-activated receptor activity|molecular_function#GO:0005158|insulin receptor binding|molecular_fun…	transferase activity	GO:0001965: G-protein alpha-subunit binding#GO:0004672: protein kinase activity#GO:0004713: protein tyrosine kinase activity#GO:0004714: transmembrane receptor protein tyrosine kinase activity#GO:0005010: insulin-like growth factor-activated receptor activity#GO:0005158: insulin receptor binding#GO:0005515: protein binding#GO:0005520: insulin-like growth factor binding#GO:0005524: ATP binding#GO:…	GO:0001965: G-protein alpha-subunit binding,GO:0004672: protein kinase activity,GO:0004713: protein tyrosine kinase activity,GO:0004714: transmembrane receptor protein tyrosine kinase activity,GO:0005010: insulin-like growth factor-activated receptor activity,GO:0005158: insulin receptor binding,GO:0005515: protein binding,GO:0005520: insulin-like growth factor binding,GO:0005524: ATP binding,GO:…	Cell surface
Homo sapiens	ENSG00000133789	SWAP70	SWAP switching B-cell complex 70kDa subunit	11	GO:0003677|DNA binding|molecular_function#GO:0005509|calcium ion binding|molecular_function#GO:0005515|protein binding|molecular_function#GO:0005524|ATP binding|molecular_function#GO:0005634|nucleus|cellular_component#GO:0005737|cytoplasm|cellular_component#GO:0005886|plasma membrane|cellular_component#GO:0016444|somatic cell DNA recombination|biological_process#GO:0030027|lamellipodium|cellular_…	ATP binding	GO:0003677: DNA binding#GO:0005509: calcium ion binding#GO:0005515: protein binding#GO:0005524: ATP binding	GO:0003677: DNA binding,GO:0005509: calcium ion binding,GO:0005515: protein binding,GO:0005524: ATP binding	Nucleus
Homo sapiens	ENSG00000179262	RAD23A	RAD23 homolog A (S. cerevisiae)	19	GO:0000502|proteasome complex|cellular_component#GO:0003684|damaged DNA binding|molecular_function#GO:0003697|single-stranded DNA binding|molecular_function#GO:0005515|protein binding|molecular_function#GO:0005634|nucleus|cellular_component#GO:0005737|cytoplasm|cellular_component#GO:0006289|nucleotide-excision repair|biological_process#GO:0006974|cellular response to DNA damage stimulus|biologica…	ubiquitin-specific protease binding	GO:0003684: damaged DNA binding#GO:0003697: single-stranded DNA binding#GO:0005515: protein binding#GO:0031593: polyubiquitin binding#GO:1990381: ubiquitin-specific protease binding	GO:0003684: damaged DNA binding,GO:0003697: single-stranded DNA binding,GO:0005515: protein binding,GO:0031593: polyubiquitin binding,GO:1990381: ubiquitin-specific protease binding	Nucleus
Homo sapiens	ENSG00000068305	MEF2A	myocyte enhancer factor 2A	15	GO:0000002|mitochondrial genome maintenance|biological_process#GO:0000122|negative regulation of transcription from RNA polymerase II promoter|biological_process#GO:0000165|MAPK cascade|biological_process#GO:0000790|nuclear chromatin|cellular_component#GO:0000977|RNA polymerase II regulatory region sequence-specific DNA binding|molecular_function#GO:0000978|RNA polymerase II core promoter proxima…	protein dimerization activity	GO:0000977: RNA polymerase II regulatory region sequence-specific DNA binding#GO:0000978: RNA polymerase II core promoter proximal region sequence-specific DNA binding#GO:0000981: sequence-specific DNA binding RNA polymerase II transcription factor activity#GO:0001077: RNA polymerase II core promoter proximal region sequence-specific DNA binding transcription factor activity involved in positive …	GO:0000977: RNA polymerase II regulatory region sequence-specific DNA binding,GO:0000978: RNA polymerase II core promoter proximal region sequence-specific DNA binding,GO:0000981: sequence-specific DNA binding RNA polymerase II transcription factor activity,GO:0001077: RNA polymerase II core promoter proximal region sequence-specific DNA binding transcription factor activity involved in positive …	Nucleus
Homo sapiens	ENSG00000159461	AMFR	autocrine motility factor receptor, E3 ubiquitin protein ligase	16	GO:0000209|protein polyubiquitination|biological_process#GO:0000836|Hrd1p ubiquitin ligase complex|cellular_component#GO:0004842|ubiquitin-protein transferase activity|molecular_function#GO:0004872|receptor activity|molecular_function#GO:0005515|protein binding|molecular_function#GO:0005634|nucleus|cellular_component#GO:0005737|cytoplasm|cellular_component#GO:0005789|endoplasmic reticulum membran…	metal ion binding	GO:0004842: ubiquitin-protein transferase activity#GO:0004872: receptor activity#GO:0005515: protein binding#GO:0008270: zinc ion binding#GO:0016874: ligase activity#GO:0046872: metal ion binding	GO:0004842: ubiquitin-protein transferase activity,GO:0004872: receptor activity,GO:0005515: protein binding,GO:0008270: zinc ion binding,GO:0016874: ligase activity,GO:0046872: metal ion binding	Nucleus
Homo sapiens	ENSG00000172354	GNB2	guanine nucleotide binding protein (G protein), beta polypeptide 2	7	GO:0003924|GTPase activity|molecular_function#GO:0004871|signal transducer activity|molecular_function#GO:0005246|calcium channel regulator activity|molecular_function#GO:0005515|protein binding|molecular_function#GO:0005615|extracellular space|cellular_component#GO:0005765|lysosomal membrane|cellular_component#GO:0005886|plasma membrane|cellular_component#GO:0006112|energy reserve metabolic proc…	GTPase binding	GO:0003924: GTPase activity#GO:0004871: signal transducer activity#GO:0005246: calcium channel regulator activity#GO:0005515: protein binding#GO:0032403: protein complex binding#GO:0051020: GTPase binding	GO:0003924: GTPase activity,GO:0004871: signal transducer activity,GO:0005246: calcium channel regulator activity,GO:0005515: protein binding,GO:0032403: protein complex binding,GO:0051020: GTPase binding	Extracellular
Homo sapiens	ENSG00000138814	PPP3CA	protein phosphatase 3, catalytic subunit, alpha isozyme	4	GO:0000082|G1/S transition of mitotic cell cycle|biological_process#GO:0001975|response to amphetamine|biological_process#GO:0004721|phosphoprotein phosphatase activity|molecular_function#GO:0004722|protein serine/threonine phosphatase activity|molecular_function#GO:0004723|calcium-dependent protein serine/threonine phosphatase activity|molecular_function#GO:0005509|calcium ion binding|molecular_…	protein dimerization activity	GO:0004721: phosphoprotein phosphatase activity#GO:0004722: protein serine/threonine phosphatase activity#GO:0004723: calcium-dependent protein serine/threonine phosphatase activity#GO:0005509: calcium ion binding#GO:0005515: protein binding#GO:0005516: calmodulin binding#GO:0008144: drug binding#GO:0016787: hydrolase activity#GO:0019899: enzyme binding#GO:0033192: calmodulin-dependent protein ph…	GO:0004721: phosphoprotein phosphatase activity,GO:0004722: protein serine/threonine phosphatase activity,GO:0004723: calcium-dependent protein serine/threonine phosphatase activity,GO:0005509: calcium ion binding,GO:0005515: protein binding,GO:0005516: calmodulin binding,GO:0008144: drug binding,GO:0016787: hydrolase activity,GO:0019899: enzyme binding,GO:0033192: calmodulin-dependent protein ph…	Nucleus
Homo sapiens	ENSG00000109320	NFKB1	nuclear factor of kappa light polypeptide gene enhancer in B-cells 1	4	GO:0000122|negative regulation of transcription from RNA polymerase II promoter|biological_process#GO:0000975|regulatory region DNA binding|molecular_function#GO:0000976|transcription regulatory region sequence-specific DNA binding|molecular_function#GO:0001071|nucleic acid binding transcription factor activity|molecular_function#GO:0001818|negative regulation of cytokine production|biological_pr…	transcription regulatory region DNA binding	GO:0000975: regulatory region DNA binding#GO:0000976: transcription regulatory region sequence-specific DNA binding#GO:0001071: nucleic acid binding transcription factor activity#GO:0003677: DNA binding#GO:0003690: double-stranded DNA binding#GO:0003700: sequence-specific DNA binding transcription factor activity#GO:0005515: protein binding#GO:0008134: transcription factor binding#GO:0031072: hea…	GO:0000975: regulatory region DNA binding,GO:0000976: transcription regulatory region sequence-specific DNA binding,GO:0001071: nucleic acid binding transcription factor activity,GO:0003677: DNA binding,GO:0003690: double-stranded DNA binding,GO:0003700: sequence-specific DNA binding transcription factor activity,GO:0005515: protein binding,GO:0008134: transcription factor binding,GO:0031072: hea…	Nucleus
Homo sapiens	ENSG00000139687	RB1	retinoblastoma 1	13	GO:0000075|cell cycle checkpoint|biological_process#GO:0000082|G1/S transition of mitotic cell cycle|biological_process#GO:0000083|regulation of transcription involved in G1/S transition of mitotic cell cycle|biological_process#GO:0000122|negative regulation of transcription from RNA polymerase II promoter|biological_process#GO:0000278|mitotic cell cycle|biological_process#GO:0000785|chromatin|ce…	phosphoprotein binding	GO:0001047: core promoter binding#GO:0001102: RNA polymerase II activating transcription factor binding#GO:0003674: molecular_function#GO:0003677: DNA binding#GO:0003700: sequence-specific DNA binding transcription factor activity#GO:0003713: transcription coactivator activity#GO:0005515: protein binding#GO:0008134: transcription factor binding#GO:0019899: enzyme binding#GO:0019900: kinase bindin…	GO:0001047: core promoter binding,GO:0001102: RNA polymerase II activating transcription factor binding,GO:0003674: molecular_function,GO:0003677: DNA binding,GO:0003700: sequence-specific DNA binding transcription factor activity,GO:0003713: transcription coactivator activity,GO:0005515: protein binding,GO:0008134: transcription factor binding,GO:0019899: enzyme binding,GO:0019900: kinase bindin…	Nucleus
Homo sapiens	ENSG00000109332	UBE2D3	ubiquitin-conjugating enzyme E2D 3	4	GO:0000122|negative regulation of transcription from RNA polymerase II promoter|biological_process#GO:0000209|protein polyubiquitination|biological_process#GO:0002224|toll-like receptor signaling pathway|biological_process#GO:0002756|MyD88-independent toll-like receptor signaling pathway|biological_process#GO:0004842|ubiquitin-protein transferase activity|molecular_function#GO:0005515|protein bin…	acid-amino acid ligase activity	GO:0004842: ubiquitin-protein transferase activity#GO:0005515: protein binding#GO:0005524: ATP binding#GO:0016881: acid-amino acid ligase activity	GO:0004842: ubiquitin-protein transferase activity,GO:0005515: protein binding,GO:0005524: ATP binding,GO:0016881: acid-amino acid ligase activity	Nucleus
Homo sapiens	ENSG00000169946	ZFPM2	zinc finger protein, multitype 2	8	GO:0000122|negative regulation of transcription from RNA polymerase II promoter|biological_process#GO:0001071|nucleic acid binding transcription factor activity|molecular_function#GO:0001105|RNA polymerase II transcription coactivator activity|molecular_function#GO:0001570|vasculogenesis|biological_process#GO:0001701|in utero embryonic development|biological_process#GO:0003148|outflow tract septu…	metal ion binding	GO:0001071: nucleic acid binding transcription factor activity#GO:0001105: RNA polymerase II transcription coactivator activity#GO:0003676: nucleic acid binding#GO:0003677: DNA binding#GO:0003714: transcription corepressor activity#GO:0005515: protein binding#GO:0008134: transcription factor binding#GO:0008270: zinc ion binding#GO:0046872: metal ion binding	GO:0001071: nucleic acid binding transcription factor activity,GO:0001105: RNA polymerase II transcription coactivator activity,GO:0003676: nucleic acid binding,GO:0003677: DNA binding,GO:0003714: transcription corepressor activity,GO:0005515: protein binding,GO:0008134: transcription factor binding,GO:0008270: zinc ion binding,GO:0046872: metal ion binding	Nucleus
Homo sapiens	ENSG00000170315	UBB	ubiquitin B	17	GO:0000082|G1/S transition of mitotic cell cycle|biological_process#GO:0000086|G2/M transition of mitotic cell cycle|biological_process#GO:0000122|negative regulation of transcription from RNA polymerase II promoter|biological_process#GO:0000187|activation of MAPK activity|biological_process#GO:0000209|protein polyubiquitination|biological_process#GO:0000278|mitotic cell cycle|biological_process#…	protein binding	GO:0005515: protein binding	GO:0005515: protein binding	Nucleus
Homo sapiens	ENSG00000187688	TRPV2	transient receptor potential cation channel, subfamily V, member 2	17	GO:0005216|ion channel activity|molecular_function#GO:0005261|cation channel activity|molecular_function#GO:0005262|calcium channel activity|molecular_function#GO:0005515|protein binding|molecular_function#GO:0005622|intracellular|cellular_component#GO:0005886|plasma membrane|cellular_component#GO:0005887|integral component of plasma membrane|cellular_component#GO:0006810|transport|biological_pro…	ion transmembrane transporter activity	GO:0005216: ion channel activity#GO:0005261: cation channel activity#GO:0005262: calcium channel activity#GO:0005515: protein binding#GO:0015075: ion transmembrane transporter activity	GO:0005216: ion channel activity,GO:0005261: cation channel activity,GO:0005262: calcium channel activity,GO:0005515: protein binding,GO:0015075: ion transmembrane transporter activity	Cell surface
Homo sapiens	ENSG00000154188	ANGPT1	angiopoietin 1	8	GO:0001525|angiogenesis|biological_process#GO:0001701|in utero embryonic development|biological_process#GO:0002040|sprouting angiogenesis|biological_process#GO:0002092|positive regulation of receptor internalization|biological_process#GO:0005102|receptor binding|molecular_function#GO:0005576|extracellular region|cellular_component#GO:0005615|extracellular space|cellular_component#GO:0005886|plasm…	receptor tyrosine kinase binding	GO:0005102: receptor binding#GO:0030971: receptor tyrosine kinase binding	GO:0005102: receptor binding,GO:0030971: receptor tyrosine kinase binding	Extracellular
Homo sapiens	ENSG00000164047	CAMP	cathelicidin antimicrobial peptide	3	GO:0001934|positive regulation of protein phosphorylation|biological_process#GO:0002227|innate immune response in mucosa|biological_process#GO:0005515|protein binding|molecular_function#GO:0005576|extracellular region|cellular_component#GO:0005615|extracellular space|cellular_component#GO:0005618|cell wall|cellular_component#GO:0005737|cytoplasm|cellular_component#GO:0005829|cytosol|cellular_comp…	protein binding	GO:0005515: protein binding	GO:0005515: protein binding	Extracellular
[truncated: 956 more rows]
