# Supplementary material for: Multi-omics landscape of childhood simple obesity: novel insights into pathogenesis and biomarkers discovery
Source: Cell Biosci. 2024 Nov 28;14:145. doi: 10.1186/s13578-024-01322-5 (PMC11606102; doi:10.1186/s13578-024-01322-5)
Supplement: Supplementary file 7 — Supplementary Material 7 [file 13578_2024_1322_MOESM7_ESM.xlsx]

## Sheet: Correlation_top200
Supplementary Table 6. Results of correlation analysis between differentially expressed metabolites (DEMs) and clinical variables. "*": P-value < 0.05, "**": P-value < 0.01, "***": P-value < 0.001. "cor": correlation coefficient r.
Clinical variables	Differentially expressed metobolites	Correlation coefficient	P-value	Significance
BMI	Lauric acid	-0.61873	5.42e-09	***
BMI	Testosterone sulfate	0.546254	5.76e-07	***
BMI	Phthalic anhydride	0.538108	9.11e-07	***
BMI	P-Toluenesulfonic acid	-0.515971	2.98e-06	***
BMI	D-(-)-quinic acid	-0.509723	4.11e-06	***
BMI	Acamprosate	-0.494759	8.61e-06	***
BMI	L-Methionine sulfoxide	-0.48615	1.3e-05	***
BMI	Dimethyl(tetradecyl)amine	0.470646	2.65e-05	***
BMI	DL-Alanine	0.462825	3.74e-05	***
BMI	Hexadecanedioic acid	-0.459847	4.26e-05	***
BMI	Lithocholic acid	-0.445346	7.88e-05	***
UA	Dehydrocurvularin	0.442609	8.82e-05	***
BMI	Oleamide	0.437293	0.000109535	***
BMI	3-(2-amino-2-oxoethyl)-5-methyl-hexanoic acid	-0.433313	0.000128523	***
BMI	N,N-Dimethyldodecylamine N-oxide	-0.433128	0.000129476	***
BMI	Acetyl-L-carnitine	-0.427219	0.000163541	***
BMI	N,N-Dimethylformamide	0.423887	0.000186216	***
BMI	Epiandrosterone	0.420632	0.000211126	***
BMI	L-Histidine	0.41949	0.000220564	***
BMI	Perillartine	0.415371	0.000257929	***
BMI	(+/-)9-HpODE	-0.411083	0.000302933	***
BMI	Deoxycholic acid	-0.40846	0.000333888	***
BMI	Decanoylcarnitine	-0.40738	0.000347455	***
BMI	Azelaic acid	-0.39254	0.000592667	***
BMI	Ornithine	-0.38279	0.000830626	***
BMI	Tetradecanedioic acid	-0.377529	0.000992327	***
UA	Dimethyl(tetradecyl)amine	0.377307	0.000999732	***
BMI	10-HYDROXYDECANOATE	-0.371204	0.0012242	**
UA	Gabapentin	-0.370874	0.00123754	**
BMI	Hexadecanamide	0.36943	0.0012975	**
BMI	N-Methylisoleucine	0.368983	0.0013166	**
BMI	Stearoyl-L-Carnitine	-0.368921	0.00131926	**
BMI	Tagatose	0.368581	0.00133394	**
BMI	Linoleic acid	-0.36636	0.00143376	**
BMI	Octanoyl-L-Carnitine	-0.363475	0.00157342	**
BMI	Dodecanedioic acid	-0.36292	0.00160168	**
BMI	2-Hydroxybenzothiazole	0.358122	0.00186544	**
BMI	DDAO	-0.354018	0.00212135	**
BMI	2-Amino-1,3,4-octadecanetriol	-0.352152	0.00224785	**
BMI	DL-Glutamine	-0.351226	0.00231305	**
UA	2-Amino-1,3,4-octadecanetriol	-0.348922	0.00248277	**
BMI	Serine	-0.347493	0.00259358	**
BMI	L-Isoleucine	0.345935	0.00271939	**
BMI	Indole-3-lactic acid	0.343466	0.0029299	**
BMI	Dehydrocurvularin	0.343127	0.00295996	**
BMI	Gabapentin	-0.341769	0.00308295	**
UA	3-(2-amino-2-oxoethyl)-5-methyl-hexanoic acid	-0.33837	0.00341113	**
TG	Testosterone sulfate	0.337301	0.00352062	**
BMI	Sebacic acid	-0.336987	0.00355335	**
BMI	3-(8-hydroxyoctyl)phenol	-0.336833	0.00356953	**
BMI	DEET	0.330415	0.00430373	**
UA	(+/-)9-HpODE	-0.330148	0.00433703	**
BMI	3-Hydroxypicolinic acid	-0.326373	0.00483219	**
UA	P-Toluenesulfonic acid	-0.319318	0.00589341	**
UA	CMPF	0.317436	0.00620916	**
UA	Indole-3-lactic acid	0.316989	0.00628637	**
UA	Phthalic anhydride	0.316418	0.00638612	**
BMI	Suberic acid	-0.31579	0.00649739	**
TG	Decanoylcarnitine	-0.315362	0.00657424	**
BMI	Oleoyl-L-Carnitine	-0.314973	0.00664492	**
BMI	CMPF	0.313291	0.00695761	**
UA	3-(3,4,5-trimethoxyphenyl)propanoic acid	0.312083	0.00719018	**
UA	DL-Glutamine	-0.306622	0.00832877	**
UA	4-Oxoproline	-0.304647	0.00877772	**
BMI	Betaine	0.303264	0.00910479	**
TG	Lithocholic acid	-0.303066	0.00915228	**
BMI	2-Naphthalenesulfonic acid	-0.299145	0.0101422	*
BMI	3-(3,4,5-trimethoxyphenyl)propanoic acid	0.297016	0.0107178	*
BMI	Creatine	0.294516	0.0114294	*
BMI	Benzothiazole	0.291261	0.0124177	*
UA	3-(8-hydroxyoctyl)phenol	-0.290516	0.012654	*
TG	Deoxycholic acid	-0.286975	0.0138314	*
BMI	2-Methylhippuric acid	-0.286973	0.0138322	*
TG	3-(8-hydroxyoctyl)phenol	-0.286821	0.0138848	*
BMI	Glutamine (D)	-0.283671	0.015014	*
TG	Octanoyl-L-Carnitine	-0.280279	0.0163179	*
UA	3-Dehydrocholic acid	-0.280273	0.0163203	*
BMI	Dodecylbenzenesulfonic acid	-0.278565	0.0170131	*
BMI	D-(+)-Proline	0.276282	0.0179784	*
VitD	Palmitic acid	0.275041	0.0185225	*
UA	L-Histidine	0.273964	0.0190062	*
BMI	3-Methylglutaric acid	-0.27025	0.0207573	*
VitD	Stearic acid	0.26961	0.0210724	*
VitD	Octanoyl-L-Carnitine	0.265723	0.0230766	*
UA	2-Hydroxybenzothiazole	0.262224	0.0250167	*
UA	DL-Alanine	0.261962	0.0251675	*
BMI	Stearic acid	-0.258078	0.0274927	*
UA	Hexadecanedioic acid	-0.249065	0.0335958	*
BMI	(R)-2-hydroxystearic acid	-0.248698	0.0338661	*
VitD	4-Oxoproline	0.246947	0.0351834	*
TG	N,N-Dimethyldodecylamine N-oxide	-0.240614	0.0403102	*
BMI	Oleic acid	-0.24046	0.0404419	*
BMI	L(-)-Carnitine	0.240306	0.0405745	*
TG	Creatine	0.238809	0.0418801	*
TG	DL-Alanine	0.237621	0.0429406	*
UA	Lithocholic acid	-0.235489	0.0448995	*
BMI	16-Hydroxyhexadecanoic acid	-0.233564	0.0467308	*
UA	DEET	0.231833	0.0484304	*
UA	Stearoyl-L-Carnitine	-0.23171	0.0485535	*
UA	Lauric acid	-0.231617	0.0486459	*
VitD	Valine	-0.230131	0.05015	no
UA	Ornithine	-0.226171	0.0543459	no
UA	L-Methionine sulfoxide	-0.22432	0.0564035	no
VitD	Dimethyl(tetradecyl)amine	-0.22396	0.0568108	no
BMI	C10-LAS (TENTATIVE)	-0.22184	0.0592594	no
BMI	Aspartame	0.216579	0.0657056	no
VitD	CMPF	-0.215707	0.0668277	no
UA	L(-)-Carnitine	0.215434	0.0671809	no
UA	Serine	-0.214756	0.0680681	no
UA	Oleamide	0.213738	0.0694165	no
UA	Sebacic acid	-0.212951	0.0704731	no
VitD	Decanoylcarnitine	0.21259	0.0709614	no
UA	10-HYDROXYDECANOATE	-0.211825	0.0720079	no
VitD	Lithocholic acid	0.211696	0.0721855	no
VitD	N-Methylisoleucine	-0.210816	0.0734049	no
VitD	L(-)-Carnitine	-0.210677	0.0735989	no
BMI	Palmitic acid	-0.208557	0.0766129	no
VitD	P-Toluenesulfonic acid	0.207268	0.0784937	no
TG	2-Amino-1,3,4-octadecanetriol	-0.206611	0.0794661	no
VitD	D-(+)-Proline	-0.205617	0.080955	no
TG	Acamprosate	-0.20098	0.0881986	no
TG	4-Oxoproline	-0.200733	0.088598	no
TG	Tetradecanedioic acid	-0.199375	0.0908206	no
UA	Benzothiazole	0.198465	0.092335	no
UA	D-(-)-quinic acid	-0.198372	0.0924901	no
TG	D-(-)-quinic acid	-0.194577	0.0990287	no
UA	Acamprosate	-0.194392	0.0993559	no
UA	D-(+)-Proline	0.194331	0.0994653	no
VitD	3-(3,4,5-trimethoxyphenyl)propanoic acid	-0.194139	0.0998059	no
UA	C10-LAS (TENTATIVE)	-0.193235	0.101425	no
UA	2-Methylhippuric acid	-0.191785	0.104065	no
UA	Creatine	0.191122	0.10529	no
UA	N,N-Dimethylformamide	0.190582	0.106296	no
TG	L-Methionine sulfoxide	-0.189918	0.107543	no
TG	Sebacic acid	-0.189748	0.107863	no
UA	N-Methylisoleucine	0.189163	0.108975	no
VitD	2-Amino-1,3,4-octadecanetriol	0.187552	0.112079	no
TG	L-Isoleucine	0.18512	0.116893	no
UA	Azelaic acid	-0.182776	0.121681	no
UA	Suberic acid	-0.181758	0.123808	no
TG	D-(+)-Proline	0.180677	0.126097	no
UA	DDAO	-0.179398	0.128846	no
TG	Palmitic acid	-0.179319	0.129017	no
BMI	4-Oxoproline	-0.175405	0.137722	no
TG	Lauric acid	-0.17395	0.141069	no
UA	Dodecanedioic acid	-0.173659	0.141745	no
TG	N,N-Dimethylformamide	-0.171728	0.146296	no
BMI	L-(-)-Methionine	0.170422	0.149437	no
VitD	Perillartine	-0.169239	0.152324	no
TG	Gabapentin	-0.168473	0.154216	no
TG	DDAO	-0.168056	0.155252	no
VitD	10-HYDROXYDECANOATE	0.167187	0.15743	no
TG	3-Dehydrocholic acid	0.162749	0.168908	no
VitD	C10-LAS (TENTATIVE)	0.162035	0.170812	no
TG	3-(2-amino-2-oxoethyl)-5-methyl-hexanoic acid	-0.16153	0.172165	no
VitD	DEET	-0.161201	0.173052	no
UA	Perillartine	0.160824	0.174074	no
TG	CMPF	0.156362	0.186487	no
VitD	Tagatose	-0.153441	0.194952	no
UA	Aspartame	0.152817	0.196797	no
VitD	Betaine	-0.152146	0.198795	no
BMI	Valine	0.151925	0.199455	no
UA	Dodecylbenzenesulfonic acid	-0.151506	0.200712	no
UA	Testosterone sulfate	0.15129	0.201362	no
TG	3-(3,4,5-trimethoxyphenyl)propanoic acid	0.148046	0.211307	no
BMI	3-Dehydrocholic acid	-0.147698	0.212396	no
VitD	Benzothiazole	-0.146993	0.214612	no
TG	Oleic acid	-0.146195	0.217137	no
VitD	Aspartame	-0.14599	0.21779	no
UA	Betaine	0.142034	0.230652	no
TG	Indole-3-lactic acid	0.140363	0.236239	no
UA	N,N-Dimethyldodecylamine N-oxide	-0.139427	0.239411	no
TG	Serine	-0.13572	0.252259	no
TG	3-Methylglutaric acid	-0.13501	0.254771	no
UA	Hexadecanamide	0.134305	0.257281	no
VitD	Indole-3-lactic acid	-0.134126	0.257922	no
VitD	Acetyl-L-carnitine	0.13337	0.260639	no
VitD	3-Hydroxypicolinic acid	0.133016	0.261921	no
UA	Octanoyl-L-Carnitine	0.132917	0.262278	no
VitD	N,N-Dimethylformamide	-0.132676	0.263151	no
VitD	Oleic acid	0.131781	0.266413	no
TG	(+/-)9-HpODE	-0.130752	0.2702	no
UA	Linoleic acid	-0.126206	0.287349	no
UA	Stearic acid	-0.125126	0.291526	no
VitD	3-Methylglutaric acid	0.123574	0.297601	no
UA	Tetradecanedioic acid	-0.123059	0.299634	no
TG	Aspartame	0.122498	0.301861	no
TG	Stearic acid	-0.121742	0.304876	no
VitD	Dodecylbenzenesulfonic acid	0.120087	0.311545	no
UA	Tagatose	0.117737	0.321179	no
VitD	DL-Glutamine	0.116416	0.326678	no
TG	L-(-)-Methionine	0.114707	0.333877	no
VitD	Dodecanedioic acid	0.113052	0.340942	no
UA	3-Hydroxypicolinic acid	-0.111366	0.34824	no
TG	Hexadecanedioic acid	-0.10997	0.354351	no
UA	Oleic acid	0.108851	0.3593	no
UA	Decanoylcarnitine	0.108805	0.359505	no
VitD	Hexadecanedioic acid	0.108779	0.35962	no
UA	Glutamine (D)	-0.108388	0.361359	no
UA	L-Isoleucine	0.108049	0.362873	no
VitD	DDAO	0.106419	0.370202	no
TG	Epiandrosterone	0.105836	0.372844	no
UA	Deoxycholic acid	-0.105442	0.374635	no
TG	P-Toluenesulfonic acid	-0.105003	0.37664	no
VitD	Linoleic acid	0.102207	0.389546	no
UA	2-Naphthalenesulfonic acid	-0.101508	0.392814	no
UA	L-(-)-Methionine	0.0993636	0.402939	no
VitD	N,N-Dimethyldodecylamine N-oxide	0.0992757	0.403358	no
TG	16-Hydroxyhexadecanoic acid	-0.0953909	0.422098	no
UA	Oleoyl-L-Carnitine	-0.0927764	0.434987	no
VitD	3-(8-hydroxyoctyl)phenol	0.0925339	0.436194	no
TG	Oleoyl-L-Carnitine	-0.0915494	0.441112	no
TG	Suberic acid	-0.0910557	0.44359	no
VitD	Testosterone sulfate	0.0904203	0.44679	no
VitD	Gabapentin	0.0895718	0.451084	no
VitD	Ornithine	0.0888313	0.45485	no
TG	Ornithine	-0.0887569	0.455229	no
VitD	Deoxycholic acid	0.0881525	0.458317	no
UA	3-Methylglutaric acid	-0.0875005	0.461661	no
TG	DL-Glutamine	-0.0865198	0.466716	no
TG	N-Methylisoleucine	-0.0857639	0.470632	no
TG	2-Naphthalenesulfonic acid	-0.0839125	0.4803	no
TG	Tagatose	0.0834034	0.482976	no
VitD	Azelaic acid	0.082398	0.488286	no
VitD	3-Dehydrocholic acid	0.0815958	0.492544	no
VitD	Lauric acid	0.0805467	0.498142	no
VitD	L-Histidine	-0.079544	0.503524	no
VitD	L-(-)-Methionine	-0.0785103	0.509103	no
VitD	Tetradecanedioic acid	0.0776001	0.514042	no
VitD	D-(-)-quinic acid	0.0769676	0.517488	no
TG	Glutamine (D)	0.0765688	0.519667	no
VitD	Phthalic anhydride	-0.0764893	0.520102	no
TG	3-Hydroxypicolinic acid	-0.0755352	0.525336	no
VitD	(R)-2-hydroxystearic acid	0.0742369	0.532499	no
TG	Dodecylbenzenesulfonic acid	-0.0736221	0.535909	no
TG	Acetyl-L-carnitine	-0.0730204	0.539256	no
TG	Oleamide	0.0718016	0.546067	no
TG	2-Methylhippuric acid	0.0714468	0.548057	no
UA	Epiandrosterone	0.0713333	0.548695	no
VitD	Epiandrosterone	-0.0701332	0.555457	no
TG	Phthalic anhydride	0.0610638	0.607809	no
VitD	DL-Alanine	-0.0603676	0.611915	no
VitD	Stearoyl-L-Carnitine	0.0590254	0.619865	no
VitD	2-Naphthalenesulfonic acid	0.0585472	0.622708	no
VitD	Oleamide	-0.0574981	0.628964	no
VitD	Suberic acid	0.0573439	0.629887	no
VitD	Sebacic acid	0.0568965	0.632564	no
VitD	Acamprosate	0.0566805	0.633859	no
VitD	(+/-)9-HpODE	-0.0561405	0.637099	no
VitD	Creatine	-0.054968	0.64416	no
UA	(R)-2-hydroxystearic acid	-0.0546569	0.646038	no
TG	L-Histidine	0.0529178	0.656581	no
TG	Stearoyl-L-Carnitine	0.0473792	0.690597	no
TG	Valine	-0.0467621	0.694427	no
VitD	2-Hydroxybenzothiazole	-0.0448322	0.706453	no
TG	Dodecanedioic acid	-0.0436456	0.713882	no
VitD	Oleoyl-L-Carnitine	0.0430117	0.717863	no
VitD	3-(2-amino-2-oxoethyl)-5-methyl-hexanoic acid	0.0406513	0.732749	no
VitD	Serine	0.0379515	0.749896	no
TG	Azelaic acid	-0.0378601	0.750479	no
VitD	L-Isoleucine	-0.0377356	0.751273	no
TG	Dehydrocurvularin	0.0364871	0.759249	no
VitD	Glutamine (D)	0.0350975	0.768156	no
TG	Hexadecanamide	0.0336175	0.777675	no
TG	(R)-2-hydroxystearic acid	0.0326455	0.783945	no
TG	L(-)-Carnitine	0.0320592	0.787733	no
TG	Betaine	-0.0282485	0.812473	no
TG	C10-LAS (TENTATIVE)	-0.0261041	0.826478	no
VitD	2-Methylhippuric acid	0.0259644	0.827392	no
TG	DEET	0.0249315	0.834159	no
UA	Palmitic acid	0.0236183	0.842779	no
VitD	Dehydrocurvularin	0.0224624	0.850383	no
UA	Acetyl-L-carnitine	-0.0218288	0.854556	no
UA	Valine	0.0199005	0.867282	no
VitD	16-Hydroxyhexadecanoic acid	0.0152423	0.898157	no
TG	Perillartine	0.0135612	0.909339	no
VitD	Hexadecanamide	-0.013175	0.91191	no
TG	10-HYDROXYDECANOATE	-0.0120492	0.919411	no
TG	2-Hydroxybenzothiazole	0.0107378	0.928157	no
UA	16-Hydroxyhexadecanoic acid	0.00962629	0.935578	no
TG	Linoleic acid	-0.00839279	0.943818	no
VitD	L-Methionine sulfoxide	0.00711206	0.952381	no
TG	Benzothiazole	0.00549234	0.963217	no
TG	Dimethyl(tetradecyl)amine	-0.00493694	0.966934	no
