# Supplementary material for: Multi-omics landscape of childhood simple obesity: novel insights into pathogenesis and biomarkers discovery
Source: Cell Biosci. 2024 Nov 28;14:145. doi: 10.1186/s13578-024-01322-5 (PMC11606102; doi:10.1186/s13578-024-01322-5)
Supplement: Supplementary file 8 — Supplementary Material 8 [file 13578_2024_1322_MOESM8_ESM.xlsx]

## Sheet: OTU_table_taxonomy
Supplementary Table 7. Number of OTUs detected in each sample in the obesity and normal control groups.
OTU	Individuals in the normal control group																																Individuals in the obesity group
	N1	N2	N3	N4	N5	N6	N7	N8	N9	N10	N11	N13	N14	N15	N16	N17	N18	N19	N20	N21	N22	N23	N24	N25	N26	N27	N28	N29	N30	N31	N32	N33	F1	F2	F4	F5	F6	F7	F8	F9	F10	F11	F12	F13	F14	F15	F16	F17	F18
OTU00001	2377	521	608	367	365	84	744	483	1281	917	7177	1863	1	783	1583	403	6926	1831	1205	66	115	208	8128	9492	3638	621	4811	1217	0	5393	7492	4916	447	542	2156	191	51	43	7875	111	969	827	3823	11033	488	2107	1474	8574	271
OTU00002	611	1871	1246	946	1038	362	610	704	4889	1820	35	298	585	958	32	154	973	1957	741	237	188	1881	1203	720	406	1209	957	600	450	684	802	757	470	4709	12788	0	1112	594	57	62	79	1264	913	745	141	444	740	44	1699
OTU00003	0	0	0	9817	0	88	2116	9495	0	0	0	0	0	0	46	0	1	1	9089	0	0	3506	0	0	1229	6473	0	0	0	0	0	30	0	0	0	2359	8325	0	0	0	0	9404	0	0	0	0	247	0	1366
OTU00004	18	0	0	862	0	1251	0	0	0	0	0	2264	22	0	46	0	1	8	0	159	0	0	0	0	642	0	0	0	14	0	0	0	0	0	0	733	1	0	4	0	0	0	0	0	2494	0	17	0	10409
OTU00005	61	417	1448	187	363	176	228	43	1063	9280	32	549	375	306	112	11	509	322	502	207	98	1463	88	0	45	1435	0	1799	169	566	624	1138	297	1826	0	1456	1034	766	0	93	0	144	501	244	45	301	167	161	219
OTU00006	917	263	3533	137	97	26	113	87	2234	39	2695	663	0	253	301	75	2136	783	344	6	51	207	355	0	472	858	0	69	1	2145	743	0	78	503	16	1	2294	15	816	129	436	534	134	2419	168	507	697	176	19
OTU00007	437	859	260	1037	508	528	770	677	1034	473	47	68	604	1042	418	101	707	1568	667	390	151	2254	1109	592	618	258	750	11	33	596	631	430	206	1487	0	0	1678	771	55	53	56	1021	794	147	132	410	615	27	584
OTU00008	1681	0	10	0	0	0	101	512	0	337	0	3654	0	2	1273	0	88	0	176	30	27	0	20	0	1161	213	1	808	4	0	1668	233	226	0	0	0	1185	15	0	0	0	9	3304	71	0	460	1055	0	0
OTU00009	838	505	0	164	338	59	631	254	1707	498	23	970	5	553	2156	577	3	1108	351	8	125	198	233	821	1047	421	14	731	2	567	1799	435	92	0	945	175	1	48	3	35	1199	606	291	97	538	1471	709	742	286
OTU00010	6	0	171	245	172	16	58	350	157	184	126	1	382	1299	3697	904	283	202	296	196	11	0	3966	79	827	34	515	23	95	20	0	10491	10	50	155	11	109	0	609	1179	28	38	8	0	95	208	331	20	3
OTU00011	288	437	1474	649	245	184	279	37	530	4	10	638	296	310	175	2	578	1182	613	199	101	1564	81	0	62	0	0	1878	249	512	610	865	426	321	275	1001	111	738	0	68	0	170	623	278	45	263	249	260	30
OTU00012	0	0	0	2702	0	0	1645	4797	0	1348	0	0	0	0	462	0	373	0	1041	0	109	1815	0	0	167	2518	0	7303	0	0	0	160	0	0	0	1455	0	0	0	0	0	0	0	0	0	0	0	0	0
OTU00013	20	9	0	56	96	208	1143	0	12	0	23	6	0	24	668	44	0	12	2	70	47	1790	99	0	29	1	0	0	9	61	0	37	0	10	0	11875	981	76	8	33	0	5	5	40	2	57	103	0	78
OTU00014	2824	0	6691	0	2	1	0	23	763	23	0	125	0	472	1	0	4880	2	0	126	0	0	0	16	0	0	1	3	6	0	228	0	92	1285	2	0	59	0	0	1	0	429	0	0	150	852	2	753	0
OTU00015	0	0	0	1222	0	0	0	1	0	0	1	0	94	0	14	0	0	0	0	297	0	0	0	0	111	137	2	0	34	0	0	0	0	0	0	4385	0	0	0	1	0	6249	0	0	1569	0	0	0	0
OTU00016	8	0	0	0	0	191	0	1	0	0	0	0	20	0	88	0	0	0	0	88	1	0	0	0	0	0	0	0	3	0	0	0	0	0	0	1	0	0	0	0	0	1298	0	0	3131	0	10	0	0
OTU00017	0	0	0	0	255	0	0	0	0	0	0	3099	0	0	30	1	0	0	0	17	0	0	1237	0	674	344	0	659	0	0	0	0	27	0	0	0	0	48	2189	0	0	33	0	0	18	500	1	2138	0
OTU00018	4	8	14	0	0	12	0	0	0	0	0	0	0	0	0	14915	0	0	0	0	79	0	0	0	0	0	12	0	0	0	44	0	0	256	0	0	0	0	0	0	0	1	0	0	0	0	0	0	0
OTU00019	3	106	113	151	25	29	114	58	712	23	65	41	2	46	111	11	63	110	52	46	14	110	212	0	0	35	2804	31	11	8	33	29	14	559	32	25	89	301	63	43	4272	24	53	2338	58	37	5	92	369
OTU00020	105	2	7	77	201	7	137	25	1490	89	2	259	1	221	5	0	482	93	105	7	2	1	0	0	69	24	0	128	1	557	101	13	38	1003	17	2	190	2	517	0	0	62	121	418	869	74	196	650	57
OTU00021	829	205	202	123	102	26	147	25	310	48	181	556	0	205	301	80	417	723	415	12	24	288	446	0	304	950	0	62	2	319	705	0	59	1218	17	1	174	11	655	0	534	552	113	94	150	467	473	131	29
OTU00022	6	45	0	23	602	85	39	598	0	8	187	0	0	17	326	292	297	0	116	3	42	544	57	0	535	0	0	85	0	15	0	32	5	0	0	3	88	6	285	1073	3420	0	325	0	311	479	1030	0	14
OTU00023	0	0	0	0	0	0	0	0	0	0	0	0	8	13144	7	0	0	0	0	113	0	0	0	0	0	0	0	0	17	0	0	0	0	0	0	0	0	0	0	0	0	0	0	0	0	0	0	0	0
OTU00024	0	0	90	0	0	0	30	1158	0	0	0	0	0	0	88	1	1065	0	1	0	0	0	1645	0	51	0	0	0	0	0	0	1532	0	0	0	37	0	47	0	0	0	0	0	0	0	0	20	0	0
OTU00025	39	53	35	51	48	6	25	10	0	31	1265	43	0	54	73	110	781	384	144	27	8	75	97	169	180	288	40	166	4	96	137	83	5	44	23	1	123	27	878	325	1320	40	31	94	102	109	73	0	0
OTU00026	352	54	48	0	335	229	0	0	0	0	0	0	11	938	809	147	0	18	0	177	1	1871	1	0	0	1786	0	0	138	60	0	0	43	0	0	0	0	180	1	0	0	224	92	0	588	338	663	1	0
OTU00027	0	1	0	42	9	2	0	6	3	29	0	21	24	41	34	0	0	1	0	131	0	53	8	0	66	18	946	45	5	3	0	418	11	95	9009	25	75	1	4	6	0	289	2	0	0	3	7	13	22
OTU00028	0	0	0	0	0	0	0	0	0	0	0	0	96	1	0	0	0	0	0	0	0	0	0	0	0	0	0	0	19	0	0	0	0	0	0	0	0	0	0	0	0	0	0	0	963	0	0	0	0
OTU00029	7	0	324	0	0	89	183	2	0	1622	0	498	0	9	0	1	63	28	0	0	0	0	0	0	0	0	0	0	0	0	0	407	0	0	0	175	0	193	0	0	0	1	0	0	865	0	0	0	2858
OTU00030	360	140	230	47	12	82	225	4	0	212	32	0	2	74	26	15	2	60	0	45	28	1973	7	0	50	211	0	638	14	1323	35	1	45	1419	102	77	8	18	1	114	7	128	212	2	18	0	341	0	0
OTU00031	0	0	0	0	0	0	0	0	0	0	0	0	0	0	0	0	0	0	0	0	0	0	0	0	0	0	0	0	0	0	0	0	0	0	0	0	0	0	0	0	0	0	0	0	0	0	0	0	0
OTU00032	1	10	0	1	52	0	1031	1	410	224	26	2	0	1	0	332	0	6	0	0	44	3	3	14	0	149	2	57	0	4	1312	913	713	0	528	6	0	15	16	54	0	0	393	11	0	6	2	0	57
OTU00033	49	0	0	0	0	13	0	0	0	0	0	0	0	0	38	0	0	0	0	0	0	0	0	0	335	0	0	0	0	0	3	60	0	0	0	0	0	130	0	933	0	0	0	221	396	0	0	0	116
OTU00034	918	100	0	14	0	0	14	0	0	0	0	0	0	0	70	0	0	6795	0	0	0	0	0	0	0	0	0	0	1	0	0	4	0	0	0	2	0	1	0	0	1	0	0	0	492	0	0	0	0
OTU00035	0	0	0	0	0	0	0	0	0	0	0	0	0	0	0	0	0	0	0	0	0	0	0	0	0	0	0	0	0	0	0	0	0	0	0	0	0	0	0	0	0	0	0	0	0	0	0	0	0
OTU00036	0	0	0	0	0	0	0	0	0	0	0	0	0	0	0	0	0	0	0	0	0	0	0	0	6777	0	0	0	0	0	0	0	6	0	0	0	0	0	0	0	0	24	0	0	0	0	1238	0	0
OTU00037	0	0	0	574	0	0	1101	1	0	0	0	0	1	0	11	0	0	0	0	0	0	0	0	0	0	608	0	0	0	0	0	3	0	0	0	0	1096	0	0	0	0	3	0	0	0	0	166	0	2922
OTU00038	0	0	0	0	0	0	1	0	7	0	0	0	0	0	24	0	0	0	1	0	0	1	21	1065	0	0	0	0	0	3	0	0	0	0	1	0	6	0	69	0	6594	0	4	0	0	0	0	0	0
OTU00039	310	0	0	0	231	0	268	0	0	134	0	0	3	870	2	2	1	22	6	20	353	374	0	0	518	0	0	722	4	0	0	0	0	1	0	1	0	1	0	173	0	0	1	2	0	842	0	2	0
OTU00040	0	0	0	0	0	0	0	0	0	0	0	0	0	0	0	0	0	0	0	0	0	0	0	0	0	0	0	6976	0	0	0	0	0	0	0	0	0	85	0	0	0	0	0	0	0	0	6	0	0
OTU00041	0	617	324	0	211	41	0	0	0	6	0	245	73	0	0	47	174	0	0	133	32	0	233	0	84	186	0	576	520	40	45	0	126	32	0	0	5	0	0	65	0	0	0	819	6	122	265	9	89
OTU00042	0	337	280	460	0	1	18	119	0	95	44	67	0	1	9	15	43	169	60	4	31	171	0	0	0	23	5	14	1	14	33	157	1	69	49	2	732	16	24	227	1981	64	9	156	17	48	8	278	80
OTU00043	1	58	174	116	14	8	2	18	0	141	4	9	0	30	5	168	15	24	30	0	36	21	23	41	3	5	3165	0	0	88	19	75	10	241	19	2	61	10	38	75	504	3	38	408	48	25	95	22	53
OTU00044	128	0	18	0	0	4	123	324	0	290	0	68	0	0	156	0	117	0	127	31	45	0	10	0	210	172	2	627	7	0	313	157	282	0	0	3	0	22	0	0	0	4	578	70	0	329	164	7	0
OTU00045	135	1	109	205	17	27	13	256	232	4	23	286	0	22	0	198	32	251	112	10	81	82	89	0	203	127	0	61	3	64	200	99	0	6	1	0	96	11	398	0	0	0	0	166	0	124	21	19	159
OTU00046	0	2439	0	0	13	16	0	0	0	0	0	0	0	323	0	177	0	529	0	5	0	0	0	0	0	286	1	0	3	68	0	0	0	0	0	0	0	3	0	962	0	0	319	0	20	0	1241	0	0
OTU00047	5	142	80	157	24	20	141	44	679	33	10	45	3	57	101	20	55	95	46	30	18	126	172	0	2	23	72	35	5	13	15	30	32	530	38	17	86	253	9	50	0	9	45	238	47	34	7	109	388
OTU00048	0	0	19	0	0	61	0	0	0	0	0	708	0	0	0	2	71	0	0	9	0	0	1	0	385	0	0	0	7	0	0	105	0	0	0	0	0	59	0	0	0	0	0	0	0	0	0	1369	0
OTU00049	0	0	0	0	0	0	11	0	0	4	0	128	0	0	247	0	0	20	0	2	0	4	14	1586	0	0	0	36	0	0	0	0	15	0	0	0	0	2	38	24	2950	2	105	0	45	16	0	6	4
OTU00050	0	47	217	0	33	77	341	0	295	0	44	0	0	22	578	18	0	152	186	74	93	122	35	0	230	113	0	4	3	212	0	0	13	0	0	1	9	20	0	0	0	19	80	0	0	0	132	0	0
OTU00051	0	424	0	0	0	9	0	0	0	0	0	0	1	1549	199	0	0	0	331	0	0	15	58	0	117	0	0	0	0	0	0	0	0	0	0	0	0	0	0	3236	0	0	0	0	53	0	0	0	0
OTU00052	0	0	0	0	0	221	72	39	0	0	0	0	3	169	840	537	1364	0	0	0	189	0	0	0	0	0	0	221	124	0	0	0	0	0	0	0	0	0	1	0	0	0	0	0	0	0	345	495	0
OTU00053	7	12	1622	0	5	31	9	122	5	260	0	2	18	18	1	2	2	0	7	7	8	3	3	12	17	7	203	347	0	4	1	18	27	35	401	142	2	18	0	0	0	8	17	0	0	0	21	0	6
OTU00054	41	59	47	246	4	22	5	1	0	68	0	0	0	17	23	49	17	1233	0	18	12	4	69	0	1	141	0	50	0	26	185	14	152	0	665	22	58	75	201	251	0	117	65	0	52	17	80	116	0
OTU00055	0	0	1	0	43	38	27	0	0	64	0	0	0	8	333	142	0	65	15	14	23	21	1	0	0	0	0	1	12	5	0	2	0	0	0	0	0	6	334	3810	0	8	0	7	0	5	0	0	0
OTU00056	39	5	56	53	20	45	124	0	150	17	701	108	0	56	369	11	1319	0	27	6	24	86	7	0	63	49	21	13	5	6	114	3	8	29	0	0	18	1	0	194	43	8	1	115	55	97	36	42	0
OTU00057	0	0	0	0	0	0	69	0	0	9	44	0	0	1097	18	0	7	0	0	2	2	2	40	81	80	0	90	84	1	0	9	0	0	0	2	117	8	30	45	0	0	0	1	0	0	0	26	0	0
OTU00058	48	0	0	0	0	758	0	0	0	0	198	123	0	0	0	0	0	0	44	0	0	0	0	0	56	0	0	0	0	0	0	0	733	0	0	724	1	0	0	0	0	0	40	0	55	87	0	0	5
OTU00059	0	13	0	0	13	6	47	0	51	37	21	14	4	11	746	1	1	0	72	7	399	4	0	0	13	31	4	0	2	10	0	3	6	176	1	64	14	19	0	0	0	5	0	0	12	10	19	1	166
OTU00060	0	0	0	512	0	106	390	90	0	0	0	0	1	0	44	0	2	0	129	0	0	509	0	0	270	212	0	0	0	0	0	50	0	0	0	473	821	0	0	0	0	0	0	0	0	0	0	1	0
OTU00061	0	0	0	0	0	0	0	0	0	0	0	0	0	0	0	0	0	0	0	0	0	0	0	0	0	0	0	0	0	0	0	0	0	0	0	0	0	0	0	0	0	0	0	0	0	0	0	0	0
OTU00062	3	0	0	60	7	20	4	66	2	10	0	11	10	25	107	2	0	0	0	23	3	0	6	0	4	2	1	0	2	4	0	789	3	31	14	0	16	2	0	6	0	18	2	22	12	0	27	0	0
OTU00063	20	58	65	0	11	13	5	0	0	684	0	0	2	7	54	72	13	0	0	13	17	9	62	0	1	430	0	22	4	25	164	8	76	10	392	36	55	105	203	294	0	93	49	0	42	4	181	76	8
OTU00064	3	0	0	0	0	4	3	8	1832	0	15	30	1	254	5	1	111	2	14	1	3	1	0	0	96	0	0	1	0	423	17	3	54	4	17	2	73	3	320	0	0	35	125	209	26	0	15	0	31
OTU00065	2	2	5	1	0	0	3	12	34	6	20	12	0	2	57	6	649	70	2	3	0	1	25	747	2	1	60	5	0	1	9	30	1	1	0	0	2	0	1568	146	261	2	0	15	2	8	5	272	2
OTU00066	0	11	167	3	52	7	19	11	69	74	1	40	4	2	23	6	40	9	12	29	1	3	10	60	3	18	2397	4	5	54	0	84	8	15	74	8	0	12	7	57	15	17	5	1	2	16	77	41	6
OTU00067	5	8	1	56	2	13	19	184	26	97	25	277	1	15	2	1	96	7	0	4	13	4	19	0	8	0	0	0	1	18	5	1249	0	0	60	0	56	2	0	0	594	8	8	10	67	1	1	0	0
OTU00068	0	0	0	0	243	0	0	0	0	0	0	170	0	0	25	0	0	0	0	26	0	0	352	0	721	316	0	624	0	0	0	0	11	0	0	0	0	42	326	0	0	93	0	0	23	217	1	569	0
OTU00069	6	0	0	0	7	0	0	0	0	0	0	0	1	15	2823	13	2	23	41	0	17	35	0	0	8	18	0	0	0	47	0	2	7	5	0	0	18	2	0	0	0	64	17	0	63	0	240	0	0
OTU00070	7	29	6	29	40	19	16	0	0	21	16	0	6	7	8	3	4	6	96	7	65	95	1	0	7	3	0	2	170	119	0	0	10	4	4	1	0	2	0	6	0	30	18	0	2	10	201	2	4
OTU00071	0	0	0	0	247	0	0	0	0	0	0	0	0	0	0	1	0	55	353	0	0	0	0	0	0	0	0	0	0	0	0	0	298	0	0	0	0	81	0	856	0	0	0	0	0	0	0	0	0
OTU00072	5	28	10	42	7	28	31	7	41	226	6	163	0	51	9	2	50	120	15	5	26	50	37	0	3	12	3	4	1	13	5	31	50	245	1940	6	50	7	14	10	0	44	3	14	22	79	123	2	0
OTU00073	0	0	1	0	38	7	0	0	436	0	31	13	0	0	0	0	70	135	8	0	0	0	0	2	14	12	2149	2	0	0	1	2	0	0	0	0	0	0	19	440	168	0	0	0	0	230	21	0	0
OTU00074	1	65	0	0	304	52	0	6	330	0	0	0	12	22	38	179	2	65	0	53	112	171	0	0	83	684	0	38	48	97	0	0	4	0	0	3	8	53	0	0	0	58	0	25	88	70	158	0	0
OTU00075	10	8	0	100	19	5	11	114	123	4	117	39	0	8	130	35	78	128	31	2	2	21	4	374	26	11	234	63	2	3	124	16	3	13	12	1	6	1	37	93	56	4	12	90	12	41	3	128	5
OTU00076	10	0	29	0	72	0	59	0	87	5	4	83	1	42	23	766	2	1	37	0	0	2	0	0	6	16	0	5	131	0	0	0	2	3	1	1	3	3	0	75	0	0	7	0	0	8	9	0	0
OTU00077	14	170	0	0	0	79	0	0	0	0	0	0	0	0	0	0	0	0	1528	37	635	738	0	0	0	0	0	0	40	88	0	0	0	0	0	0	1	0	0	0	0	0	0	0	14	0	31	0	0
OTU00078	0	4	56	5	0	0	4	32	14	4	6	16	0	0	50	0	138	3	19	0	0	0	47	255	0	0	268	7	0	0	24	367	0	17	17	1	5	0	6	10	1791	3	1	65	7	7	2	3	11
OTU00079	0	0	0	0	0	0	0	3414	0	0	0	0	0	0	0	0	0	0	0	2	0	0	0	0	0	0	0	0	0	0	0	0	0	0	0	0	0	0	0	0	0	0	0	0	0	0	0	0	0
OTU00080	1	0	1	0	0	0	14	9	194	0	0	64	0	0	149	2	2	192	13	0	0	0	20	0	0	0	0	3	0	0	8	5	0	115	7	0	72	5	0	536	1062	1	9	24	0	1	0	6	3
OTU00081	0	0	0	4	0	0	18	0	0	11	43	2	1	471	217	0	0	0	2	5	76	2	34	71	51	0	531	305	0	0	7	0	0	0	2	9	10	6	31	0	0	0	9	0	0	0	53	0	0
OTU00082	0	11	119	84	5	8	43	0	0	762	115	0	1	605	10	9	62	15	286	2	0	0	10	0	11	5	6	17	1	93	300	32	223	272	0	7	1	0	0	15	0	27	0	1	0	61	109	13	0
OTU00083	0	0	0	0	0	0	0	4	0	0	1	0	0	1	27	487	64	0	0	0	9	0	31	0	137	0	0	0	0	23	0	0	2	0	0	0	0	19	0	2380	0	0	0	0	1	0	285	0	0
OTU00084	0	0	0	0	30	0	0	0	0	0	0	0	0	0	14	0	0	0	0	0	0	0	0	0	18	0	0	0	0	0	4	0	0	0	0	0	0	0	0	1956	0	0	0	0	60	0	0	0	30
OTU00085	0	0	0	0	0	0	0	0	0	3503	0	0	0	0	0	0	0	0	0	0	0	0	0	0	0	2	0	0	0	0	0	0	0	0	0	0	0	0	0	0	0	0	0	0	0	0	0	0	0
OTU00086	0	0	0	0	0	0	0	0	0	0	0	512	0	0	0	1	0	13	1	0	0	0	0	0	0	0	0	0	1	0	0	0	0	0	0	0	0	23	0	19	0	1	0	0	0	0	0	2608	105
OTU00087	236	0	0	8	0	275	0	0	0	0	0	0	1	1	0	11	0	1560	0	332	149	23	0	0	0	0	0	0	30	0	0	0	11	0	0	0	0	0	0	0	0	0	0	0	0	0	468	0	0
OTU00088	0	0	0	0	40	10	0	0	0	0	0	0	0	0	0	31	0	1	0	107	215	1489	0	0	0	143	0	0	1	0	0	0	2	0	0	0	0	0	0	0	0	37	0	0	293	0	215	0	0
OTU00089	11	74	120	0	9	21	23	0	0	0	0	115	9	68	15	1	902	0	1	7	19	10	160	0	41	3	0	87	9	0	28	14	11	32	0	26	28	6	557	0	0	28	4	22	25	26	19	0	175
OTU00090	0	0	0	0	3381	0	0	0	0	0	0	0	0	0	0	0	0	0	0	0	0	0	0	0	0	0	0	0	0	0	0	0	0	0	0	0	0	0	0	0	0	0	0	0	0	0	0	0	0
OTU00091	2246	0	0	0	0	1	0	0	0	0	0	0	0	485	0	0	0	0	0	94	0	0	0	0	52	0	0	0	13	0	0	0	0	0	30	0	0	0	0	0	0	0	0	0	0	0	0	0	0
OTU00092	0	0	0	0	0	0	0	0	0	0	0	0	8	0	0	0	0	0	0	0	0	0	0	0	0	0	0	0	0	0	0	0	0	0	0	0	0	0	0	0	0	0	0	0	0	0	0	0	0
OTU00093	0	35	20	65	7	3	0	61	50	19	11	80	1	9	7	1	62	43	23	8	7	0	20	0	2	1	56	14	0	40	1	5	26	90	9	36	103	15	13	28	181	17	34	1786	3	12	45	2	0
OTU00094	0	0	0	0	16	15	0	0	0	0	0	0	0	0	0	35	0	773	0	73	0	0	0	0	0	867	0	0	0	1110	0	0	0	0	0	0	0	0	0	1	0	0	185	0	0	0	2	0	0
OTU00095	0	5	286	53	30	8	21	0	3	649	5	12	31	30	257	1	6	13	1	6	10	5	0	1	2	9	295	0	4	29	0	56	7	58	34	1	10	94	6	25	19	16	6	0	18	4	30	0	53
OTU00096	0	12	121	18	3	5	37	0	0	640	120	0	2	1	16	2	177	13	263	3	0	0	10	0	11	40	1	15	4	40	235	37	211	699	0	11	0	0	0	17	0	30	0	0	0	40	161	8	0
OTU00097	3	0	339	28	9	30	10	0	0	0	1	0	9	29	15	21	13	0	0	23	45	13	0	0	3	3	1	0	10	0	0	8	19	0	661	0	40	9	0	3	0	24	1	0	0	6	246	7	0
OTU00098	0	0	62	9	0	6	0	49	166	3	6	0	0	70	1127	22	217	40	16	0	5	6	89	0	25	2	16	16	0	0	63	4	0	0	2	1	39	2	9	55	0	1	14	71	7	15	82	23	0
OTU00099	0	0	140	0	14	0	32	2	2	0	3	20	0	0	29	0	147	10	53	0	19	166	111	1105	52	1	0	0	0	1	2	1	0	2	1	0	25	0	3	1	2	38	62	462	4	25	57	0	0
OTU00100	2	71	107	19	186	8	0	5	7	174	83	0	0	37	56	1	49	2	30	38	4	0	96	0	1	14	407	12	0	25	26	8	13	43	32	56	13	64	11	3	0	18	46	0	21	4	38	11	0
OTU00101	21	12	1	23	6	15	6	1	41	31	1	0	9	9	0	5	0	48	0	1	8	2	6	0	0	200	0	0	0	237	0	0	0	17	41	1	8	0	235	0	0	21	10	98	17	19	31	0	0
OTU00102	4	30	47	34	81	13	111	95	46	20	1	28	0	35	17	0	6	4	113	8	20	50	127	0	6	6	177	13	1	3	0	57	21	229	26	31	7	22	3	23	0	24	24	43	16	38	29	10	69
OTU00103	0	5	0	422	24	0	37	82	15	11	25	10	0	0	12	6	3	10	8	0	0	33	5	0	0	0	1	0	6	0	9	8	19	79	0	3	8	156	30	0	0	0	10	0	5	6	7	0	60
OTU00104	0	8	59	173	0	0	0	3	0	0	1	0	0	1	0	52	7	65	0	0	8	0	0	0	2	0	0	0	0	18	7	1	0	1	0	0	0	0	0	7	0	1	0	0	8	1	3	73	2
OTU00105	0	2	30	0	10	0	0	0	0	0	79	59	0	13	0	96	4	29	11	4	0	0	0	0	28	0	1269	19	1	0	2	5	0	0	2	0	0	0	0	0	277	0	0	0	0	35	3	310	0
OTU00106	0	0	0	0	0	0	0	0	0	0	0	0	553	0	0	0	0	0	0	144	0	0	0	0	0	0	0	0	0	0	0	0	0	0	0	0	0	0	0	0	0	0	0	0	0	0	0	0	0
OTU00107	0	15	15	16	4	20	19	24	12	6	3	9	0	0	16	2	0	9	31	37	0	22	8	0	0	11	0	4	4	0	0	3	10	31	2	18	40	10	19	15	1758	7	6	32	3	0	0	1	11
OTU00108	5	0	5	234	8	0	56	43	18	340	2	0	2	2	32	3	54	0	1	0	0	3	0	0	7	8	0	0	0	12	9	307	23	0	103	75	12	2	0	5	0	25	0	0	4	0	91	2	7
OTU00109	1	36	0	0	0	10	0	3	0	0	0	0	0	0	199	0	40	1515	10	3	1	0	4	0	2	0	327	1	1	0	20	0	0	0	0	0	1	0	0	208	0	2	0	0	0	0	58	0	0
OTU00110	0	0	106	1	0	0	37	0	9	0	7	236	0	0	15	0	0	48	0	0	0	0	0	337	0	0	126	3	0	0	0	0	0	0	0	0	0	0	0	0	271	27	0	0	10	0	0	236	0
OTU00111	6	0	0	0	3	0	0	0	0	0	503	1	0	0	0	1	441	0	40	0	0	0	0	0	0	0	1327	0	0	1	0	0	0	1	0	0	0	1	10	0	0	1	0	0	0	0	20	0	0
OTU00112	3	20	0	80	1	2	2	9	73	0	5	0	0	8	3	0	75	0	11	2	60	0	9	0	131	0	0	7	0	31	0	0	90	13	0	4	44	6	23	0	0	26	10	0	0	1439	154	0	0
OTU00113	3	1	35	1	1	3	0	33	90	19	1	0	12	2	0	1	11	3	23	4	1	0	1	37	2	8	28	16	1	13	12	0	3	4	29	3	20	4	3	6	0	79	18	0	4	214	38	0	1
OTU00114	0	0	140	1	1	1	4	52	1	0	0	1	0	0	0	5	9	8	96	21	4	1	11	93	5	5	211	4	4	38	78	0	24	22	1	9	5	0	2	5	10	2	13	6	0	3	3	32	7
OTU00115	0	0	0	0	0	0	16	0	0	105	0	0	35	0	6	0	91	0	11	0	0	0	38	0	4	0	0	0	0	0	16	1101	0	0	0	0	0	22	0	0	0	31	0	0	16	0	24	0	7
OTU00116	0	0	0	0	0	0	0	0	0	0	0	0	0	0	0	0	0	0	0	0	0	0	0	0	0	0	0	0	0	0	0	0	0	0	0	0	0	0	0	0	0	0	0	0	0	0	0	0	0
OTU00117	0	0	1000	2	4	0	6	0	0	0	0	3	0	0	1	3	256	1	0	3	0	147	80	0	13	4	0	0	0	0	52	0	0	36	5	0	2	0	3	0	1	0	0	4	0	286	0	29	0
OTU00118	0	0	0	0	0	3	0	0	0	0	0	0	0	0	0	0	0	0	0	0	0	0	0	0	1	0	0	0	0	0	0	0	0	0	0	0	0	0	0	0	0	0	0	0	1	0	0	0	2198
OTU00119	0	137	0	0	52	0	13	0	789	0	0	0	30	2	1	0	0	0	1	6	8	0	0	0	0	0	0	0	44	0	0	0	0	0	0	0	0	3	0	0	0	49	7	0	0	1	19	0	0
OTU00120	0	0	0	0	0	0	0	0	0	0	0	0	0	0	0	301	0	0	0	0	399	0	0	0	0	0	0	0	3	0	0	0	0	0	0	2	0	47	0	0	0	0	0	0	0	0	274	0	0
OTU00121	12	0	1	1	0	6	27	0	0	0	0	0	0	86	0	0	0	6	741	2	0	8	0	0	68	10	0	0	2	134	0	0	28	0	5	0	1	0	1	40	0	15	218	4	27	201	172	0	0
OTU00122	0	1	129	30	24	0	48	0	0	0	23	0	0	0	0	191	0	1222	0	8	3	1	0	0	1	0	0	0	0	0	0	0	0	6	0	0	0	0	0	0	63	1	63	0	0	0	35	0	0
OTU00123	0	8	0	0	6	68	0	0	0	0	0	0	0	0	0	0	0	0	12	0	121	1856	0	0	0	0	0	0	0	0	0	0	0	0	0	0	0	0	0	0	0	0	0	0	0	0	0	0	0
OTU00124	0	0	0	0	11	16	0	0	0	0	6	0	0	0	0	20	1333	13	35	0	0	0	0	0	20	0	0	0	0	0	0	0	0	11	0	30	0	1	0	0	0	8	41	0	0	0	508	0	0
OTU00125	0	0	0	0	0	0	0	0	0	0	0	0	0	0	0	0	0	0	0	0	0	0	0	0	0	0	0	0	0	0	0	0	0	0	0	0	0	0	0	0	0	0	0	0	0	0	0	0	0
OTU00126	0	0	0	0	20	0	0	0	0	0	0	0	0	0	0	0	0	0	0	0	0	0	0	0	0	0	0	0	936	0	0	0	0	0	1	0	0	409	0	0	0	0	0	0	0	0	0	0	0
OTU00127	1	178	0	33	3	2	46	1	1	124	0	2	3	2	203	4	2	32	0	59	11	30	25	84	0	17	0	4	3	7	0	2	3	373	17	3	0	50	1	1	4	19	0	171	3	18	20	69	71
OTU00128	0	0	25	9	22	0	0	6	50	0	29	122	0	30	0	0	29	226	0	0	75	3	26	0	15	0	27	96	0	0	21	0	2	0	14	0	0	0	0	0	0	0	0	0	0	33	20	883	15
OTU00129	4	85	0	0	16	9	33	0	0	0	0	82	6	58	5	4	0	0	10	7	20	12	366	0	38	0	0	0	8	15	50	17	13	34	0	63	41	15	21	0	0	29	13	39	16	72	13	1	155
OTU00130	0	0	0	0	0	0	0	0	0	0	0	0	0	0	0	0	0	0	0	0	0	0	0	0	0	0	0	0	0	0	0	0	0	0	0	0	0	0	0	0	0	0	0	0	0	0	0	0	0
OTU00131	20	10	0	268	0	97	0	2	0	0	4	2	85	34	18	0	0	46	0	313	0	0	14	0	0	0	0	166	5	4	5	8	2	3	0	0	117	86	0	27	0	4	0	51	0	1	0	0	19
OTU00132	0	0	0	0	305	0	0	0	0	48	8	0	0	10	0	14	0	0	1	0	32	0	2	242	7	0	0	0	13	0	0	0	14	0	0	0	0	11	0	119	0	0	0	0	21	9	0	0	0
OTU00133	0	0	0	0	0	0	0	0	0	0	0	0	42	0	410	0	0	0	0	758	0	0	0	0	0	0	0	0	149	0	0	0	0	0	0	0	0	0	0	0	0	0	0	0	0	0	0	0	0
OTU00134	0	523	0	0	0	29	0	0	0	0	0	0	1	15	165	0	0	0	399	0	0	16	50	0	647	0	0	0	0	0	0	0	0	0	0	0	0	0	0	0	0	0	0	0	41	0	0	0	0
OTU00135	0	0	0	1	21	0	1	0	0	0	126	16	0	9	8	0	8	0	2	6	277	0	0	0	46	34	224	1	0	0	0	0	0	0	0	0	0	0	12	0	0	56	0	0	6	2	0	46	0
OTU00136	2	31	17	144	1	3	0	4	0	3	0	10	126	0	9	0	2	6	4	38	2	1	76	0	47	6	0	13	3	7	0	0	35	201	0	0	124	0	1	0	1	24	0	1	12	33	22	0	0
OTU00137	0	0	0	0	0	1	0	0	0	0	0	0	1	0	0	0	0	0	0	2	0	0	0	0	1	0	0	0	0	0	146	0	269	0	2	0	0	0	0	0	0	0	0	0	0	0	0	1422	0
OTU00138	0	0	53	7	7	5	1	4	5	7	0	4	0	0	0	5	24	2	105	1	0	0	2	14	17	0	120	8	1	37	80	0	7	15	24	2	72	2	15	13	0	7	40	12	1	13	11	1	1
OTU00139	0	0	0	0	0	0	0	0	0	0	0	0	0	0	0	0	0	0	0	0	0	0	0	0	0	0	0	0	3	0	0	0	0	0	0	0	0	0	0	0	0	0	0	0	0	0	0	0	0
OTU00140	0	0	0	0	0	0	0	0	0	0	0	0	0	0	0	0	0	0	0	0	0	0	0	0	0	0	0	0	0	0	0	1604	0	0	0	0	0	0	0	0	0	0	0	0	0	0	0	0	0
OTU00141	433	240	0	0	0	605	0	0	0	0	137	0	0	37	18	116	0	0	0	0	31	0	103	0	48	0	0	0	0	0	0	0	0	0	0	0	0	25	0	0	0	0	0	0	0	0	19	0	0
OTU00142	0	0	23	11	0	5	2	53	87	0	26	0	0	77	0	17	97	49	7	0	2	9	61	0	20	0	127	10	0	5	73	17	0	0	1	0	51	1	21	63	0	0	11	71	0	14	62	11	0
OTU00143	0	0	0	0	0	1	0	0	0	0	0	0	0	0	0	0	0	0	0	0	0	0	0	0	0	0	0	0	0	0	0	0	0	0	0	0	0	1	0	0	0	0	0	2	0	0	0	0	1709
OTU00144	0	0	0	0	1	0	0	0	0	4	108	7	0	0	0	0	0	0	0	0	0	0	0	0	0	0	1561	0	1	0	3	0	0	3	0	0	0	0	0	29	0	0	0	0	0	0	0	22	10
OTU00145	0	0	0	0	215	0	0	0	0	26	12	0	0	8	0	4	0	0	1	0	0	0	1	972	0	0	0	0	6	0	0	0	19	0	0	0	0	7	0	158	0	0	0	0	0	7	0	0	0
OTU00146	5	0	63	499	5	5	1	12	3	7	0	3	0	7	0	0	137	9	0	0	0	0	3	557	0	7	0	16	0	6	4	0	18	10	0	0	7	13	0	0	0	19	3	54	9	0	7	0	94
OTU00147	27	38	0	0	0	3	1	3	0	117	0	0	12	27	3	0	23	3	25	0	56	4	1	0	1	0	1	1	3	0	0	1	72	11	0	11	0	22	253	0	0	34	0	0	0	4	76	0	0
OTU00148	0	0	0	0	1	1	0	0	0	0	0	0	0	0	43	1617	0	0	0	0	4	0	0	0	0	0	0	0	0	0	0	0	0	0	0	0	0	0	0	0	0	0	0	0	1	0	0	0	0
OTU00149	0	0	0	0	114	0	0	0	0	3	7	0	0	4	0	2	0	0	3	0	515	0	0	7	3	0	0	0	0	0	0	0	40	0	0	1	0	1	0	155	0	0	0	0	656	4	0	0	1
OTU00150	0	0	0	0	0	0	0	0	0	0	7	81	0	0	0	0	29	0	0	0	0	0	0	0	0	0	0	0	0	0	0	0	0	0	28	0	0	0	800	0	0	0	0	0	0	0	0	156	3
OTU00151	0	0	0	1	0	0	19	15	0	0	0	0	3	125	2	11	0	1	28	0	0	0	3	0	3	0	1	5	7	0	1322	33	0	0	14	0	0	0	0	6	0	1	0	0	0	0	0	2	0
OTU00152	0	458	0	0	0	0	0	0	0	0	0	0	0	0	0	9	0	0	0	61	87	0	0	0	0	0	0	0	18	0	0	0	0	0	0	39	0	5	0	0	0	173	4	0	0	0	0	0	0
OTU00153	0	0	0	4	0	1	2	0	0	0	1	3	2	173	46	0	9	0	1	2	85	0	2	22	3	0	0	186	4	0	1	0	0	0	2	24	2	0	0	0	0	0	3	0	0	0	1	0	0
OTU00154	4	3	99	22	6	0	1	0	6	0	0	41	0	20	0	150	44	168	31	3	33	3	2	0	52	0	0	39	0	1	38	26	0	0	7	0	16	0	0	0	22	0	0	28	0	16	7	116	0
OTU00155	1	0	3	3	0	12	4	6	0	0	0	0	0	2	54	0	0	5	2	10	0	4	0	0	0	0	0	0	0	0	0	1333	0	0	1	0	4	0	1	0	0	11	1	0	0	0	22	5	0
OTU00156	0	0	0	5	0	0	0	0	0	0	0	0	0	0	0	0	0	0	0	15	0	0	0	0	0	1	2	0	0	0	0	0	0	0	0	0	0	0	0	0	0	0	0	0	0	0	0	0	0
OTU00157	30	1	5	10	11	1	6	52	8	51	2	50	6	0	0	1	2	6	0	2	5	0	0	0	6	15	2	5	6	59	0	93	25	3	0	15	0	5	0	0	0	12	7	5	15	7	11	0	5
OTU00158	0	0	0	0	0	0	0	0	0	0	0	0	0	0	0	0	0	0	0	0	0	0	0	0	0	0	0	0	0	0	0	0	0	0	0	0	0	0	0	0	0	0	0	0	0	0	0	0	0
OTU00159	0	28	1	141	9	15	19	19	0	6	0	4	1	1	29	33	3	4	14	12	0	3	16	4	1	0	0	9	1	3	6	29	2	99	0	2	7	16	0	0	204	13	0	19	3	11	2	7	53
OTU00160	0	0	0	0	0	0	0	0	0	0	0	0	0	0	0	0	0	0	0	0	0	0	0	0	0	0	0	0	0	0	0	576	0	0	0	0	0	0	0	0	0	0	0	0	0	0	0	0	0
OTU00161	0	0	0	0	0	0	0	0	0	0	1	0	0	0	0	1	0	0	0	0	0	0	0	0	0	0	0	0	0	0	0	0	0	0	0	0	0	0	0	0	0	0	0	1501	0	0	0	0	0
OTU00162	0	0	0	0	0	0	0	0	0	0	0	0	0	0	0	0	0	0	0	0	0	0	0	0	0	0	0	1490	0	0	0	0	0	0	0	0	0	0	0	0	0	0	0	0	0	0	0	0	0
OTU00163	3	0	0	0	0	0	0	0	0	0	0	0	0	0	0	0	0	0	3	0	0	0	0	0	0	0	0	0	0	0	0	0	17	0	0	6	0	0	0	0	0	0	0	0	1	0	0	0	0
OTU00164	0	0	0	0	0	0	1234	0	0	0	0	0	243	0	0	0	0	0	0	0	0	0	0	0	0	0	0	0	1	0	0	0	0	0	0	0	0	0	0	0	0	0	0	0	0	0	0	0	0
OTU00165	0	0	0	0	14	1	0	0	0	0	0	0	8	0	0	0	0	0	0	1	6	0	0	0	0	0	0	0	1375	0	0	0	23	0	0	3	0	5	0	0	0	0	0	0	6	0	0	0	3
OTU00166	0	0	0	0	0	0	0	0	0	0	0	0	0	0	0	0	0	0	0	0	0	0	0	0	332	0	0	1106	0	0	0	0	0	0	0	11	0	0	0	0	0	0	0	0	0	0	0	0	0
OTU00167	3	0	0	0	6	1	19	4	1	0	0	768	0	3	0	0	161	13	0	0	0	0	0	0	38	27	0	0	1	0	35	6	0	43	0	0	0	0	25	0	0	36	0	24	9	0	59	0	0
OTU00168	388	17	0	2	6	3	21	8	15	2	43	32	0	173	0	3	0	22	8	2	3	2	40	4	3	12	1	6	0	50	87	6	9	8	3	0	1	0	28	5	1	17	21	48	6	13	0	39	1
OTU00169	3	36	14	82	6	2	1	22	79	14	15	21	0	10	8	0	67	80	40	5	7	0	19	0	0	3	55	8	0	27	0	6	30	10	14	70	103	15	15	14	121	45	27	0	1	8	59	3	0
OTU00170	0	0	0	0	0	0	0	0	0	0	0	0	0	0	0	0	0	0	0	0	0	0	0	0	0	0	0	0	0	0	0	0	0	1042	0	0	0	0	0	0	0	0	0	0	0	0	0	0	387
OTU00171	6	0	0	4	51	8	0	0	0	0	0	0	0	0	4	2	0	0	0	0	0	0	0	0	3	0	252	0	1	0	0	4	21	0	0	3	0	0	0	0	0	0	0	0	0	0	9	0	0
OTU00172	0	0	0	0	0	0	429	0	0	0	0	0	0	0	0	0	0	0	0	0	0	974	0	0	0	0	0	0	0	0	0	0	0	0	0	0	0	0	0	0	0	0	0	0	0	0	0	0	0
OTU00173	0	0	0	0	0	0	0	0	0	0	0	0	0	0	0	0	0	0	0	0	0	0	0	0	0	0	0	0	0	0	0	0	0	0	0	0	0	0	0	0	0	0	0	0	0	0	0	0	0
OTU00174	0	0	0	0	0	0	18	0	0	0	0	0	3	0	0	0	0	0	0	0	155	0	0	0	0	0	0	0	0	0	0	0	0	0	0	0	0	0	0	0	0	0	0	0	21	15	0	0	0
OTU00175	22	25	12	133	18	3	0	0	29	117	0	20	10	5	1	1	4	9	0	0	0	0	4	0	3	3	0	0	3	22	2	119	37	1	10	0	23	13	0	0	0	0	0	17	7	24	4	2	0
OTU00176	0	0	0	0	0	0	0	0	0	0	0	0	0	0	0	0	0	0	0	0	0	0	941	0	0	0	0	0	0	0	0	0	0	0	0	0	0	0	0	0	0	0	0	0	0	440	0	0	0
OTU00177	0	0	0	21	0	0	76	202	0	0	0	0	0	0	0	0	1	0	141	0	0	145	0	0	11	657	0	0	0	0	0	0	0	0	0	123	0	0	0	0	0	0	0	0	0	0	0	0	0
OTU00178	1	20	37	28	3	0	9	25	56	2	4	19	1	1	107	11	0	23	25	0	2	26	35	0	0	1	0	0	0	1	0	1	9	31	3	8	7	6	1	7	0	7	3	33	3	7	4	1	28
OTU00179	1	0	0	65	12	30	4	18	1	28	0	19	7	21	105	3	0	3	0	23	5	0	15	0	4	1	0	0	8	1	0	21	4	55	12	0	41	5	0	9	0	10	1	26	22	1	20	0	0
OTU00180	0	0	3	0	0	0	7	0	316	0	624	32	0	0	0	1	0	0	0	0	0	0	0	0	0	0	0	18	0	0	0	0	0	9	0	0	0	1	0	111	13	0	0	0	0	0	0	75	0
OTU00181	0	0	0	0	0	2	0	0	0	0	0	0	0	0	1004	0	1	230	0	0	0	0	0	0	9	0	0	1	0	0	0	28	0	0	0	0	7	0	0	0	0	0	0	0	0	0	18	0	0
OTU00182	0	0	0	67	0	0	50	122	0	2	0	0	0	0	0	0	0	0	94	0	0	75	0	0	0	802	0	0	0	0	0	0	0	0	0	81	0	0	0	0	0	0	0	0	0	0	0	0	0
OTU00183	9	2	0	0	10	3	17	0	0	0	97	0	0	0	218	144	0	0	97	5	40	11	8	0	99	0	13	0	1	0	0	0	2	0	0	0	0	0	46	0	0	10	0	0	0	46	174	0	0
OTU00184	9	22	4	25	21	8	7	0	0	26	8	0	24	8	9	1	1	5	37	3	85	76	0	0	3	0	0	21	168	112	1	1	44	9	7	0	1	8	7	5	0	33	12	2	4	15	178	9	3
OTU00185	2	0	2	0	2	1	20	31	18	86	59	28	0	6	2	0	94	0	2	1	10	5	19	0	8	1	2	0	0	20	4	0	4	22	76	0	14	2	0	0	56	2	17	0	40	0	0	0	3
OTU00186	2	5	16	39	9	2	0	0	11	6	1	22	4	163	3	2	50	2	8	2	2	6	2	20	17	5	14	3	0	21	0	13	1	0	0	0	2	4	4	93	3	6	10	0	0	1	17	2	0
OTU00187	0	0	17	2	0	1	0	38	1	0	0	1	0	0	0	0	2	7	0	3	5	0	1	641	0	2	81	0	0	90	3	0	2	6	0	0	2	0	0	0	20	4	7	6	0	0	0	2	2
OTU00188	0	0	0	0	0	0	0	0	0	0	0	0	0	2	0	10	0	1213	0	0	0	0	0	0	0	0	0	0	0	9	0	0	0	0	0	0	0	0	0	0	0	0	0	0	0	0	0	0	0
OTU00189	0	0	2	0	0	0	0	0	0	0	0	0	0	0	1	0	0	0	0	0	0	2	0	0	0	0	0	0	0	0	0	0	9	0	0	0	19	0	16	0	0	0	0	0	0	0	0	1183	0
OTU00190	0	0	0	0	0	0	0	0	0	0	0	0	0	0	0	0	0	0	0	0	0	0	0	0	0	0	0	0	0	0	0	0	0	0	1	0	0	0	0	0	0	0	0	0	0	0	0	0	0
OTU00191	70	11	50	10	121	1	115	0	0	0	102	159	0	18	0	0	0	0	113	0	22	0	1	0	10	0	1	0	1	0	0	0	0	0	0	0	0	2	0	0	1	0	0	0	47	76	7	5	0
OTU00192	1	0	0	0	0	0	36	2	0	188	1	0	0	0	0	0	0	0	0	7	14	36	1	0	1	0	0	0	0	15	0	0	0	87	0	47	0	1	0	18	0	0	0	0	5	0	195	0	0
OTU00193	791	0	0	0	0	0	3	0	0	0	0	75	0	61	1	0	4	0	3	0	0	0	0	0	10	5	0	0	0	0	101	0	5	0	0	0	41	0	0	0	0	0	8	0	0	7	0	0	0
OTU00194	0	0	2	0	0	0	2	0	0	0	0	0	0	47	0	0	2	0	0	0	0	0	0	11	1	0	3	48	0	0	0	0	0	0	1	53	2	5	24	3	0	0	0	0	0	0	0	0	0
OTU00195	9	34	0	0	0	0	0	0	0	0	60	0	0	75	0	22	0	0	0	0	228	0	42	0	43	319	0	0	2	0	0	0	0	0	0	0	0	25	0	0	0	0	0	0	0	0	354	0	0
OTU00196	3	56	0	0	4	2	0	484	0	40	0	0	2	8	183	0	0	46	18	8	0	0	0	0	2	0	0	0	0	4	0	4	7	2	0	0	0	0	0	1	0	24	27	0	3	0	10	0	0
OTU00197	0	10	1	0	40	7	115	0	50	0	54	0	0	14	78	36	0	22	42	12	13	15	0	0	85	72	0	15	1	42	0	0	3	0	0	0	1	1	0	0	0	11	19	0	0	0	19	0	0
OTU00198	0	0	0	0	0	0	0	0	0	0	0	0	0	0	0	0	0	0	3	0	0	0	0	0	9	0	0	0	0	0	1	0	0	0	0	0	0	0	0	999	0	0	0	0	4	0	3	0	0
OTU00199	0	1	0	0	1	0	4	0	0	0	95	14	0	3	0	0	13	31	0	0	0	1	63	690	4	10	0	0	0	29	15	0	0	15	4	0	0	0	66	0	0	2	0	0	0	1	1	1	0
OTU00200	0	0	20	0	0	0	0	0	0	0	0	0	0	0	0	0	1142	0	0	0	0	0	0	0	0	0	0	0	0	0	0	0	0	0	0	0	0	0	0	0	0	0	0	0	0	0	0	0	0
OTU00201	0	0	0	0	0	0	0	0	0	0	0	0	0	0	0	0	0	0	0	0	0	0	0	0	0	0	0	0	0	0	0	0	0	836	0	0	0	0	0	0	0	0	0	0	0	0	0	0	323
OTU00202	0	5	0	15	0	0	0	0	0	0	9	0	0	0	0	1	0	93	0	0	0	0	0	0	3	0	0	0	0	0	5	0	0	0	0	0	0	1	18	0	0	0	0	0	0	0	0	0	0
OTU00203	32	13	6	104	30	0	10	89	36	112	0	40	4	2	1	1	1	8	0	1	5	0	9	0	1	2	1	0	1	140	5	36	0	4	20	0	42	17	0	3	0	20	4	45	27	18	8	0	0
OTU00204	0	157	0	0	23	33	0	0	1	56	0	0	1	29	3	41	0	33	16	47	0	29	0	0	0	48	0	27	1	0	0	0	15	7	0	33	5	0	0	206	0	22	0	4	24	0	0	0	0
OTU00205	0	971	0	0	0	0	0	0	0	0	0	0	0	0	0	0	0	0	0	0	0	0	0	0	0	0	0	0	0	0	0	0	0	0	0	0	0	0	0	0	0	0	0	0	0	0	0	0	0
OTU00206	0	0	0	0	0	0	0	0	0	0	0	0	0	0	0	0	0	0	0	0	0	0	0	0	0	0	0	0	0	0	0	0	0	0	0	0	574	0	0	0	0	0	0	0	0	0	0	0	0
OTU00207	0	0	0	0	0	0	0	0	0	0	0	0	0	0	0	0	0	0	0	0	0	0	0	0	0	0	0	0	0	0	0	0	0	0	0	1112	0	0	0	0	0	0	0	0	0	0	0	0	0
OTU00208	0	0	0	0	3	6	0	0	0	0	0	0	0	0	59	0	0	0	0	0	860	0	0	0	0	0	1	0	2	0	0	0	0	0	0	0	0	0	0	0	0	28	0	0	0	0	0	0	0
OTU00209	0	0	0	0	0	0	0	0	657	0	0	0	0	0	0	0	0	0	0	0	0	0	0	0	0	0	0	0	0	0	0	0	0	0	0	0	0	0	0	0	0	0	0	0	0	0	0	0	0
OTU00210	0	0	0	0	0	0	0	0	0	0	0	0	5	0	6	0	0	0	0	0	0	0	0	0	0	0	0	0	0	0	0	0	0	0	0	0	0	0	0	0	0	0	0	0	1040	0	0	0	0
OTU00211	0	0	0	1105	0	0	0	0	0	0	0	0	0	0	0	0	0	0	0	0	0	0	0	0	0	0	0	0	0	0	0	0	0	0	0	0	0	0	0	0	0	0	0	0	0	0	0	0	0
OTU00212	0	0	0	0	0	0	10	0	0	1	0	0	0	0	0	0	0	0	0	0	0	1079	0	0	0	0	0	0	0	0	0	0	0	0	0	0	0	0	0	0	0	0	0	0	0	0	0	0	0
OTU00213	0	0	0	421	0	0	0	0	0	0	0	0	0	0	0	0	0	667	0	0	0	0	0	0	0	0	0	0	0	0	0	0	0	0	0	0	0	0	0	0	0	0	0	0	0	0	0	0	0
OTU00214	1	6	39	136	17	6	20	0	3	0	0	3	19	35	27	0	1	17	5	9	8	7	0	1	4	0	12	0	2	17	0	46	11	20	45	0	12	68	4	17	5	14	19	0	14	5	48	1	23
OTU00215	0	1	1	0	1	0	3	4	43	3	12	13	0	0	61	4	14	64	2	3	2	2	24	116	4	1	37	3	0	1	4	47	0	0	2	0	0	1	0	53	40	0	1	36	3	7	0	164	5
OTU00216	1	12	14	0	17	12	0	0	0	0	3	5	0	0	0	151	0	24	14	32	0	30	0	0	0	8	0	0	0	3	0	0	1	0	0	0	25	13	0	0	0	24	0	0	4	0	35	10	0
OTU00217	0	0	0	0	0	24	9	0	0	0	0	0	1	0	106	26	0	0	1	19	190	290	0	0	117	0	0	0	4	18	0	0	0	0	0	0	0	0	0	0	0	77	0	0	0	113	27	0	0
OTU00218	1	0	0	468	0	3	0	21	0	0	0	0	0	12	5	0	0	104	1	0	0	0	0	1	0	0	0	0	0	0	3	155	2	0	0	0	149	0	1	0	0	0	3	0	0	0	26	2	0
OTU00219	0	0	0	0	6	0	0	0	0	0	0	58	0	0	0	0	0	0	0	0	0	0	230	0	47	18	0	17	0	0	0	0	1	0	0	0	0	3	495	0	0	7	0	0	0	50	0	98	0
OTU00220	0	0	0	0	0	0	0	0	0	0	0	902	0	0	0	0	0	0	0	1	0	0	12	0	40	15	0	35	0	0	0	0	1	0	0	0	0	3	13	0	0	2	0	0	0	9	0	2	0
OTU00221	0	0	0	0	0	0	0	0	0	0	0	0	2	1	1	1	0	0	0	0	0	0	0	0	0	0	0	0	0	0	0	0	0	0	0	0	0	0	0	0	0	0	0	0	0	0	0	79	0
OTU00222	22	0	0	0	0	19	0	0	0	0	0	0	5	0	0	0	0	0	114	0	58	464	0	0	0	61	0	0	35	0	0	0	0	0	0	0	7	0	0	0	0	0	8	0	0	0	0	0	0
OTU00223	0	0	0	0	0	0	0	988	0	0	0	0	0	0	0	0	0	0	0	0	0	0	0	0	0	0	0	0	0	0	0	0	0	0	0	0	0	0	0	0	0	0	0	0	0	0	0	0	0
OTU00224	0	0	0	0	0	0	0	0	0	0	56	41	0	0	0	0	0	0	0	0	0	0	0	0	0	0	0	1	0	0	1	0	0	0	10	0	0	0	1	0	685	0	0	12	0	0	0	0	0
OTU00225	0	0	29	0	6	0	10	0	14	0	0	0	0	0	0	1	0	0	0	0	0	66	507	0	4	0	0	0	0	0	1	0	0	8	0	0	5	0	0	0	1	0	0	0	0	197	0	0	0
OTU00226	0	1	0	1	0	0	0	0	1	0	0	0	0	0	0	0	0	0	0	0	0	0	0	0	0	0	105	0	0	0	0	1	0	0	0	0	1	0	5	2	39	0	0	0	0	0	0	0	0
OTU00227	0	0	0	47	0	0	29	767	0	0	0	0	0	0	0	0	0	0	76	0	0	20	0	0	0	27	0	0	0	0	0	0	0	0	0	0	0	0	0	0	0	0	0	0	0	0	0	0	0
OTU00228	0	0	0	0	0	0	0	0	0	0	0	0	1	0	0	0	0	0	0	0	0	0	0	0	0	0	0	0	24	0	0	6	0	0	0	0	1	0	0	0	0	0	0	0	0	0	0	0	0
OTU00229	1	1	0	1	0	0	0	0	0	0	0	0	0	0	0	0	0	5	0	1	0	1	0	0	0	0	0	2	0	0	0	0	4	1	3	6	0	0	0	0	0	0	7	0	0	0	1	1	0
OTU00230	0	0	0	0	0	0	0	0	0	0	0	0	0	0	0	0	0	0	0	0	0	0	0	0	0	0	0	0	0	0	0	0	86	0	0	0	0	0	0	0	0	0	0	0	0	0	0	919	0
OTU00231	0	0	0	0	0	0	0	0	0	0	0	0	0	0	0	0	0	0	0	0	0	0	0	0	0	0	0	0	847	0	0	0	0	0	0	0	0	0	0	0	0	0	0	0	0	0	0	0	0
OTU00232	0	47	0	0	0	7	126	0	0	0	0	0	0	20	0	0	0	0	43	38	1	35	0	0	38	35	0	0	1	0	0	1	80	0	0	0	1	6	0	0	0	5	0	0	0	17	0	0	0
OTU00233	0	0	0	0	0	0	0	0	0	0	0	0	0	0	0	0	0	0	0	0	0	0	0	0	0	0	0	0	0	0	0	381	0	0	0	0	0	0	0	0	0	0	0	0	0	0	0	0	0
OTU00234	0	0	2	4	7	2	10	2	11	4	205	56	0	0	0	2	28	13	12	3	3	3	19	3	28	14	94	6	0	29	55	4	4	5	5	3	0	0	0	0	10	0	26	49	8	17	10	33	11
OTU00235	0	0	0	2	0	0	0	14	0	0	0	0	0	0	0	0	0	0	0	0	0	0	0	0	0	7	0	0	0	0	0	0	0	0	0	0	492	0	0	0	0	0	0	0	0	0	0	0	0
OTU00236	0	0	0	0	0	0	0	0	0	0	0	0	0	2	8	0	0	0	0	0	0	0	0	0	0	0	0	0	19	0	0	0	0	0	0	0	0	0	0	0	0	0	0	0	0	0	0	0	0
OTU00237	0	0	0	0	0	0	0	0	0	0	0	0	0	0	0	0	0	0	0	0	0	0	0	0	0	0	0	0	0	0	0	0	0	0	0	0	0	0	0	0	0	0	0	0	0	982	0	0	0
OTU00238	0	3	13	10	0	0	0	24	15	4	3	18	0	4	64	0	25	0	11	0	0	0	50	72	0	0	135	5	0	0	45	78	0	12	26	1	9	0	4	10	0	4	0	57	1	3	0	7	13
OTU00239	0	0	0	0	0	0	0	0	0	1	0	0	0	0	0	0	0	0	0	0	0	0	2	0	685	0	0	0	0	0	0	0	0	0	0	0	0	0	0	0	0	0	1	0	0	0	284	0	0
OTU00240	0	0	0	0	0	0	0	0	0	0	0	0	0	0	13	0	0	13	33	0	0	0	0	0	0	3	0	0	1	0	0	0	0	0	0	0	0	5	0	885	0	0	0	0	0	0	0	0	0
OTU00241	37	15	107	21	14	21	0	1	0	11	14	0	2	12	35	6	2	16	0	13	14	0	11	0	10	16	0	47	4	4	19	4	56	109	35	25	1	0	0	21	0	4	0	10	12	0	51	0	0
OTU00242	0	0	0	0	0	0	0	0	0	0	0	0	0	0	969	0	0	0	0	0	0	0	0	0	0	0	0	0	0	0	0	0	0	0	0	0	0	0	0	0	0	0	0	0	0	0	0	0	0
OTU00243	0	0	0	0	0	0	0	0	0	0	0	0	0	0	0	0	0	0	0	0	0	0	0	0	0	0	0	0	0	0	0	0	0	0	0	0	0	0	0	0	0	0	0	0	0	0	0	0	0
OTU00244	0	0	0	0	0	0	0	0	0	0	0	0	0	0	0	0	0	0	0	0	0	0	0	0	0	0	0	0	0	0	0	183	0	0	0	0	0	0	0	0	0	0	0	0	0	0	0	0	0
OTU00245	0	0	0	0	0	0	0	0	0	0	0	0	0	0	0	0	0	0	0	0	0	0	0	0	0	0	0	0	0	0	0	0	0	0	0	0	0	0	0	0	0	0	0	0	0	0	0	0	0
OTU00246	0	1	0	0	0	0	0	1	9	0	2	3	0	0	161	448	22	30	1	0	0	0	0	61	1	0	22	0	0	0	0	0	0	0	0	0	1	0	0	12	0	0	0	5	0	86	0	0	0
OTU00247	0	0	0	0	2	0	0	0	0	0	0	0	0	0	3	0	0	0	0	0	0	0	64	0	2	0	1	0	0	0	0	0	0	0	0	0	89	0	0	0	0	37	0	0	228	0	324	0	0
OTU00248	0	0	4	0	0	0	0	0	0	14	0	0	0	0	6	0	38	40	0	0	0	0	0	0	0	0	0	0	0	0	0	46	0	0	0	0	0	0	64	0	0	0	0	0	0	0	0	4	0
OTU00249	0	0	0	0	2	1	0	4	38	0	3	1	0	2	7	5	413	5	1	0	0	0	1	245	0	0	26	0	0	0	0	19	0	0	0	0	1	0	42	14	4	0	0	6	0	21	0	51	0
OTU00250	0	0	0	0	0	0	0	0	0	0	0	0	0	0	0	0	0	0	0	0	0	940	0	0	0	0	0	0	0	0	0	0	0	0	0	0	0	0	0	0	0	0	0	0	0	0	0	0	0
OTU00251	0	8	0	13	0	0	0	0	0	0	0	0	0	0	553	160	0	0	0	9	0	5	0	0	0	0	0	9	0	0	0	0	0	0	0	0	0	0	0	0	0	15	0	0	0	0	0	0	0
OTU00252	0	0	0	0	0	8	0	0	0	0	0	0	1	0	0	1	0	0	0	12	1	0	0	0	0	10	0	0	0	0	0	0	0	0	0	0	0	1	0	0	0	5	0	0	5	0	0	0	0
OTU00253	0	0	0	0	0	0	0	0	0	0	0	0	0	0	0	0	0	0	0	0	0	0	891	0	0	0	0	0	0	0	0	0	0	0	0	0	0	0	0	0	0	0	0	0	0	37	0	0	0
OTU00254	0	0	121	0	0	3	0	0	2	2	106	39	1	3	0	2	436	0	71	4	4	3	4	0	4	3	25	1	0	0	0	0	6	0	0	0	0	0	0	0	0	0	0	0	3	0	0	0	0
OTU00255	0	0	0	0	0	0	0	884	0	0	0	0	0	0	0	0	0	0	0	0	0	0	0	0	0	0	0	0	0	0	0	0	0	0	0	0	0	0	0	0	0	0	0	0	0	0	0	0	0
OTU00256	0	0	0	611	0	0	42	69	0	0	0	0	0	0	0	0	0	0	123	0	0	38	0	0	4	0	0	0	0	0	0	0	0	0	0	36	0	0	0	0	0	0	0	0	0	0	0	0	0
OTU00257	0	0	0	0	0	0	0	0	0	0	0	0	46	0	0	0	0	0	0	0	1	0	0	0	0	0	0	0	0	0	0	0	0	0	0	0	0	0	0	0	0	0	0	0	0	0	0	0	0
OTU00258	0	0	0	0	0	0	0	0	0	0	0	0	0	0	0	0	0	0	901	0	0	0	0	0	0	0	0	0	0	0	0	0	0	0	0	0	0	0	0	0	0	0	0	0	0	0	0	0	0
OTU00259	15	6	0	0	259	19	0	0	0	0	0	0	0	0	0	331	0	0	0	5	70	75	0	0	20	4	0	0	12	18	0	0	0	0	0	0	0	0	0	0	0	13	0	0	0	0	17	0	0
OTU00260	0	0	0	898	0	0	0	0	0	0	0	0	0	0	0	0	0	0	0	0	0	0	0	0	0	0	0	0	0	0	0	0	0	0	0	0	0	0	0	0	0	0	0	0	0	0	0	0	0
OTU00261	0	0	0	0	0	0	0	0	0	0	0	0	0	0	0	0	0	0	0	0	0	0	0	0	0	0	0	0	0	0	0	849	0	0	0	0	0	0	0	0	0	0	0	0	0	0	0	0	0
OTU00262	0	0	0	0	0	0	0	0	0	0	0	0	158	0	0	0	0	0	0	0	10	0	0	0	0	0	0	0	15	0	0	0	0	0	0	0	0	0	0	0	0	0	0	0	489	0	0	0	0
OTU00263	0	0	0	0	0	0	0	0	0	0	0	0	0	0	0	0	0	0	0	0	0	0	0	0	0	0	0	0	0	0	0	0	0	0	0	0	0	0	0	0	0	0	0	0	0	0	0	0	876
OTU00264	0	0	0	0	0	0	0	0	0	0	0	0	0	0	0	0	0	0	874	0	0	0	0	0	0	0	0	0	0	0	0	0	0	0	0	0	0	0	0	0	0	0	0	0	0	0	0	0	0
OTU00265	0	0	0	15	0	0	0	719	0	0	0	0	0	0	0	0	0	0	31	0	0	6	0	0	2	14	0	0	0	0	0	0	0	0	0	22	0	0	0	0	0	0	0	0	0	0	0	0	0
OTU00266	0	0	0	0	0	0	0	0	0	0	0	0	0	0	0	0	0	0	0	0	0	0	0	862	0	0	0	0	0	0	0	0	0	0	0	0	0	0	0	0	0	0	0	0	0	0	0	0	0
OTU00267	1	0	0	0	0	0	0	0	0	0	0	803	1	0	0	0	0	0	0	1	0	0	0	0	0	0	0	0	6	0	0	0	0	0	0	0	0	0	0	0	0	0	0	0	0	0	0	0	6
OTU00268	0	0	0	0	0	0	0	0	0	0	529	0	0	0	0	0	0	0	0	0	0	0	0	0	0	0	328	0	0	0	0	0	0	0	0	0	0	0	0	0	0	0	0	0	0	0	0	0	0
OTU00269	2	0	1	252	1	6	2	0	4	68	1	0	1	12	24	1	0	46	0	3	0	7	14	4	2	0	35	1	0	2	2	62	41	1	2	0	1	0	3	2	0	7	5	0	1	0	10	0	0
OTU00270	0	0	0	0	0	0	0	0	85	43	0	0	0	0	676	0	0	0	0	0	0	0	0	0	0	0	0	0	0	0	0	0	0	0	0	0	1	2	0	0	0	0	0	0	24	0	0	0	0
OTU00271	0	1	0	0	7	0	0	4	0	2	4	0	0	0	30	69	372	8	0	0	1	0	5	0	4	1	7	0	0	0	2	8	0	1	2	0	0	1	19	17	2	0	0	4	1	2	1	0	1
OTU00272	0	0	0	0	0	0	0	0	0	0	0	0	0	0	0	0	0	0	0	0	0	0	0	0	0	0	0	0	0	0	0	0	0	0	0	0	537	0	0	0	0	0	0	0	0	0	0	0	0
OTU00273	0	15	2	50	3	9	22	13	0	14	0	11	0	3	24	10	1	2	12	4	0	5	6	7	0	1	0	9	3	0	3	22	2	47	0	4	13	29	0	0	232	12	3	17	6	6	0	3	22
OTU00274	0	2	0	2	0	0	0	15	121	0	0	20	0	5	470	5	1	59	0	0	1	0	0	0	0	0	0	2	1	0	0	1	0	0	1	0	1	4	0	2	1	2	0	0	0	0	0	5	0
OTU00275	0	0	0	0	0	0	0	0	0	0	0	0	0	0	0	0	0	0	0	0	0	0	0	0	0	0	0	828	0	0	0	0	0	0	0	0	0	0	0	0	0	0	0	0	0	0	0	0	0
OTU00276	0	0	0	0	0	0	0	0	0	0	0	0	0	0	0	0	0	0	0	0	0	0	0	0	0	0	0	0	0	0	0	0	0	0	0	0	0	0	0	0	0	0	0	0	0	0	824	0	0
OTU00277	0	14	0	0	0	62	0	0	0	0	0	0	0	0	59	295	0	0	14	25	96	192	0	0	0	0	0	0	8	0	0	0	0	0	0	0	0	0	0	0	0	0	0	0	0	0	0	0	0
OTU00278	0	0	0	0	0	0	0	0	0	0	0	0	0	0	0	0	0	0	0	0	0	0	0	0	0	0	0	0	0	0	0	0	0	0	0	0	804	0	0	0	0	0	0	0	0	0	0	0	0
OTU00279	0	0	0	0	0	1	0	0	0	0	0	0	0	0	797	0	0	0	16	0	0	0	0	0	0	0	0	0	0	0	0	0	0	0	0	0	0	0	0	0	0	0	0	0	0	0	0	0	0
OTU00280	0	451	0	5	0	0	0	2	27	0	1	0	5	3	0	1	0	0	6	0	0	0	0	0	0	0	0	0	25	0	0	0	4	15	0	4	0	18	0	0	0	11	7	1	2	2	0	0	0
OTU00281	0	0	83	0	0	0	0	0	0	0	0	0	0	0	3	0	0	0	0	1	0	7	0	0	0	2	0	0	0	0	0	0	0	0	0	142	0	0	0	0	0	6	11	0	3	0	1	0	0
OTU00282	8	68	1	26	10	1	7	0	0	0	7	0	3	167	0	0	0	26	24	1	3	128	6	0	36	2	0	27	12	8	27	1	11	7	0	10	2	17	1	0	0	8	14	3	6	13	3	0	0
OTU00283	0	0	0	0	0	0	0	0	0	0	0	0	0	0	0	0	0	0	0	0	0	0	0	0	0	0	0	0	0	439	0	0	0	0	0	0	0	0	0	0	0	0	0	0	0	0	0	0	0
OTU00284	0	0	0	0	0	0	0	0	0	0	0	0	0	0	0	0	0	0	0	0	0	0	0	0	0	0	0	0	0	0	0	0	0	0	0	0	0	0	0	16	0	0	0	0	0	0	0	0	0
OTU00285	0	0	0	0	0	0	0	0	0	0	0	0	0	0	0	0	0	0	0	0	0	0	0	0	0	0	0	0	0	0	0	0	0	0	0	0	0	0	0	0	0	0	0	793	0	0	0	0	0
OTU00286	0	0	0	0	0	0	0	0	0	0	493	0	0	0	0	0	0	0	0	0	0	0	0	0	0	0	300	0	0	0	0	0	0	0	0	0	0	0	0	0	0	0	0	0	0	0	0	0	0
OTU00287	0	0	0	0	0	0	234	0	0	0	0	0	0	0	0	0	0	0	0	0	0	554	0	0	0	0	0	0	0	0	0	0	0	0	0	0	0	0	0	0	0	0	0	0	0	0	0	0	0
OTU00288	26	84	0	0	0	0	0	0	0	0	0	0	0	172	309	19	0	0	0	0	0	0	0	0	0	0	0	0	0	28	0	0	3	0	0	0	0	20	0	106	0	0	0	0	0	0	0	0	0
OTU00289	0	0	0	0	0	0	0	0	0	0	2	0	0	0	0	0	0	0	0	0	0	0	775	0	0	0	0	0	0	0	0	0	0	0	0	0	0	0	0	0	0	0	0	0	0	0	0	0	0
OTU00290	0	0	35	0	1	0	0	0	2	0	45	0	0	0	0	1	538	2	0	0	0	0	0	9	0	0	91	17	0	0	8	2	0	0	2	0	0	0	4	0	0	0	0	0	0	0	0	2	0
OTU00291	6	0	0	2	0	0	0	0	0	0	4	0	0	0	0	0	0	8	0	0	0	0	0	691	0	3	0	0	0	0	17	0	0	0	0	0	0	0	4	0	15	0	3	0	2	0	0	5	0
OTU00292	18	10	7	12	6	7	9	0	36	16	1	0	0	6	5	3	0	12	0	1	26	3	0	0	0	38	2	0	0	86	0	0	0	18	3	1	5	1	86	2	0	7	5	2	16	10	14	0	0
OTU00293	19	21	1	0	0	2	1	9	0	86	0	0	22	10	5	0	165	0	19	1	59	7	1	0	1	1	1	5	1	0	0	3	42	6	0	5	1	10	30	0	0	32	0	0	0	4	51	0	0
OTU00294	17	29	0	0	28	7	25	0	0	0	0	27	0	4	0	10	9	0	2	31	0	0	0	0	2	20	0	0	0	28	0	0	0	0	0	0	0	0	197	26	9	18	0	2	0	0	45	0	0
OTU00295	0	0	0	0	1	0	0	0	0	0	0	0	0	0	0	0	0	0	10	0	0	0	406	0	24	2	0	3	0	0	0	0	0	0	0	0	0	0	0	0	0	6	0	0	1	227	0	72	0
OTU00296	5	0	0	33	24	21	2	0	0	0	1	1	9	35	19	25	0	0	0	13	45	2	0	0	0	2	16	0	11	0	0	4	14	0	50	0	36	86	0	5	0	30	2	0	0	9	57	6	0
OTU00297	19	0	0	0	0	0	0	0	0	0	0	4	0	0	0	0	0	0	0	0	0	0	0	0	3	0	0	1	0	0	733	0	1	0	0	0	0	0	0	0	0	0	0	0	0	3	0	0	0
OTU00298	0	0	0	0	0	0	0	0	0	0	0	0	0	0	0	0	0	0	0	0	0	0	0	0	0	0	0	0	0	0	0	0	0	0	0	384	0	0	0	0	0	0	0	0	0	0	0	0	0
OTU00299	0	0	0	0	39	0	0	0	0	0	0	0	0	0	0	0	0	0	0	0	0	0	0	0	0	0	0	0	0	0	0	0	0	0	0	0	0	0	0	0	0	0	0	0	0	0	0	0	0
OTU00300	0	0	24	0	0	0	0	0	0	406	0	0	0	0	0	0	0	0	0	2	0	0	27	0	0	24	0	0	6	9	0	0	7	0	0	28	0	0	0	0	4	10	0	0	0	0	0	0	0
OTU00301	0	0	0	0	0	1	0	0	0	0	0	0	0	0	15	0	0	0	0	1	0	0	0	0	1	0	0	0	0	0	0	0	0	0	0	0	0	0	0	0	0	1	0	0	0	0	0	0	0
OTU00302	0	0	0	0	0	0	0	0	0	0	0	0	0	0	0	0	0	0	0	0	0	0	0	0	0	0	0	0	0	0	0	0	0	0	0	0	0	0	0	0	0	0	0	0	732	0	0	0	0
OTU00303	5	1	0	0	48	13	0	0	0	0	1	1	0	0	3	8	0	0	0	0	0	0	0	0	8	0	305	0	0	0	0	1	65	0	0	4	0	7	0	0	0	0	0	0	0	0	15	0	0
OTU00304	0	0	0	0	0	0	14	0	0	0	0	0	0	0	98	0	0	0	0	31	112	10	0	0	5	0	0	0	0	0	0	0	0	0	0	0	0	0	0	0	0	0	0	0	0	0	5	0	0
OTU00305	0	0	0	0	0	0	0	0	5	0	0	0	0	0	0	0	0	0	0	0	0	0	0	640	0	1	0	0	0	3	0	0	0	0	0	0	5	0	0	0	3	0	0	0	0	0	0	0	0
OTU00306	0	0	437	0	0	0	0	0	0	0	0	0	0	0	0	0	296	0	0	0	0	0	0	0	0	0	0	0	0	0	0	0	0	0	0	0	0	0	0	0	0	0	0	0	0	0	0	0	0
OTU00307	2	0	1	0	5	1	2	0	2	319	1	0	0	2	20	1	1	0	2	0	0	6	4	3	8	4	71	0	1	2	0	31	13	13	2	0	4	1	1	4	0	7	3	4	1	0	10	0	0
OTU00308	0	0	0	0	0	0	0	0	0	0	0	0	0	0	0	0	0	0	0	0	0	0	0	0	727	0	0	0	0	0	0	0	0	0	0	0	0	0	0	0	0	0	0	0	0	0	0	0	0
OTU00309	0	0	0	0	0	0	0	0	0	0	0	0	0	0	0	0	0	0	0	0	0	0	0	0	0	0	0	0	0	387	0	0	0	0	0	0	0	0	0	0	0	0	0	0	0	0	0	0	0
OTU00310	0	0	0	0	0	0	0	0	0	0	0	0	0	0	0	0	0	0	0	0	0	0	0	0	0	0	0	0	0	0	0	0	0	0	0	0	0	0	0	0	0	0	0	0	0	0	0	0	0
OTU00311	0	0	0	0	0	0	0	0	0	0	0	0	0	0	0	0	0	0	0	0	0	0	0	0	0	0	0	0	0	0	0	0	0	0	0	0	701	5	0	0	0	0	0	0	0	0	0	0	0
OTU00312	0	0	0	39	7	3	0	8	2	12	0	12	27	29	36	0	0	1	0	20	0	34	7	0	15	7	0	22	0	6	0	23	10	20	0	6	33	3	2	9	0	81	1	0	0	4	0	21	8
OTU00313	0	0	0	0	0	0	0	0	0	0	0	645	0	0	0	0	0	0	0	0	0	0	0	0	10	4	0	16	0	0	0	0	2	0	0	0	0	3	0	0	0	0	0	0	0	13	0	1	0
OTU00314	0	0	0	0	0	0	0	0	0	0	0	0	0	0	0	0	0	0	185	0	0	0	4	0	0	0	0	0	0	0	0	0	0	0	1	0	0	0	0	0	0	0	505	0	0	0	0	0	0
OTU00315	0	0	0	0	0	0	0	0	0	0	0	0	0	0	0	0	0	0	0	0	0	0	0	0	0	0	0	0	0	0	0	0	0	0	0	0	0	0	0	0	0	0	0	0	0	0	0	0	0
OTU00316	2	1	0	0	0	4	22	0	0	2	3	1	2	17	21	0	1	0	69	7	62	0	0	0	25	3	1	0	0	3	0	4	4	0	0	31	2	2	0	0	0	0	3	0	50	11	10	0	10
OTU00317	343	2	0	0	0	0	0	0	0	0	0	0	0	246	0	1	0	0	0	0	6	0	0	0	0	0	0	0	0	0	0	0	0	0	0	0	0	0	0	0	0	0	0	0	0	0	88	0	0
OTU00318	42	0	0	0	0	0	0	0	0	0	0	0	0	0	0	0	0	0	0	0	298	0	0	0	0	0	0	0	0	0	0	0	0	0	0	27	0	0	0	0	0	26	0	0	0	0	0	0	0
OTU00319	4	0	27	0	2	8	1	0	2	14	1	6	0	12	0	0	43	0	0	0	0	2	29	162	1	3	0	17	1	0	0	0	0	60	0	0	2	2	0	0	0	7	3	68	4	1	2	0	123
OTU00320	0	0	0	0	0	0	0	0	0	0	0	0	0	1	0	0	0	0	70	0	0	0	0	0	0	0	0	0	0	0	0	0	0	0	0	0	0	0	0	562	0	0	0	0	0	0	0	0	0
OTU00321	0	0	0	0	0	0	0	0	0	0	0	0	0	0	0	0	0	0	0	0	0	0	0	0	0	678	0	0	0	0	0	0	0	0	0	0	0	0	0	0	0	0	0	0	0	0	0	0	0
OTU00322	0	0	0	600	0	0	35	7	0	0	0	0	0	0	0	0	0	0	0	0	0	0	0	0	0	36	0	0	0	0	0	0	0	0	0	0	0	0	0	0	0	0	0	0	0	0	0	0	0
OTU00323	0	0	0	0	0	0	0	0	0	0	0	0	0	0	0	0	0	0	0	0	0	0	0	0	0	0	0	0	0	0	0	0	0	0	0	0	0	0	0	0	0	0	0	0	0	0	0	0	675
OTU00324	0	0	0	0	6	0	0	0	0	0	0	268	0	0	0	0	0	0	0	0	0	0	137	0	73	21	0	33	0	0	0	0	0	0	0	0	0	0	0	0	0	7	0	0	0	54	0	51	0
OTU00325	0	0	0	15	0	0	5	0	0	0	0	0	0	0	0	0	0	0	0	0	0	7	0	0	0	15	0	0	0	0	0	0	0	0	0	0	176	0	0	0	0	0	0	0	0	0	3	0	28
OTU00326	0	0	20	404	0	12	0	0	0	0	0	15	0	0	6	42	0	5	0	1	0	0	0	0	3	0	0	0	0	0	0	0	30	0	0	4	0	12	0	0	0	3	0	0	0	0	0	0	27
OTU00327	2	0	0	0	0	0	0	0	0	0	0	0	0	2	0	0	0	0	0	0	0	0	0	0	0	0	0	2	0	0	0	0	5	0	623	0	0	12	0	0	0	2	0	0	0	0	0	1	0
OTU00328	2	2	0	45	0	0	0	0	0	10	0	26	2	0	0	1	1	1	0	0	0	0	0	0	0	1	0	5	2	3	0	7	6	4	20	0	0	3	370	0	0	1	0	5	0	0	0	0	0
OTU00329	1	2	0	0	0	0	2	0	17	0	6	8	0	1	15	6	47	17	0	2	0	0	1	317	1	1	4	0	0	3	1	0	0	1	0	0	0	1	39	68	30	0	0	4	1	6	1	0	0
OTU00330	398	0	0	0	0	0	2	1	0	0	0	27	0	33	0	0	2	0	2	1	0	5	0	0	9	0	0	1	0	5	65	0	4	0	0	0	23	0	0	0	0	0	7	0	0	7	0	0	0
OTU00331	7	17	0	0	0	40	0	3	5	0	0	0	0	59	0	0	0	234	0	21	0	0	0	0	1	0	0	2	0	9	4	0	27	0	0	0	0	3	0	0	0	0	0	0	0	23	1	0	0
OTU00332	0	0	0	0	0	0	0	0	0	323	0	0	0	0	0	0	0	0	0	0	0	0	0	0	0	332	0	0	0	0	0	0	0	0	0	0	0	0	0	0	0	0	0	0	0	0	0	0	0
OTU00333	0	49	0	0	0	0	0	0	0	0	51	0	0	0	0	86	0	0	0	0	37	0	65	0	335	0	0	0	0	0	0	0	0	0	0	0	0	0	0	0	0	0	0	0	0	0	30	0	0
OTU00334	0	0	0	0	0	0	0	0	0	0	0	0	0	0	0	0	0	0	0	0	0	0	0	0	0	0	0	0	0	0	0	0	0	0	0	0	313	0	0	0	0	0	0	0	0	0	0	0	0
OTU00335	0	0	0	0	0	0	0	0	0	0	0	0	2	0	0	0	0	0	0	0	0	0	0	0	0	0	0	0	0	0	0	0	0	0	0	0	0	0	0	0	0	0	0	0	0	0	0	0	0
OTU00336	0	0	0	0	0	0	0	0	0	0	0	0	0	0	0	0	0	0	0	0	0	0	0	0	0	0	0	0	0	0	0	0	0	0	0	0	0	0	0	0	0	0	0	0	0	0	0	0	0
OTU00337	1	0	0	0	11	5	0	0	0	0	0	0	0	85	0	0	0	0	0	0	0	0	0	0	1	0	0	0	0	0	0	0	0	0	0	1	0	0	0	0	0	0	0	0	0	0	540	0	0
OTU00338	1	5	0	0	11	0	0	0	0	0	0	0	2	0	29	0	0	0	0	3	35	1	3	0	8	0	0	0	1	11	0	0	3	0	2	0	0	0	0	0	0	40	0	27	2	0	389	0	0
OTU00339	0	0	0	0	0	0	0	0	0	0	10	29	0	0	0	0	0	0	0	0	0	0	0	0	0	0	0	0	0	0	0	0	0	0	2	0	0	0	0	0	0	0	0	0	3	0	0	601	0
OTU00340	19	0	0	0	0	31	0	0	0	0	0	0	2	5	0	0	0	0	0	0	0	521	0	0	0	0	0	0	3	0	0	0	0	0	0	42	0	0	0	0	0	0	0	0	0	2	0	0	0
OTU00341	0	0	0	0	0	0	0	0	0	0	0	0	0	0	644	0	0	0	0	0	0	0	0	0	0	0	0	0	0	0	0	0	0	0	0	0	0	0	0	0	0	0	0	0	0	0	0	0	0
OTU00342	0	0	0	0	0	0	0	0	212	0	0	0	0	0	0	0	0	0	0	0	0	0	0	0	0	0	0	0	0	0	0	0	0	0	0	0	0	0	0	0	0	0	0	0	0	0	0	0	0
OTU00343	0	0	0	0	0	0	109	0	0	0	0	0	0	0	0	0	0	0	0	0	0	532	0	0	0	0	0	0	0	0	0	0	0	0	0	0	0	0	0	0	0	0	0	0	0	0	0	0	0
OTU00344	0	0	0	0	0	0	0	0	0	0	0	0	0	0	0	0	0	0	0	0	0	0	4	0	0	0	0	1	0	0	0	0	0	0	0	0	504	0	1	0	0	0	0	0	0	0	0	0	0
OTU00345	0	0	0	10	0	0	215	11	0	7	0	0	0	0	0	0	0	0	12	0	2	135	0	0	20	49	0	14	0	0	0	14	0	0	0	36	0	0	0	0	0	0	0	0	0	0	0	0	0
OTU00346	0	0	0	0	0	0	0	0	0	0	0	0	494	0	0	0	0	0	0	50	0	0	0	0	0	0	0	0	77	0	0	0	0	0	0	0	0	0	0	0	0	0	0	0	0	0	0	0	0
OTU00347	0	0	0	0	0	0	0	0	0	0	0	0	3	0	0	0	0	0	0	2	0	0	0	0	1	5	0	0	0	0	0	0	0	0	0	451	0	0	0	0	0	57	0	0	0	0	0	0	0
OTU00348	0	0	0	0	0	0	0	0	0	6	0	0	0	0	0	0	0	0	0	3	0	0	0	596	0	0	0	0	0	0	0	0	1	0	0	0	0	0	0	5	0	2	2	0	11	0	0	0	0
OTU00349	0	0	0	0	0	0	0	0	0	0	0	0	0	0	0	0	0	0	0	0	0	0	0	0	0	0	0	0	0	0	0	0	0	0	0	0	0	0	0	0	0	0	0	0	0	0	0	0	0
OTU00350	0	0	0	0	0	0	0	0	0	0	0	0	0	0	0	0	0	0	554	0	0	0	0	0	0	0	0	0	0	0	0	0	0	0	0	0	0	0	0	0	0	0	0	0	0	0	0	0	0
OTU00351	0	9	0	1	9	0	0	0	0	0	0	0	0	3	272	33	2	0	6	0	0	0	0	0	0	4	0	0	16	0	0	3	3	12	0	0	0	28	0	0	0	49	16	4	1	3	106	0	0
OTU00352	0	0	0	0	0	0	0	0	0	0	0	0	0	0	0	0	0	0	0	0	0	0	0	621	0	0	0	0	0	0	0	0	0	0	0	0	0	0	0	0	0	0	0	0	0	0	0	0	0
OTU00353	0	26	23	0	0	0	0	0	22	1	1	0	0	1	0	0	33	0	3	0	0	0	1	0	0	0	246	0	0	0	0	0	0	1	0	0	0	1	0	6	1	0	0	56	1	0	1	0	0
OTU00354	0	0	1	0	0	0	0	0	0	0	0	0	0	0	7	0	16	0	0	1	0	0	0	15	0	0	0	564	1	0	0	0	0	0	0	3	0	0	0	0	0	0	0	0	0	0	0	1	0
OTU00355	0	0	2	1	2	1	0	1	0	421	0	0	1	44	0	0	0	7	0	1	1	2	1	0	1	2	0	0	0	0	0	0	3	4	8	5	2	1	0	1	0	0	2	3	2	2	1	0	4
OTU00356	0	0	0	0	1	0	0	0	0	0	0	75	0	0	0	0	0	0	0	0	0	0	63	0	30	6	0	15	0	0	0	0	1	0	0	0	0	1	328	0	0	1	0	0	0	14	0	76	0
OTU00357	0	0	18	0	0	0	0	0	0	0	0	0	0	0	0	0	594	0	0	0	0	0	0	0	0	0	0	0	0	0	0	0	0	0	0	0	0	0	0	0	0	0	0	0	0	0	0	0	0
OTU00358	0	0	0	4	3	0	0	5	4	0	3	2	0	1	0	2	3	2	0	0	0	2	0	477	0	2	0	0	0	13	23	0	0	5	0	0	0	0	15	0	0	0	0	4	0	0	2	0	0
OTU00359	0	0	0	0	607	0	0	0	0	0	0	0	0	0	0	0	0	0	0	0	0	0	0	0	0	0	0	0	0	0	0	0	0	0	0	0	0	0	0	0	0	0	0	0	0	0	0	0	0
OTU00360	3	0	0	0	1	0	4	0	0	1	17	0	0	6	4	1	0	0	79	0	0	0	0	0	1	0	1	0	0	26	0	0	0	0	0	0	5	0	0	3	10	2	9	3	1	27	0	2	0
OTU00361	0	1	0	4	1	1	0	28	0	0	136	44	0	0	4	0	0	7	0	0	7	0	0	1	1	12	28	8	0	1	41	0	0	5	1	0	1	4	1	0	0	0	0	17	6	4	0	46	19
OTU00362	0	0	0	0	0	0	242	0	0	0	0	0	0	0	0	0	0	0	0	0	0	114	0	0	0	0	0	0	0	0	0	0	0	0	0	45	0	0	0	0	0	0	0	0	0	0	0	0	3
OTU00363	0	0	0	0	1	2	36	47	0	11	0	20	0	13	0	0	0	0	12	7	1	2	1	0	1	0	0	1	1	1	3	2	0	2	0	1	16	1	31	0	218	2	0	9	0	0	45	0	1
OTU00364	0	1	0	0	0	0	0	0	0	0	0	0	0	0	0	0	0	0	0	0	0	0	0	0	0	0	0	0	2	0	0	0	0	0	0	0	0	0	0	0	0	0	0	0	0	0	0	0	0
OTU00365	20	0	0	0	2	0	10	0	8	0	2	8	0	46	0	0	29	7	0	1	0	0	0	0	17	0	0	0	0	138	31	0	4	24	11	0	3	0	56	0	0	4	5	29	7	8	2	10	1
OTU00366	0	15	0	15	2	5	0	0	0	0	0	0	1	0	0	0	0	0	0	18	96	0	0	0	56	0	0	0	0	0	0	0	0	6	0	0	0	0	0	0	0	3	67	0	0	0	297	0	0
OTU00367	0	0	0	0	0	0	0	0	0	0	0	0	0	0	0	0	0	0	0	0	0	0	0	0	0	0	0	0	0	0	0	0	0	0	0	0	585	0	0	0	0	0	0	0	0	0	0	0	0
OTU00368	0	0	0	0	0	0	0	0	0	0	0	0	0	0	0	0	0	0	0	0	0	0	0	0	0	0	0	584	0	0	0	0	0	0	0	0	0	0	0	0	0	0	0	0	0	0	0	0	0
OTU00369	0	0	0	0	0	0	0	0	0	0	0	0	0	0	0	0	0	0	0	0	0	0	0	0	0	0	0	582	0	0	0	0	0	0	0	0	0	0	0	0	0	0	0	0	0	0	0	0	0
OTU00370	0	0	0	0	0	376	0	0	0	0	0	0	0	0	0	2	0	1	0	1	0	0	0	0	0	0	0	0	0	0	3	0	0	0	0	0	0	60	0	0	0	0	0	0	0	0	0	0	0
OTU00371	0	0	0	0	8	0	0	0	0	0	23	0	0	0	0	22	0	0	0	3	62	0	0	0	48	0	6	0	0	1	1	0	8	0	0	0	0	0	0	0	0	0	0	0	325	0	17	0	1
OTU00372	0	0	329	0	0	0	0	0	0	0	0	0	0	0	0	0	238	0	0	0	0	0	0	0	0	0	0	0	0	0	0	0	0	0	0	0	0	0	0	0	0	0	0	0	0	0	0	0	0
OTU00373	0	0	0	3	0	0	41	8	0	1	0	0	0	0	0	0	25	0	14	0	4	19	0	0	9	14	0	86	0	0	0	8	0	0	0	26	0	0	0	0	0	0	0	0	0	0	0	0	0
OTU00374	0	0	0	0	0	0	0	0	0	0	0	0	0	0	0	0	0	0	0	0	0	0	0	0	0	0	0	0	0	0	0	0	0	0	0	0	0	0	0	0	0	0	0	0	0	1	0	0	0
OTU00375	0	0	0	0	0	0	0	0	0	0	0	0	37	0	0	0	0	0	0	5	0	0	0	0	0	0	0	0	467	0	0	0	0	0	0	0	0	0	0	0	0	0	0	0	0	0	0	0	0
OTU00376	0	50	0	0	0	0	1	1	0	1	0	0	0	0	0	0	0	0	0	3	2	0	0	0	0	0	0	0	15	29	0	2	0	1	256	0	0	0	0	10	0	20	1	0	0	0	2	0	0
OTU00377	0	0	0	0	0	0	0	0	0	0	0	0	0	0	0	0	0	0	0	0	0	0	0	0	0	555	0	0	0	0	0	0	0	0	0	0	0	0	0	0	0	0	0	0	0	0	0	0	0
OTU00378	1	1	0	0	0	0	0	0	2	0	8	0	0	0	127	1	142	15	4	0	1	1	1	0	1	1	0	2	0	2	0	0	0	0	0	0	0	1	2	140	5	0	0	1	0	2	0	0	0
OTU00379	0	0	0	0	0	0	12	0	0	27	0	0	0	0	153	0	0	0	0	8	0	0	0	11	0	0	0	2	0	0	0	0	5	0	0	0	0	0	0	18	2	2	96	0	201	0	1	12	0
OTU00380	0	0	0	0	0	0	0	0	0	0	0	0	0	0	0	0	0	0	0	0	0	0	0	549	0	0	0	0	0	0	0	0	0	0	0	0	0	0	0	0	0	0	0	0	0	0	0	0	0
OTU00381	12	2	19	0	0	2	3	0	0	2	0	5	1	2	0	0	35	40	22	3	2	0	0	0	24	0	0	12	1	15	30	0	0	2	2	0	0	10	0	0	0	3	0	1	2	0	21	75	0
OTU00382	0	0	0	2	0	0	1	3	10	0	0	0	0	1	116	0	53	40	0	0	0	0	1	47	7	0	8	0	0	1	2	0	0	1	0	0	0	0	4	17	13	0	1	8	0	73	0	1	0
OTU00383	0	0	0	0	0	0	0	0	0	0	0	0	0	0	0	0	0	0	0	0	0	0	0	0	0	0	0	0	0	0	0	0	0	0	0	0	0	0	0	0	0	0	0	0	0	0	0	0	0
OTU00384	0	356	0	0	0	0	0	0	0	0	0	0	0	0	0	0	0	0	0	4	0	0	0	0	0	0	0	0	0	10	0	0	2	0	0	0	0	0	0	0	0	26	19	0	0	0	16	0	0
OTU00385	444	0	0	0	0	0	0	0	0	0	0	0	0	93	0	0	0	0	0	0	0	0	0	0	0	0	0	0	0	0	0	0	0	0	0	0	0	0	0	0	0	0	0	0	0	0	0	0	0
OTU00386	0	0	0	2	0	0	0	5	0	0	0	0	0	0	0	0	0	0	41	0	0	0	0	0	10	83	0	0	0	0	0	0	0	0	0	0	282	0	0	0	0	55	0	0	0	0	1	0	0
OTU00387	0	0	0	0	0	0	0	0	0	0	0	22	0	0	0	0	2	0	0	0	0	0	0	0	0	0	0	0	0	0	0	0	0	0	0	0	0	0	0	0	0	0	0	0	0	0	0	0	419
OTU00388	13	0	3	0	5	5	6	0	0	0	0	0	2	7	1	0	12	10	0	34	12	2	35	0	0	1	0	8	11	20	0	11	42	3	0	15	0	8	0	0	0	44	0	0	0	0	0	3	0
OTU00389	22	0	0	23	0	132	2	4	0	0	0	0	16	13	0	0	0	31	0	133	1	12	7	0	1	0	0	0	0	26	19	0	5	0	0	0	0	18	0	0	0	0	0	5	2	13	1	2	0
OTU00390	2	3	0	0	0	0	0	0	0	0	0	3	0	4	57	0	1	0	0	0	0	7	6	0	0	0	0	0	0	0	0	0	0	26	0	0	0	0	0	0	0	0	0	2	0	0	25	0	0
OTU00391	145	0	0	0	0	0	0	0	0	0	0	0	0	382	0	0	0	0	0	0	0	0	0	0	0	0	0	0	0	0	0	0	0	0	0	0	0	0	0	0	0	0	0	0	0	0	0	0	0
OTU00392	0	0	0	0	0	0	0	0	0	0	0	0	0	0	0	0	0	0	1	0	0	0	0	0	0	0	0	0	0	0	0	0	0	0	0	384	0	0	0	0	0	0	0	0	0	0	0	0	0
OTU00393	0	0	5	0	12	0	0	0	0	0	12	0	0	0	0	0	0	0	7	0	0	0	0	0	0	0	0	0	0	0	0	0	0	0	0	0	0	0	0	0	0	1	0	0	1	0	0	0	0
OTU00394	0	0	0	0	0	0	0	0	0	0	0	0	0	0	0	0	0	0	0	0	0	0	0	0	0	0	0	0	0	0	0	0	0	0	0	256	0	0	0	0	0	0	0	0	0	0	0	0	0
OTU00395	2	0	0	0	1	0	4	0	27	0	0	11	0	3	0	0	1	1	1	0	0	0	0	0	5	2	0	0	0	20	6	1	0	38	1	0	0	0	13	0	0	5	9	3	0	1	1	5	0
OTU00396	0	0	0	0	0	0	0	0	0	1	0	509	0	0	0	0	0	0	0	0	0	0	0	0	0	0	0	0	7	0	0	0	0	0	0	0	0	0	0	0	0	0	0	0	0	1	0	0	0
OTU00397	0	0	0	0	68	64	0	0	0	0	0	0	0	108	0	1	0	0	0	114	116	0	0	0	0	8	0	0	10	0	0	0	0	0	0	0	2	0	0	0	0	0	0	0	0	0	0	0	0
OTU00398	0	21	231	0	23	0	0	0	0	0	0	0	0	28	3	13	42	0	0	0	0	89	0	0	0	0	0	0	0	0	0	0	0	0	23	0	0	0	0	0	0	17	0	4	0	0	0	14	7
OTU00399	0	117	0	0	0	17	0	0	0	0	220	0	0	0	13	48	0	0	0	0	39	0	37	0	0	0	0	0	0	0	0	0	0	0	0	0	0	28	0	0	0	0	0	0	0	0	0	0	0
OTU00400	0	0	0	0	0	0	0	0	0	0	0	0	0	0	0	0	0	0	0	0	0	0	0	0	0	0	0	0	0	0	518	0	0	0	0	0	0	0	0	0	0	0	0	0	0	0	0	0	0
OTU00401	0	2	0	0	10	9	0	11	0	1	4	0	0	1	0	0	14	0	0	0	2	3	0	0	157	0	0	0	0	0	0	0	1	0	0	0	0	0	3	0	3	0	7	0	18	16	216	0	1
OTU00402	17	0	0	0	0	0	0	15	0	0	0	0	0	0	0	0	0	0	31	0	0	0	0	0	38	0	0	4	0	0	0	0	2	0	0	0	6	0	0	0	0	0	316	0	0	35	14	0	0
OTU00403	0	0	0	2	0	0	0	1	0	0	0	0	1	0	0	0	0	0	0	4	0	0	0	0	2	7	0	0	0	0	0	0	0	0	0	0	0	0	0	0	0	0	0	0	0	0	0	0	0
OTU00404	0	0	0	0	0	0	0	0	0	0	0	0	0	0	0	1	0	0	0	0	0	0	1	0	0	0	0	0	0	0	0	0	0	0	0	0	0	309	0	0	0	0	0	0	0	0	0	0	0
OTU00405	0	0	0	0	0	0	0	0	0	0	0	0	80	0	0	0	0	0	0	0	0	0	0	0	0	0	0	0	433	0	0	0	0	0	0	0	0	0	0	0	0	0	0	0	0	0	0	0	0
OTU00406	0	0	0	0	0	0	0	0	1	0	0	0	0	0	0	0	0	0	0	0	0	0	0	0	0	0	0	0	0	0	0	0	0	0	0	0	0	0	0	0	510	0	0	0	0	0	0	0	0
OTU00407	1	0	0	11	0	5	0	0	0	0	0	43	0	0	0	0	0	1	0	0	0	0	0	0	20	5	0	0	0	0	0	0	0	0	0	0	0	0	0	0	0	18	0	0	5	0	0	0	7
OTU00408	0	0	0	0	0	0	0	0	0	0	0	0	0	0	0	0	0	504	0	0	3	0	0	0	0	0	0	0	0	0	0	0	0	0	0	0	0	0	0	0	0	0	0	0	0	0	0	0	0
OTU00409	0	0	0	0	78	66	0	0	0	0	0	0	0	110	0	1	0	0	0	114	84	0	0	0	0	5	0	0	4	0	0	0	0	0	0	0	0	0	0	0	0	0	0	0	0	0	0	0	0
OTU00410	0	0	0	0	0	0	1	0	0	0	0	0	0	0	0	0	0	507	0	0	0	0	0	0	0	0	0	0	0	0	0	0	0	0	0	0	0	0	0	0	0	0	0	0	0	0	0	0	0
OTU00411	10	0	0	0	1	0	1	0	303	0	1	5	0	3	0	0	13	2	4	0	0	0	0	0	0	0	0	1	0	38	1	0	2	33	0	0	10	0	11	0	0	4	3	10	0	2	0	1	0
OTU00412	0	0	0	0	0	0	0	0	0	0	0	0	0	0	0	0	0	0	0	0	0	0	0	0	0	0	0	0	0	0	0	0	0	0	0	0	0	0	0	15	0	0	0	0	0	0	0	0	0
OTU00413	0	0	0	0	0	0	0	0	0	0	0	0	0	0	0	0	0	0	0	0	0	0	0	0	0	0	0	0	0	0	0	0	0	0	0	0	0	0	0	0	0	0	0	0	0	0	0	0	0
OTU00414	1	0	0	0	0	0	2	0	0	0	0	0	0	1	0	0	11	0	2	0	0	0	7	0	0	0	0	0	0	16	40	0	0	5	0	0	0	0	6	0	1	0	6	244	2	58	0	0	0
OTU00415	1	0	72	0	0	0	8	0	0	0	1	8	0	7	0	0	27	2	0	17	25	43	0	24	1	2	0	2	0	28	0	0	0	1	1	0	0	0	9	0	0	0	0	8	0	0	0	12	0
OTU00416	0	0	0	0	0	0	0	0	0	0	0	0	0	0	0	0	0	0	0	0	0	0	0	0	0	0	0	0	0	0	0	0	0	0	0	0	0	0	0	0	0	0	0	0	0	0	0	0	0
OTU00417	0	0	0	0	0	0	0	0	0	0	0	0	0	0	0	0	0	0	0	0	0	0	0	0	0	0	0	0	69	0	0	0	0	0	0	0	0	0	0	0	0	0	0	0	0	0	0	0	0
OTU00418	0	12	7	1	7	13	0	4	0	24	4	0	0	4	12	6	11	2	5	1	18	2	2	0	2	0	3	1	0	8	1	19	10	22	0	0	49	9	1	13	0	4	1	10	8	3	12	0	0
OTU00419	0	0	0	36	0	0	0	0	0	0	0	0	0	0	6	314	0	0	0	0	2	1	0	0	0	0	0	0	0	1	0	0	0	14	0	1	1	0	0	5	0	0	0	27	2	0	0	0	0
OTU00420	0	0	0	0	0	0	140	0	0	0	0	0	8	0	0	0	0	0	0	0	65	0	0	0	0	0	0	0	0	0	0	0	0	0	0	0	0	0	0	0	0	0	0	0	6	15	0	0	0
OTU00421	0	0	0	0	0	6	0	0	0	0	0	0	0	0	0	0	0	0	0	0	0	0	0	0	9	0	132	0	0	0	0	0	0	0	0	0	0	0	0	0	0	0	0	0	5	1	0	0	0
OTU00422	14	7	2	18	29	12	0	0	7	0	0	0	14	0	2	0	0	31	4	1	25	1	0	0	31	29	0	18	7	41	0	1	10	0	0	3	1	3	0	0	0	0	1	13	4	0	4	0	6
OTU00423	0	0	0	0	0	0	2	4	0	0	0	0	0	0	0	0	0	0	0	0	0	0	0	0	2	0	0	0	0	0	0	0	0	0	0	0	203	0	0	0	0	0	0	0	0	0	0	0	0
OTU00424	28	0	0	0	0	8	27	0	0	0	0	0	1	125	0	18	0	2	0	1	0	2	0	0	7	12	0	0	3	34	0	1	10	0	4	0	2	0	2	48	0	14	0	1	25	9	19	0	0
OTU00425	0	0	0	0	0	0	0	0	0	0	0	0	0	0	0	0	0	0	0	0	0	0	0	0	0	0	0	0	0	0	493	0	0	0	0	0	0	0	0	0	0	0	0	0	0	0	0	0	0
OTU00426	0	0	0	0	0	0	0	0	0	0	0	0	0	0	0	0	0	0	0	0	0	0	0	0	0	0	0	0	0	366	0	0	0	0	0	0	0	0	0	0	0	0	0	0	0	0	0	0	0
OTU00427	0	0	0	0	0	0	0	0	0	0	0	0	0	0	0	0	0	0	0	0	0	0	490	0	0	0	0	0	0	0	0	0	0	0	0	0	0	0	0	0	0	0	0	0	0	0	0	0	0
OTU00428	0	0	0	0	17	9	23	0	17	0	23	0	0	3	16	8	0	0	103	0	8	29	0	0	0	2	0	12	0	0	0	0	2	0	0	0	13	0	1	27	0	6	14	10	6	4	6	0	0
OTU00429	0	0	0	0	0	0	0	0	0	0	0	0	0	0	0	0	0	0	0	0	0	0	0	0	0	0	0	0	0	0	0	0	0	0	0	0	0	0	0	0	0	0	0	0	0	0	0	0	0
OTU00430	0	0	0	0	0	0	0	0	0	0	0	0	222	0	0	0	0	0	0	0	0	0	0	0	0	0	0	0	255	0	0	0	0	0	0	0	0	0	0	0	0	0	0	0	0	0	0	0	0
OTU00431	0	0	0	0	0	0	0	0	0	0	0	0	0	0	0	0	0	0	0	0	0	0	0	0	0	0	0	0	0	0	0	0	0	0	0	0	0	0	0	0	0	0	0	0	0	0	0	0	0
OTU00432	0	428	0	0	0	1	0	0	0	0	1	0	0	0	0	0	0	0	0	0	0	1	0	0	0	0	0	0	4	0	0	0	0	1	0	1	0	0	0	0	0	0	0	0	0	1	0	0	0
OTU00433	0	0	2	0	0	0	0	0	0	0	4	0	0	0	0	0	407	0	0	2	0	0	0	0	34	1	0	0	0	0	0	0	0	0	0	0	0	0	9	0	0	0	0	0	0	1	0	0	0
OTU00434	0	0	0	0	0	0	0	0	0	0	0	0	0	0	0	0	0	0	0	0	0	0	0	0	0	0	0	466	0	0	0	0	0	0	0	0	0	0	0	0	0	0	0	0	0	0	0	0	0
OTU00435	0	0	0	0	0	0	0	0	0	0	0	0	0	0	0	0	0	0	0	0	0	0	0	0	0	0	0	0	0	0	0	0	0	0	0	0	0	0	0	0	0	0	0	0	0	0	0	0	0
OTU00436	0	0	0	0	0	0	0	0	0	0	0	0	0	0	0	0	0	0	222	0	0	0	0	0	0	0	0	0	0	0	0	0	0	0	0	0	0	0	0	0	0	0	242	0	0	0	0	0	0
OTU00437	0	0	217	0	0	0	0	0	0	0	0	0	0	0	0	0	243	0	0	0	0	0	0	0	0	0	0	0	0	0	0	0	0	0	0	0	0	0	0	0	0	0	0	0	0	0	0	0	0
OTU00438	0	0	0	0	0	0	0	0	0	0	0	0	0	0	0	0	0	0	0	0	0	0	0	0	0	0	0	0	0	0	0	0	0	0	0	52	0	0	0	0	0	0	0	0	0	0	0	0	0
OTU00439	0	24	0	0	0	0	0	0	0	0	0	0	1	57	0	4	0	0	4	0	204	1	0	0	0	0	0	1	0	11	0	0	0	0	0	0	3	0	0	0	0	1	0	0	2	0	37	0	0
OTU00440	0	0	0	0	0	0	4	0	0	0	0	0	0	0	0	0	0	0	0	0	0	0	0	0	0	0	0	0	0	0	0	0	0	0	0	0	0	0	0	0	0	0	0	0	0	0	0	0	5
OTU00441	0	0	0	0	0	0	3	0	0	399	0	0	0	0	0	1	1	0	0	0	0	0	0	0	0	0	3	0	0	0	0	0	0	0	0	0	0	0	0	0	0	0	0	0	1	0	0	0	8
OTU00442	0	0	304	0	0	0	0	0	0	0	0	0	0	0	0	0	144	0	0	0	0	0	0	0	0	0	0	0	0	0	0	0	0	0	0	0	0	0	0	0	0	0	0	0	0	0	0	0	0
OTU00443	1	2	1	7	18	0	3	4	8	0	23	22	0	8	7	3	1	12	2	6	7	7	8	0	1	3	0	10	2	9	2	4	0	3	0	0	4	3	0	27	0	3	3	4	13	4	3	16	4
OTU00444	0	0	0	0	0	0	0	0	0	0	0	0	0	0	0	0	0	0	0	0	0	0	0	0	210	0	0	0	0	0	0	0	0	0	0	0	0	0	0	0	0	0	0	0	0	0	237	0	0
OTU00445	0	0	0	0	0	0	0	0	0	445	0	0	0	0	0	0	0	0	0	0	0	0	0	0	0	1	0	0	0	0	0	0	0	0	0	0	0	0	0	0	0	0	0	0	0	0	0	0	0
OTU00446	0	0	0	0	0	0	0	0	0	0	0	0	0	0	0	0	0	0	113	0	0	0	0	0	0	0	0	0	0	0	0	0	0	0	0	0	0	0	0	0	0	0	333	0	0	0	0	0	0
OTU00447	2	0	2	47	3	6	2	0	0	17	5	0	3	28	165	2	6	0	1	0	0	6	2	1	1	2	1	1	0	0	0	10	0	4	0	0	2	0	0	0	0	0	2	0	0	0	7	0	1
OTU00448	0	0	0	0	0	0	0	0	0	0	0	0	445	0	0	0	0	0	0	0	0	0	0	0	0	0	0	0	0	0	0	0	0	0	0	0	0	0	0	0	0	0	0	0	0	0	0	0	0
OTU00449	0	0	0	0	0	0	3	1	0	0	0	255	0	0	0	0	3	0	4	1	0	0	0	0	19	17	0	1	1	0	43	0	1	0	0	0	0	2	0	0	0	0	28	1	0	27	1	0	0
OTU00450	9	0	0	0	2	0	0	0	0	0	0	0	0	10	0	9	0	23	2	0	0	2	0	0	8	0	0	5	0	0	260	1	2	1	0	0	0	0	0	0	0	0	4	0	0	24	0	19	0
OTU00451	2	5	0	55	6	6	9	30	14	2	6	7	0	0	7	5	3	2	10	7	0	14	10	0	0	0	3	10	3	6	2	9	14	0	0	1	6	33	4	0	0	0	7	0	1	5	1	0	0
OTU00452	0	0	0	0	0	0	0	428	0	0	0	0	0	0	0	0	0	0	0	0	0	0	0	0	0	0	0	0	0	0	0	0	0	0	0	0	0	0	0	0	0	0	0	0	0	0	0	0	0
OTU00453	0	0	0	0	0	0	0	0	0	0	0	0	0	0	0	0	0	0	0	0	0	436	0	0	0	0	0	0	0	0	0	0	0	0	0	0	0	0	0	0	0	0	0	0	0	0	0	0	0
OTU00454	0	51	0	0	0	2	0	0	0	0	3	0	2	18	0	0	0	0	6	1	2	6	13	0	0	0	1	26	7	3	61	1	10	0	0	2	2	70	0	1	0	15	6	0	3	16	0	5	0
OTU00455	0	0	0	20	0	0	23	0	0	0	0	0	0	0	0	0	0	0	229	0	0	8	0	0	22	0	0	0	0	0	0	3	0	0	0	13	5	0	0	0	0	50	0	0	0	0	0	0	0
OTU00456	0	0	0	0	0	0	99	0	0	0	0	0	0	0	0	0	0	0	0	0	0	333	0	0	0	0	0	0	0	0	0	0	0	0	0	0	0	0	0	0	0	0	0	0	0	0	0	0	0
OTU00457	0	0	0	0	0	0	0	0	0	0	0	0	0	0	0	0	0	0	0	0	0	0	0	0	0	0	0	0	0	0	0	0	0	0	0	0	0	0	0	0	0	0	0	0	0	0	0	0	0
OTU00458	0	0	0	0	0	0	0	0	0	0	0	0	0	0	0	0	0	0	0	0	0	0	0	0	0	0	0	0	0	0	0	0	0	0	0	0	0	0	0	0	0	0	0	0	429	0	0	0	0
OTU00459	0	0	0	0	0	0	0	0	0	0	0	0	0	0	0	0	0	0	0	0	0	0	0	0	0	0	0	0	0	0	0	0	0	0	0	0	0	0	0	0	0	0	0	0	0	0	0	0	0
OTU00460	23	0	0	0	0	0	0	5	20	0	0	0	0	6	0	0	0	0	0	17	0	0	0	5	0	0	0	0	3	0	0	0	0	20	0	0	1	0	0	0	0	4	0	0	21	28	0	0	0
OTU00461	0	6	0	9	1	0	7	8	59	3	2	0	1	0	0	35	1	0	5	2	2	1	0	0	0	0	0	3	2	0	0	1	0	0	0	0	1	1	6	0	0	0	0	1	0	3	0	21	4
OTU00462	0	0	0	0	0	0	221	0	0	0	0	0	0	0	0	0	0	0	0	0	0	203	0	0	0	0	0	0	0	0	0	0	0	0	0	0	0	0	0	0	0	0	0	0	0	0	0	0	0
OTU00463	0	0	0	0	0	0	0	0	0	0	0	0	0	0	0	0	0	0	0	0	0	0	0	0	0	0	0	0	0	0	0	0	0	0	0	316	0	0	0	0	0	0	0	0	0	0	0	0	0
OTU00464	1	3	6	2	17	19	0	3	0	0	3	14	0	2	0	11	43	0	2	0	0	0	0	0	1	10	6	0	0	4	1	0	0	0	0	0	0	3	0	0	0	4	1	1	34	0	1	0	0
OTU00465	0	0	0	0	0	0	0	0	421	0	0	0	0	0	0	0	0	0	0	0	0	0	0	0	0	0	0	0	0	0	0	0	0	0	0	0	0	0	0	0	0	0	0	0	0	0	0	0	0
OTU00466	0	0	0	0	0	0	0	0	0	0	0	0	0	0	0	0	0	0	0	0	0	0	0	0	0	0	0	0	0	0	0	0	0	0	352	0	0	0	0	0	0	0	0	0	0	0	0	0	0
OTU00467	0	0	0	4	0	0	0	0	0	0	0	0	0	0	0	0	0	0	39	0	0	0	0	0	7	250	0	0	0	0	0	0	0	0	0	0	67	0	0	0	0	21	0	0	0	0	1	0	0
OTU00468	0	21	2	25	1	0	9	9	45	0	9	0	0	4	12	0	62	0	8	7	29	0	0	0	14	4	0	16	0	0	0	0	38	9	0	6	14	0	25	0	0	0	3	0	0	0	10	0	0
OTU00469	0	0	0	0	1	0	0	0	0	0	0	0	0	0	0	0	0	0	0	0	0	0	151	0	211	0	0	0	0	0	0	0	0	0	0	0	0	0	0	0	0	0	0	0	0	45	0	2	0
OTU00470	0	0	0	0	0	0	0	0	0	0	0	0	0	0	0	0	0	0	0	0	0	0	0	0	0	0	0	0	0	0	0	0	0	0	0	0	0	0	0	2	0	0	0	0	0	0	0	0	0
OTU00471	0	0	0	0	0	209	0	0	0	0	0	0	0	0	0	0	0	0	0	205	0	0	0	0	0	0	0	0	0	0	0	0	0	0	0	0	0	0	0	0	0	0	0	0	0	0	0	0	0
OTU00472	6	1	3	1	13	7	0	0	0	5	33	20	0	4	33	18	169	0	0	3	4	7	0	0	0	11	0	0	2	0	12	0	0	1	0	0	2	0	0	0	0	2	0	3	0	12	6	0	0
OTU00473	0	0	0	0	0	0	0	0	0	0	0	151	0	0	0	0	0	0	0	0	0	0	0	0	0	0	0	0	261	0	0	0	0	0	0	0	0	0	0	0	0	0	0	0	0	0	0	0	0
OTU00474	0	0	0	0	0	0	0	0	0	0	0	0	0	0	0	0	0	0	0	0	0	0	0	0	0	0	0	0	0	0	0	0	0	0	0	0	0	0	0	0	0	0	0	0	0	0	0	0	0
OTU00475	2	0	1	0	22	1	2	0	0	6	0	20	0	4	78	10	26	1	12	0	1	2	0	0	0	21	0	16	10	26	0	0	0	11	0	2	0	2	0	0	0	12	0	3	4	0	0	0	0
OTU00476	0	0	0	6	0	0	148	0	0	0	0	0	0	0	0	0	0	0	14	0	0	209	0	0	3	0	0	0	0	0	0	0	0	0	0	30	0	0	0	0	0	0	0	0	0	0	0	0	0
OTU00477	0	0	0	0	0	0	0	0	0	0	0	0	0	0	0	0	0	0	0	0	0	0	0	380	0	0	17	0	0	0	0	0	0	0	0	0	0	0	0	12	0	0	0	0	0	0	0	0	0
OTU00478	0	0	0	8	0	0	0	0	0	0	0	0	0	0	0	0	0	0	0	3	0	0	0	0	0	0	0	0	0	0	0	0	0	0	0	0	0	0	0	0	0	0	0	0	3	0	0	0	1
OTU00479	0	0	0	0	0	0	0	375	0	0	0	0	0	0	0	0	0	0	0	0	0	0	0	0	0	0	0	0	0	0	0	0	0	0	0	0	0	0	0	0	0	0	0	0	0	0	0	0	0
OTU00480	0	0	0	0	0	0	0	0	0	0	0	0	0	0	0	0	0	0	0	0	0	0	0	0	0	0	0	0	0	0	0	0	0	0	0	0	0	0	0	0	0	0	0	0	0	0	0	0	0
OTU00481	0	0	61	0	0	4	1	1	0	54	0	0	1	0	1	0	0	0	1	2	0	1	0	1	1	2	82	0	0	3	0	0	1	10	107	1	2	0	1	0	0	0	6	0	0	3	0	0	0
OTU00482	0	0	0	0	0	0	0	0	0	0	0	0	0	0	0	0	0	0	0	0	0	0	0	0	0	0	0	0	0	0	0	0	0	0	0	0	0	328	0	0	0	0	0	0	0	0	0	0	0
OTU00483	0	0	0	0	0	0	0	0	0	0	0	0	0	0	0	0	0	0	0	0	0	0	260	0	0	0	0	0	0	0	0	0	0	0	0	0	0	0	0	0	0	0	0	0	0	143	0	0	0
OTU00484	0	29	0	0	0	0	0	0	0	0	0	0	0	0	0	0	0	48	0	0	293	3	0	0	0	0	0	0	1	0	0	0	0	0	0	0	0	0	0	0	0	0	0	0	0	0	0	0	0
OTU00485	0	0	0	0	0	0	0	0	0	0	0	0	0	0	0	0	0	0	0	0	0	0	0	0	0	0	0	402	0	0	0	0	0	0	0	0	0	0	0	0	0	0	0	0	0	0	0	0	0
OTU00486	3	0	0	0	0	2	0	0	0	0	0	0	0	0	0	0	0	0	0	0	0	0	0	0	15	0	0	0	0	0	0	0	0	0	0	0	0	0	0	27	0	0	0	0	5	22	0	0	0
OTU00487	4	0	2	0	2	0	2	0	50	1	1	2	0	4	0	0	162	2	1	0	0	0	0	0	2	0	0	1	0	9	5	0	2	8	4	0	2	0	16	0	0	1	8	20	4	3	0	15	1
OTU00488	0	0	0	1	0	0	3	0	0	0	0	0	0	0	0	0	0	0	32	0	0	17	0	0	31	12	0	0	0	0	0	0	0	0	0	0	249	0	0	0	0	47	0	0	0	0	0	0	0
OTU00489	350	0	0	0	0	0	0	0	0	0	0	0	0	49	0	0	0	0	0	0	0	0	0	0	0	0	0	0	0	0	0	0	0	0	0	0	0	0	0	0	0	0	0	0	0	0	0	0	0
OTU00490	0	0	0	0	0	0	0	0	0	0	262	0	0	0	0	0	0	0	0	0	0	0	0	0	0	0	0	0	0	0	4	0	0	0	0	0	1	0	0	0	0	0	1	0	0	0	1	1	0
OTU00491	87	0	0	0	1	0	0	0	0	0	0	0	0	27	0	0	0	24	0	0	0	3	0	0	1	26	0	0	0	0	0	0	0	0	0	0	0	0	0	0	0	18	0	0	0	2	0	0	0
OTU00492	0	0	0	60	0	0	0	0	0	0	0	0	0	0	0	0	0	338	0	0	0	0	0	0	0	0	0	0	0	0	0	0	0	0	0	0	0	0	0	0	0	0	0	0	0	0	0	0	0
OTU00493	0	0	0	0	0	0	0	0	0	0	0	0	0	397	0	0	0	0	0	0	0	0	0	0	0	0	0	0	0	0	0	0	0	0	0	0	0	0	0	0	0	0	0	0	0	0	0	0	0
OTU00494	0	0	0	1	0	0	0	0	0	0	0	0	0	0	0	0	0	0	0	0	0	0	0	0	1	0	0	395	0	0	0	0	0	0	0	0	0	0	0	0	0	0	0	0	0	0	0	0	0
OTU00495	0	5	0	0	0	0	8	0	11	0	0	3	0	1	13	40	0	2	1	0	18	0	5	26	0	0	0	25	0	104	0	9	20	1	10	4	0	6	0	1	0	0	8	9	0	0	1	2	3
OTU00496	0	0	0	179	0	0	0	0	0	0	0	0	0	0	0	0	0	218	0	0	0	0	0	0	0	0	0	0	0	0	0	0	0	0	0	0	0	0	0	0	0	0	0	0	0	0	0	0	0
OTU00497	0	0	0	0	0	0	0	0	396	0	0	0	0	0	0	0	0	0	0	0	0	0	0	0	0	0	0	0	0	0	0	0	0	0	0	0	0	0	0	0	0	0	0	0	0	0	0	0	0
OTU00498	0	0	0	1	0	0	1	2	0	0	0	0	0	0	0	0	0	0	0	0	0	0	0	0	0	0	0	0	0	0	0	0	0	0	0	0	152	0	0	0	0	0	0	0	0	0	0	0	0
OTU00499	0	25	0	0	0	9	0	0	0	0	0	0	0	2	0	0	0	0	22	29	7	10	0	0	27	19	0	0	1	0	0	0	25	0	0	38	1	11	0	0	0	3	0	0	3	15	0	0	0
OTU00500	16	0	0	0	0	0	3	0	0	2	0	0	0	17	0	3	0	16	3	1	0	2	0	0	9	0	0	10	0	0	251	0	1	1	0	0	0	0	0	0	0	0	5	0	0	15	0	9	0
OTU00501	0	0	0	0	0	0	0	0	0	0	0	0	0	0	0	0	0	0	0	0	220	0	0	0	1	4	0	0	7	0	0	0	0	0	0	0	0	0	0	0	0	0	0	0	159	0	3	0	0
OTU00502	0	0	0	21	0	0	16	18	0	0	0	0	0	0	0	0	3	0	25	0	0	11	0	0	7	0	0	5	0	0	0	1	0	0	0	276	0	0	0	0	0	0	0	0	0	0	0	0	0
OTU00503	0	0	0	0	0	0	0	0	0	0	0	0	0	0	0	0	0	0	0	0	0	350	0	0	0	0	0	0	0	0	0	0	0	0	0	0	0	0	0	0	0	0	0	0	0	0	0	0	0
OTU00504	0	0	0	0	0	346	0	0	0	0	0	0	0	0	0	0	0	0	0	46	0	0	0	0	0	0	0	0	0	0	0	0	0	0	0	0	0	0	0	0	0	0	0	0	0	0	0	0	0
OTU00505	0	0	0	1	0	0	3	18	0	0	0	0	0	0	0	0	0	0	41	0	0	21	0	0	11	176	0	0	0	0	0	0	0	0	0	15	22	0	0	0	0	40	0	0	0	0	0	0	1
OTU00506	0	0	0	0	0	0	0	0	0	0	0	0	0	0	0	0	0	0	0	0	0	0	0	0	0	0	0	0	0	0	0	0	0	0	0	0	0	0	0	0	0	0	0	0	0	0	0	0	0
OTU00507	0	0	0	0	0	0	0	0	0	0	0	0	5	0	0	0	0	0	0	0	0	0	0	0	0	0	0	0	0	0	0	0	0	0	0	0	0	0	0	0	0	0	0	0	0	0	0	0	0
OTU00508	0	1	1	1	2	0	3	0	0	5	2	3	0	4	12	1	1	6	38	0	0	2	0	0	0	0	0	7	1	0	9	0	0	0	0	1	6	1	0	31	0	0	2	12	0	7	11	0	0
OTU00509	0	1	0	0	0	0	0	0	0	0	0	0	0	362	0	0	0	0	8	0	0	2	8	0	0	0	0	0	0	0	0	0	0	0	0	0	0	0	0	2	0	0	0	0	1	0	0	0	0
OTU00510	0	0	0	0	0	0	0	376	0	0	0	0	0	0	0	0	0	0	0	0	0	0	0	0	0	0	0	0	0	0	0	0	0	0	0	0	0	0	0	0	0	0	0	0	0	0	0	0	0
OTU00511	0	0	0	0	0	0	0	0	0	0	0	0	0	0	0	0	0	0	21	0	0	0	0	0	0	0	0	0	0	0	0	0	0	0	0	0	0	0	0	0	0	0	362	0	0	0	0	0	0
OTU00512	1	3	10	1	29	16	0	1	0	0	2	18	0	1	0	9	45	0	0	0	0	2	0	0	0	12	5	0	0	1	2	0	1	0	0	0	0	2	0	0	0	4	0	0	38	0	0	1	0
OTU00513	0	0	0	147	0	0	0	0	0	0	0	0	0	0	0	0	0	233	0	0	0	0	0	0	0	0	0	0	0	0	0	0	0	0	0	0	0	0	0	0	0	0	0	0	0	0	0	0	0
OTU00514	0	0	0	0	22	7	0	0	4	0	0	2	0	0	0	0	38	27	11	0	0	0	0	0	24	8	0	4	0	0	2	34	0	0	0	0	20	0	1	22	1	0	0	0	0	29	31	0	0
OTU00515	0	0	0	0	0	0	0	0	0	0	0	0	0	0	0	0	0	0	0	0	0	0	0	0	0	0	0	0	0	0	0	0	0	0	0	0	0	0	0	0	0	0	0	0	0	0	0	0	0
OTU00516	0	0	0	0	26	2	0	0	0	0	0	0	0	0	0	0	0	0	0	7	1	0	0	0	0	0	0	0	0	0	0	0	239	0	0	3	0	3	0	0	0	0	0	0	17	0	1	0	3
OTU00517	1	0	0	0	0	0	0	0	0	0	0	0	0	376	0	0	0	0	0	0	0	0	0	0	0	0	0	0	0	0	0	0	0	0	0	0	0	0	0	0	0	0	0	0	0	0	0	0	0
OTU00518	0	0	0	0	0	0	0	0	0	0	0	0	0	0	0	0	0	0	1	0	0	0	0	0	0	0	0	0	0	0	0	0	0	0	0	0	0	0	0	0	0	371	2	0	0	0	0	0	0
OTU00519	0	0	0	0	0	0	0	0	0	0	0	0	0	0	0	0	0	0	0	0	0	0	0	0	0	0	0	0	0	0	0	0	0	0	0	0	0	0	0	0	0	0	0	0	0	0	0	0	0
OTU00520	0	0	0	0	0	0	0	0	0	0	0	0	0	0	0	0	0	0	167	0	0	0	0	0	0	0	0	0	0	0	0	0	0	0	0	0	0	0	0	0	0	0	207	0	0	0	0	0	0
OTU00521	0	1	0	2	0	0	0	2	0	0	0	0	1	0	0	0	0	8	0	0	0	0	0	0	0	0	0	0	0	0	0	0	5	0	0	0	0	0	0	0	0	0	0	0	0	0	0	11	0
OTU00522	0	0	0	0	0	0	0	0	0	0	0	0	0	0	0	0	0	0	0	9	0	0	0	0	0	0	0	0	18	0	0	0	0	0	0	0	0	0	0	0	0	0	0	0	0	0	0	0	0
OTU00523	0	0	1	0	0	0	0	0	0	0	3	4	0	1	0	0	3	10	0	0	0	1	0	9	1	1	0	0	0	18	3	0	1	1	4	0	14	0	17	0	4	0	0	14	1	2	0	27	0
OTU00524	0	0	0	0	0	0	0	0	0	0	0	0	0	0	0	0	0	0	0	0	0	0	0	0	0	369	0	0	0	0	0	0	0	0	0	0	0	0	0	0	0	0	0	0	0	0	0	0	0
OTU00525	0	0	24	0	0	0	0	0	0	0	0	0	0	0	0	1	30	0	0	0	10	0	0	0	0	0	22	0	0	0	0	0	0	0	0	0	0	0	0	0	0	0	0	0	0	18	0	0	0
OTU00526	30	4	0	0	0	2	12	13	0	28	0	0	2	0	2	2	0	8	17	0	0	1	0	0	12	1	0	6	0	25	2	0	0	9	19	0	14	5	0	0	0	0	10	0	6	5	1	0	1
OTU00527	0	1	0	0	0	0	0	0	257	0	5	0	0	0	1	12	1	1	0	0	0	0	2	0	0	0	0	0	0	0	0	0	1	1	0	0	0	0	0	1	0	3	0	0	42	7	0	0	0
OTU00528	0	0	0	14	0	3	0	0	0	1	0	51	7	0	0	2	1	0	0	0	0	0	0	0	5	3	0	0	0	14	0	0	0	0	0	2	0	0	0	0	0	1	0	0	73	7	0	0	3
OTU00529	0	0	0	0	0	0	0	0	0	0	0	0	0	0	0	0	0	0	0	0	0	0	322	0	0	0	0	0	0	0	0	0	0	0	0	0	0	0	0	0	0	0	0	0	0	42	0	0	0
OTU00530	0	0	0	15	0	0	0	1	0	1	0	0	0	0	1	0	3	0	3	0	0	0	0	0	3	30	0	294	0	0	0	2	0	0	0	0	0	0	0	0	0	0	0	0	0	0	0	0	0
OTU00531	1	2	4	16	2	8	1	3	13	13	3	10	0	2	15	5	3	1	1	2	6	3	2	2	0	5	8	3	0	0	4	4	3	11	39	0	4	0	3	0	8	0	0	1	2	0	11	21	22
OTU00532	0	0	0	0	332	0	0	0	0	0	0	1	1	0	0	0	0	0	0	1	0	0	0	0	0	0	0	0	7	0	0	0	2	0	0	0	0	0	0	0	0	5	0	0	0	0	0	0	0
OTU00533	1	0	0	10	3	4	62	9	61	0	0	11	0	6	0	0	16	2	2	0	0	25	0	0	4	0	0	0	0	9	25	0	0	0	1	0	1	0	9	0	0	16	7	4	0	0	21	2	1
OTU00534	0	0	0	0	0	3	0	0	0	0	0	0	0	0	0	0	0	0	0	0	0	0	0	0	0	0	0	0	0	0	0	0	0	0	0	0	0	3	0	98	0	0	0	0	0	0	0	0	0
OTU00535	3	1	0	0	0	1	57	0	0	0	0	1	0	2	0	0	0	0	1	1	0	226	2	0	0	0	0	3	0	2	0	0	1	32	0	0	0	2	0	0	1	0	1	0	0	0	0	1	5
OTU00536	1	1	38	2	6	0	1	2	7	2	0	4	0	0	21	0	3	1	2	6	2	1	3	0	1	1	1	4	0	4	0	7	2	3	0	1	0	1	0	1	0	0	0	1	0	2	2	9	2
OTU00537	0	0	0	0	0	0	0	147	0	0	0	0	0	0	0	0	0	0	0	0	0	0	0	0	0	0	0	0	0	0	0	0	0	0	0	0	0	0	0	0	0	0	0	0	0	0	0	0	0
OTU00538	0	0	0	352	0	0	0	0	0	0	0	0	2	0	0	0	0	0	0	0	0	0	0	0	0	0	0	0	0	0	0	0	0	0	0	0	0	0	0	0	0	0	0	0	0	0	0	0	0
OTU00539	0	0	0	0	0	6	1	0	1	4	113	7	0	2	0	5	0	0	29	8	1	18	23	0	0	14	10	0	0	1	0	0	4	0	0	0	0	1	0	0	0	3	2	0	3	0	1	0	0
OTU00540	0	0	0	0	0	0	0	0	0	0	0	0	0	0	0	0	0	0	0	0	343	0	0	0	0	0	0	0	0	0	0	0	0	0	0	0	0	0	0	0	0	0	0	0	6	0	0	0	0
OTU00541	92	0	0	0	0	0	0	0	0	0	0	0	0	257	0	0	0	0	0	0	0	0	0	0	0	0	0	0	0	0	0	0	0	0	0	0	0	0	0	0	0	0	0	0	0	0	0	0	0
OTU00542	5	0	0	0	1	0	8	0	17	0	0	10	0	13	0	0	11	4	0	0	0	0	0	0	3	0	0	0	0	19	28	0	11	2	5	0	0	0	3	0	0	1	16	14	27	2	0	65	2
OTU00543	0	195	0	0	0	1	0	0	0	0	0	0	0	17	0	0	0	0	34	0	0	0	40	0	51	0	0	0	0	0	0	0	0	0	0	0	0	0	0	3	0	0	0	0	3	0	0	0	0
OTU00544	0	0	0	0	0	0	1	1	0	0	0	16	0	0	0	0	5	0	5	0	1	3	1	0	108	13	0	0	0	0	13	0	8	0	0	0	29	0	0	0	0	1	18	2	0	35	57	0	0
OTU00545	0	0	1	0	6	0	0	0	0	7	0	0	0	0	0	0	4	7	7	7	11	0	7	0	1	0	0	0	2	0	6	0	0	1	0	3	0	1	0	0	0	0	4	4	0	194	0	0	0
OTU00546	0	0	0	0	0	0	0	0	0	0	0	0	0	0	0	0	0	0	347	0	0	0	0	0	0	0	0	0	0	0	0	0	0	0	0	0	0	0	0	0	0	0	0	0	0	0	0	0	0
OTU00547	0	0	0	4	1	0	8	1	0	1	0	0	0	0	0	0	2	0	8	0	0	8	0	0	4	304	0	2	0	0	0	0	0	0	0	0	0	0	0	0	0	0	0	0	0	0	0	0	0
OTU00548	0	0	0	0	0	0	52	0	0	0	0	0	0	0	0	0	0	0	5	0	0	52	0	0	1	0	0	0	0	0	0	0	0	0	0	227	0	0	0	0	0	0	0	0	0	0	0	0	0
OTU00549	1	0	0	0	0	0	0	0	0	0	0	0	0	0	0	1	0	0	0	0	0	0	0	342	0	0	0	0	0	0	0	0	0	0	0	0	0	0	0	0	0	0	0	0	0	0	0	0	0
OTU00550	23	5	0	0	6	4	4	0	0	4	0	0	4	0	0	0	0	14	36	5	6	0	1	0	21	6	0	3	0	0	2	0	10	0	32	0	1	2	0	0	0	3	20	0	17	7	3	0	9
OTU00551	0	0	17	0	22	0	0	0	3	0	6	7	0	0	19	0	21	7	4	0	0	0	7	2	28	4	0	1	0	1	1	3	0	0	0	0	1	0	7	4	2	0	9	13	0	1	8	4	0
OTU00552	2	8	0	113	4	0	0	0	0	0	0	0	3	0	0	1	0	13	0	2	1	0	0	0	0	0	0	1	0	2	0	13	7	2	20	0	0	2	0	0	0	0	10	4	1	0	2	4	0
OTU00553	0	0	0	0	0	0	0	0	0	0	0	0	0	322	0	0	0	0	1	0	0	0	2	4	0	0	0	0	0	0	1	0	0	0	0	1	0	0	0	0	0	0	0	0	0	0	0	0	0
OTU00554	0	0	2	0	0	0	0	0	0	21	1	5	0	2	0	1	0	0	0	0	0	0	0	0	28	1	5	0	1	3	0	0	0	0	0	0	55	5	0	0	0	112	0	0	0	1	47	1	0
OTU00555	0	0	0	0	0	0	0	0	0	0	0	0	0	0	0	0	0	0	0	0	0	0	0	1	0	0	0	0	0	180	0	0	0	0	0	0	0	0	0	0	0	0	0	0	0	0	0	0	0
OTU00556	0	0	0	0	0	0	0	0	0	0	0	0	0	0	0	0	0	0	0	0	0	0	1	0	0	0	0	5	0	0	288	39	0	0	3	0	0	2	0	0	0	0	0	0	0	0	0	0	0
OTU00557	1	4	2	13	3	0	0	2	53	1	0	0	1	1	5	1	12	60	0	0	0	2	0	0	0	0	0	1	0	0	5	1	1	0	4	0	17	1	15	0	0	1	0	3	0	3	4	2	0
OTU00558	0	0	0	0	0	0	0	0	0	0	0	0	0	0	0	0	0	0	0	0	0	0	0	0	0	0	0	0	0	0	0	0	0	0	0	56	0	0	0	0	0	0	0	0	0	0	0	0	0
OTU00559	1	5	0	17	0	1	0	2	0	26	0	3	13	1	1	0	0	5	0	0	2	0	0	0	0	2	0	0	0	1	0	0	1	2	0	8	46	0	0	0	16	2	0	13	0	0	0	0	4
OTU00560	0	0	0	9	2	0	21	13	0	0	0	0	0	0	0	0	6	0	0	0	1	11	0	0	2	6	0	250	0	0	0	2	0	0	0	14	0	0	0	0	0	0	0	0	0	0	0	0	0
OTU00561	0	9	11	1	0	0	4	2	0	0	0	7	11	0	4	0	7	24	0	0	2	13	0	0	0	2	0	129	1	7	1	6	10	1	19	0	0	6	0	0	0	0	0	0	0	0	0	2	18
OTU00562	0	0	0	0	0	0	0	0	0	0	0	335	0	0	0	0	0	0	0	0	0	0	0	0	0	0	0	0	1	0	0	0	0	0	0	0	0	0	0	0	0	0	0	0	0	0	0	0	0
OTU00563	0	0	0	0	0	0	0	0	0	0	0	0	0	0	0	0	0	0	0	0	0	0	0	0	0	0	0	0	0	0	0	0	0	0	0	0	0	0	0	335	0	0	0	0	0	0	0	0	0
OTU00564	0	0	199	0	1	0	1	0	0	0	0	0	0	0	0	0	5	0	0	0	0	12	0	0	0	0	0	0	0	0	0	0	0	0	0	0	0	0	0	0	0	0	0	0	0	0	2	0	0
OTU00565	0	4	2	0	4	0	102	0	0	5	0	0	1	0	0	0	2	0	1	2	0	5	0	0	0	14	0	0	0	0	0	0	0	78	0	0	3	0	0	0	0	3	3	0	2	0	1	0	0
OTU00566	0	0	0	0	9	16	0	0	0	0	10	0	0	3	0	7	0	16	53	0	0	0	0	0	6	0	0	0	0	0	0	0	0	13	0	32	0	0	0	0	0	7	83	0	0	0	64	0	0
OTU00567	0	0	0	0	0	0	0	0	0	0	0	0	0	0	0	0	0	0	0	0	0	0	0	332	0	0	0	0	0	0	0	0	0	0	0	0	0	0	0	0	0	0	0	0	0	0	0	0	0
OTU00568	0	0	0	0	0	0	0	0	0	0	0	0	0	0	0	0	0	0	0	0	0	0	0	0	0	0	0	0	0	0	0	0	0	0	0	0	0	288	0	0	0	0	0	0	0	0	0	0	0
OTU00569	0	0	0	0	0	0	0	0	0	0	0	0	0	0	0	0	0	0	0	0	0	0	0	0	0	0	0	0	0	0	0	0	0	0	0	0	0	0	0	0	0	0	0	0	0	0	0	0	0
OTU00570	0	0	0	0	0	0	0	0	0	5	0	0	1	8	0	0	0	0	0	1	0	4	28	0	0	0	0	11	0	0	0	0	27	0	0	0	0	0	0	0	0	0	0	0	0	0	40	0	0
OTU00571	0	0	0	0	0	0	0	0	0	0	0	0	0	0	0	0	0	0	0	0	0	0	0	0	0	0	0	0	0	0	0	0	0	0	0	0	0	0	0	0	0	0	0	0	0	0	0	0	0
OTU00572	0	0	0	0	0	0	0	0	0	0	0	0	0	0	329	0	0	0	0	0	0	0	0	0	0	0	0	0	0	0	0	0	0	0	0	0	0	0	0	0	0	0	0	0	0	0	0	0	0
OTU00573	0	0	0	0	0	0	0	137	0	0	0	0	0	0	0	0	0	0	0	0	0	0	0	0	0	0	0	0	0	0	0	0	0	0	0	0	0	0	0	0	0	0	0	0	0	0	0	0	0
OTU00574	0	0	0	0	0	0	0	0	0	0	0	0	0	0	0	0	0	0	0	0	0	0	0	0	0	0	0	0	0	0	0	0	0	0	0	0	0	0	0	0	0	0	0	0	0	0	0	0	0
OTU00575	0	0	0	0	0	0	322	0	0	0	0	0	0	0	0	0	0	0	0	0	0	5	0	0	0	0	0	0	0	0	0	0	0	0	0	0	0	0	0	0	0	0	0	0	0	0	0	0	0
OTU00576	0	0	0	0	0	0	0	0	0	0	0	0	0	0	0	0	0	0	0	0	0	0	0	0	0	0	0	0	0	0	0	0	0	0	0	0	0	0	0	0	0	0	0	0	0	0	326	0	0
OTU00577	0	0	0	0	0	0	0	0	0	0	0	0	0	0	0	0	0	0	0	0	0	0	0	0	0	0	0	0	0	0	0	0	0	0	0	0	0	0	0	0	0	0	0	0	0	0	0	0	0
OTU00578	0	0	0	0	0	0	6	0	0	0	0	0	317	0	0	0	0	0	0	0	0	0	0	0	0	0	0	0	3	0	0	0	0	0	0	0	0	0	0	0	0	0	0	0	0	0	0	0	0
OTU00579	0	0	0	24	0	0	3	50	13	1	3	16	0	0	0	0	0	0	0	0	0	0	0	0	0	0	0	0	0	0	0	97	0	0	8	0	14	0	0	0	17	12	0	0	1	0	0	0	7
OTU00580	0	0	0	0	0	0	0	0	0	0	0	0	0	0	0	0	0	0	0	0	0	0	0	0	0	0	0	0	0	0	0	0	0	0	0	0	0	0	0	0	0	0	0	315	0	0	0	0	0
OTU00581	0	0	0	0	0	0	147	0	0	0	0	0	0	0	0	0	0	0	14	0	0	161	0	0	0	0	0	0	0	0	0	0	0	0	0	0	0	0	0	0	0	0	0	0	0	0	0	0	0
OTU00582	0	0	1	0	8	13	7	0	0	61	0	0	0	2	62	28	0	61	0	7	16	5	0	0	0	0	0	0	4	0	0	0	0	1	0	0	0	0	12	0	0	2	0	0	0	0	0	0	0
OTU00583	1	3	0	13	0	0	5	0	0	0	1	3	1	0	6	0	0	1	4	12	0	11	0	0	0	0	0	3	0	0	0	0	8	21	26	0	0	3	5	0	30	2	2	4	5	0	3	0	0
OTU00584	0	0	3	0	0	0	1	0	0	0	0	0	0	0	5	91	23	9	0	0	1	0	0	62	0	0	68	0	0	0	0	1	0	1	0	0	2	0	7	1	0	0	0	5	0	2	0	2	1
OTU00585	0	0	0	0	0	0	0	0	0	0	0	0	0	0	0	0	0	0	0	0	0	0	0	0	0	0	0	0	0	0	0	0	0	0	0	0	0	0	0	0	0	0	0	0	0	0	0	0	0
OTU00586	0	0	0	0	0	0	0	0	304	0	0	0	0	0	0	0	0	0	0	0	0	0	0	0	0	0	0	0	0	0	0	0	0	0	0	0	0	0	0	0	0	0	0	0	0	0	0	0	0
OTU00587	1	0	0	1	0	0	0	0	1	0	29	4	0	1	0	0	4	8	1	0	0	0	9	31	0	2	0	0	0	12	2	0	0	2	0	0	0	0	159	1	0	0	2	8	0	1	0	9	0
OTU00588	0	0	0	0	0	0	0	0	0	1	0	0	0	0	0	0	0	0	0	0	0	0	0	0	0	0	0	0	0	0	0	239	0	0	0	0	0	0	0	0	59	0	0	0	0	0	0	0	0
OTU00589	0	0	0	0	1	0	0	0	0	0	0	0	0	0	0	1	0	12	1	0	0	1	0	0	0	0	0	1	0	0	9	0	0	2	0	1	0	0	0	1	0	0	3	1	0	1	0	0	0
OTU00590	0	0	0	0	0	0	0	0	0	0	0	0	0	0	0	0	1	0	0	0	0	0	0	0	0	0	0	0	0	0	0	307	0	0	0	0	5	0	0	0	1	0	0	0	0	0	0	0	0
OTU00591	0	0	0	0	0	0	0	0	0	0	0	0	0	0	0	0	0	0	0	0	0	0	0	0	0	30	0	285	0	0	0	0	0	0	0	0	0	0	0	0	0	0	0	0	0	0	0	0	0
OTU00592	0	0	0	0	0	0	0	0	0	0	0	0	0	0	0	0	0	0	0	0	0	0	0	0	0	0	0	0	0	0	0	0	0	0	0	0	0	0	0	0	0	0	0	0	0	0	0	0	0
OTU00593	0	0	0	0	10	4	0	0	0	0	0	0	0	0	0	0	0	0	0	7	3	0	0	0	0	0	0	0	0	0	0	0	223	0	0	0	0	3	0	0	0	0	0	0	16	0	0	0	3
OTU00594	1	0	0	0	0	0	0	0	0	0	0	0	0	0	0	0	2	0	0	0	0	0	0	0	0	0	0	0	0	0	307	0	2	0	0	0	0	0	0	0	0	0	2	0	0	0	0	0	0
OTU00595	0	5	8	37	0	0	0	9	0	0	0	0	0	0	110	3	0	15	0	0	1	0	11	0	2	3	0	2	0	3	1	1	0	0	0	1	23	7	0	3	0	0	1	1	4	1	8	0	1
OTU00596	0	0	0	0	311	0	0	0	0	0	0	0	0	0	0	0	0	0	0	0	0	0	0	0	0	0	0	0	0	0	0	0	0	0	0	0	0	0	0	0	0	0	0	0	0	0	0	0	0
OTU00597	0	0	0	0	0	0	0	0	0	0	0	0	0	0	5	0	0	0	0	0	0	0	26	0	0	0	0	0	0	0	0	0	0	0	0	0	0	0	0	0	0	0	0	0	0	0	0	0	0
OTU00598	0	0	0	0	0	0	0	232	0	0	0	0	0	0	0	0	0	0	0	0	0	0	0	0	0	0	0	0	0	0	0	0	0	0	0	0	0	0	0	0	0	0	0	0	0	0	0	0	0
OTU00599	0	0	0	0	0	0	0	0	0	0	0	22	0	0	0	0	0	0	0	1	0	0	141	0	11	20	0	0	0	0	0	0	0	0	0	0	0	1	9	0	0	2	0	0	2	95	0	3	0
OTU00600	0	0	0	0	0	1	0	0	4	0	0	0	0	5	2	0	2	0	0	4	0	48	0	0	2	2	0	0	2	2	0	0	0	9	0	0	0	4	0	22	0	0	0	2	7	0	5	0	0
OTU00601	0	0	0	0	0	0	0	0	0	0	0	0	0	0	0	0	0	0	0	0	0	0	0	0	0	0	0	0	0	0	0	0	0	0	0	31	0	0	0	0	0	0	0	0	0	0	0	0	0
OTU00602	0	4	0	0	0	0	0	0	14	0	191	6	0	0	0	0	2	8	0	0	0	0	1	0	0	13	1	0	0	21	1	0	0	8	0	0	0	0	0	0	0	0	0	3	3	0	0	0	0
OTU00603	11	0	0	42	7	0	0	0	0	0	0	0	0	3	0	0	0	0	0	0	0	0	69	0	0	0	0	0	0	0	0	0	0	0	0	0	0	0	0	0	0	0	0	0	0	0	0	0	0
OTU00604	0	0	0	0	0	0	0	0	0	0	0	0	0	0	0	0	0	0	0	0	0	0	0	0	33	0	0	2	0	0	0	0	8	0	0	0	0	0	0	0	0	0	0	0	3	0	0	255	0
OTU00605	0	3	0	0	0	2	0	0	57	0	0	0	1	0	2	0	0	0	0	7	0	0	0	0	0	0	0	0	1	0	0	0	0	2	0	0	3	0	0	222	0	0	2	0	0	0	0	3	0
OTU00606	303	0	0	0	0	0	0	0	0	0	0	0	0	1	0	0	0	0	0	0	0	0	0	0	0	0	0	0	0	0	0	0	0	0	0	0	0	0	0	0	0	0	0	0	0	0	0	0	0
OTU00607	265	0	0	0	0	0	0	0	0	0	0	0	0	35	0	0	0	0	0	0	0	0	0	0	0	0	0	0	0	0	1	0	0	0	0	0	0	0	0	0	0	0	0	0	0	1	0	0	0
OTU00608	0	0	0	0	0	1	0	0	0	0	0	0	0	0	0	0	8	11	0	0	0	0	0	239	0	0	0	0	1	0	0	0	0	0	1	0	0	0	25	0	6	0	0	1	0	0	0	0	0
OTU00609	0	0	0	0	0	0	0	0	0	0	0	0	0	0	0	0	0	0	0	0	0	0	0	0	0	0	0	302	0	0	0	0	0	0	0	0	0	1	0	0	0	0	0	0	0	0	0	0	0
OTU00610	0	0	0	0	0	0	2	0	0	0	0	0	0	0	0	0	0	0	0	0	2	1	0	0	0	0	0	0	0	0	0	0	0	0	0	0	0	0	0	0	0	0	0	0	0	0	2	0	0
OTU00611	0	0	0	1	2	3	0	0	155	0	6	0	0	1	1	5	40	6	1	0	1	2	0	0	0	0	46	0	1	0	0	4	0	1	0	0	0	0	0	0	8	0	0	3	0	1	2	6	0
OTU00612	0	0	0	0	0	0	0	0	0	0	0	0	0	0	0	0	0	0	0	0	0	0	0	0	0	0	0	0	0	0	0	0	0	0	0	0	0	0	0	0	0	0	0	0	0	0	0	0	0
OTU00613	0	0	0	0	0	0	0	300	0	0	0	0	0	0	0	0	0	0	0	0	0	0	0	0	0	0	0	0	0	0	0	0	0	0	0	0	0	0	0	0	0	0	0	0	0	0	0	0	0
OTU00614	1	0	0	6	0	8	0	0	0	2	0	107	1	0	0	0	0	0	0	4	0	0	0	0	3	0	0	0	4	0	0	0	0	0	0	0	0	2	0	0	0	0	0	0	4	0	0	0	43
OTU00615	0	0	0	1	0	0	0	0	0	0	0	0	1	0	0	0	0	0	0	0	0	1	1	0	0	0	0	1	0	0	0	0	0	1	286	1	3	0	0	0	0	1	0	0	0	0	0	0	0
OTU00616	0	0	176	0	0	0	0	0	0	0	0	0	0	0	0	0	123	0	0	0	0	0	0	0	0	0	0	0	0	0	0	0	0	0	0	0	0	0	0	0	0	0	0	0	0	0	0	0	0
OTU00617	0	0	0	0	0	0	0	0	0	0	0	0	1	0	0	0	0	0	0	0	0	0	0	0	0	1	0	0	2	0	0	0	0	0	0	256	0	0	0	0	0	3	0	0	2	0	0	0	0
OTU00618	8	0	0	0	0	0	0	0	0	0	188	1	0	1	0	0	0	0	0	0	0	0	2	0	0	2	83	0	0	1	6	0	0	2	0	0	0	0	0	0	0	0	0	0	0	1	0	0	0
OTU00619	0	0	0	0	0	0	0	0	0	0	0	0	0	0	0	0	0	0	0	0	0	0	0	0	0	0	0	0	0	0	0	0	0	0	0	0	0	0	0	0	0	0	0	0	0	0	0	0	0
OTU00620	0	0	0	0	0	14	0	0	0	0	0	0	0	0	0	105	0	0	0	0	10	151	0	0	0	0	0	0	0	0	0	0	0	0	0	1	0	0	0	0	0	0	0	0	0	0	0	0	0
OTU00621	7	0	0	0	1	0	3	0	0	0	0	0	0	15	0	6	2	64	14	3	1	0	0	0	13	0	0	10	0	0	42	0	0	0	0	1	0	0	0	3	0	0	12	0	0	19	0	8	0
OTU00622	0	0	0	0	0	0	0	82	0	0	0	0	0	0	0	0	0	0	0	0	0	0	0	0	0	0	0	0	0	0	0	0	0	0	0	0	0	0	0	0	0	0	0	0	0	0	0	0	0
OTU00623	0	0	0	0	1	0	0	0	0	0	0	277	0	0	0	0	0	0	0	0	0	0	3	0	0	6	0	0	0	0	0	0	0	0	0	0	0	0	0	0	0	0	0	0	0	0	0	3	0
OTU00624	0	0	0	0	0	140	0	0	0	0	0	0	0	0	0	0	0	0	0	156	0	0	0	0	0	0	0	0	0	0	0	0	0	0	0	0	0	0	0	0	0	0	0	0	0	0	0	0	0
OTU00625	0	2	0	0	0	0	0	0	0	0	0	0	0	0	0	0	0	1	0	0	0	0	0	0	0	0	0	0	0	0	2	0	2	2	0	0	0	256	0	1	0	0	0	0	0	0	0	0	0
OTU00626	0	0	0	0	0	0	0	0	0	0	0	0	0	0	0	0	0	0	0	0	0	0	0	0	0	0	0	0	0	0	0	0	0	0	0	0	0	0	0	0	0	0	0	0	0	0	0	0	0
OTU00627	0	0	0	0	0	0	1	0	0	0	0	0	0	0	0	1	0	257	1	0	0	1	0	0	3	0	0	0	0	0	8	0	0	0	0	0	0	0	0	0	0	0	0	0	0	3	0	6	0
OTU00628	0	0	0	0	0	0	0	0	0	0	0	0	283	0	0	0	0	0	0	0	0	0	0	0	0	0	0	0	12	0	0	0	0	0	0	0	0	0	0	0	0	0	0	0	0	0	0	0	0
OTU00629	0	0	0	0	0	0	0	0	0	0	0	0	0	0	213	0	0	2	0	0	40	16	0	0	1	0	0	0	0	0	0	0	0	0	0	0	0	0	0	0	0	0	0	0	0	0	5	0	0
OTU00630	0	0	0	0	0	0	0	0	0	0	0	0	0	0	0	0	0	0	0	0	0	0	0	0	0	0	0	0	0	0	0	0	0	266	0	0	0	0	0	0	0	0	0	0	0	0	0	0	27
OTU00631	0	291	0	0	0	0	0	0	0	0	0	0	0	0	0	0	0	0	0	0	0	0	0	0	0	0	0	0	0	0	0	0	0	0	0	0	0	0	0	0	0	0	0	0	0	0	0	0	0
OTU00632	0	1	1	0	5	4	3	6	0	0	0	0	0	0	0	0	2	0	0	0	0	0	0	0	0	5	0	0	0	0	2	2	0	4	0	0	0	0	111	0	0	12	0	1	0	2	6	0	0
OTU00633	0	0	0	0	0	0	0	6	0	0	0	0	0	0	0	0	0	0	10	0	0	0	0	0	0	0	0	0	0	0	0	0	0	0	0	0	2	0	0	0	0	2	249	0	0	8	0	0	0
OTU00634	0	0	0	0	0	0	0	0	0	0	0	0	0	0	0	0	0	0	0	0	0	0	0	0	0	0	0	0	0	0	0	0	0	0	0	0	0	0	0	0	0	0	0	0	0	0	0	0	0
OTU00635	0	0	0	0	0	0	0	0	0	0	0	0	0	0	0	0	0	0	0	0	0	0	0	0	0	0	0	0	0	0	0	0	0	0	0	0	0	0	0	258	0	0	0	0	0	0	0	0	0
OTU00636	0	0	0	0	0	0	0	0	0	0	0	0	0	0	0	0	0	0	0	0	0	0	0	284	0	0	0	0	0	0	0	0	0	0	0	0	0	0	0	0	0	0	0	0	0	0	0	0	0
OTU00637	0	0	0	0	0	0	0	0	0	0	0	0	247	0	0	0	0	0	0	0	0	0	0	0	0	0	0	0	43	0	0	0	0	0	0	0	0	0	0	0	0	0	0	0	0	0	0	0	0
OTU00638	0	0	0	0	0	0	0	0	0	0	0	0	0	1	0	0	0	0	0	0	0	0	0	0	0	0	0	0	0	5	0	0	0	0	0	0	0	0	0	0	0	0	0	0	0	0	0	0	0
OTU00639	92	0	0	0	0	0	0	0	0	0	0	0	0	198	0	0	0	0	0	0	0	0	0	0	0	0	0	0	0	0	0	0	0	0	0	0	0	0	0	0	0	0	0	0	0	0	0	0	0
OTU00640	0	0	26	0	0	0	0	0	0	0	0	0	0	0	0	0	165	96	0	0	0	0	0	0	0	0	0	0	0	0	0	0	0	0	0	0	0	0	0	0	0	0	0	0	0	0	0	0	0
OTU00641	32	0	0	4	0	0	0	0	0	0	3	0	0	0	0	0	0	72	0	0	0	0	5	0	19	0	0	1	0	4	0	0	0	0	0	0	17	0	0	0	0	0	0	0	0	1	9	0	0
OTU00642	0	0	0	0	0	0	0	0	0	0	0	0	0	0	0	0	0	0	0	0	0	0	0	0	0	0	0	0	0	0	0	0	0	0	0	0	0	0	0	0	288	0	0	0	0	0	0	0	0
OTU00643	0	0	0	0	0	0	0	0	0	0	0	276	0	0	0	0	0	0	0	0	0	0	0	0	6	0	0	0	0	0	0	0	1	0	0	0	0	0	0	0	0	2	0	0	0	0	0	0	0
OTU00644	0	0	0	0	0	1	0	0	1	0	0	0	0	0	1	0	1	1	1	0	0	0	1	47	0	0	10	1	0	0	0	4	0	0	0	0	0	0	121	0	11	0	0	0	0	6	0	21	0
OTU00645	0	0	0	0	0	0	0	0	0	1	0	0	0	0	0	0	0	0	0	0	0	0	0	0	0	0	0	0	1	0	0	0	0	173	0	0	0	0	0	0	0	0	0	0	0	0	0	0	109
OTU00646	0	0	0	0	0	0	0	0	0	0	0	0	0	0	0	0	0	0	0	0	0	0	0	0	0	0	0	0	0	0	0	0	0	0	0	0	0	0	0	0	0	0	0	0	0	0	0	0	0
OTU00647	0	0	0	0	0	0	0	0	0	0	274	0	0	0	0	0	0	0	0	0	0	0	0	0	0	0	10	0	0	0	0	0	0	0	0	0	0	0	0	0	0	0	0	0	0	0	0	0	0
OTU00648	0	0	0	11	0	0	0	0	0	42	0	0	0	0	0	0	17	0	7	0	1	0	0	0	9	157	0	1	0	0	0	5	0	0	0	12	0	0	0	0	0	0	0	0	0	0	0	0	0
OTU00649	0	0	0	2	0	0	2	0	0	0	0	48	0	0	0	0	1	1	0	0	0	0	0	0	10	2	0	0	0	0	16	0	0	31	0	0	0	0	18	0	0	5	0	9	2	3	0	0	0
OTU00650	0	0	0	7	0	0	0	0	0	0	0	0	0	0	0	0	0	0	0	0	252	0	0	0	0	0	0	1	0	0	0	0	0	0	0	0	0	0	0	0	0	0	0	0	0	0	0	0	0
OTU00651	0	0	0	44	0	0	0	0	0	0	0	0	0	18	0	0	0	8	5	0	0	0	0	0	0	0	0	0	0	25	18	3	13	0	0	0	0	0	0	1	0	0	0	0	0	0	0	18	0
OTU00652	0	0	0	0	0	0	0	0	0	0	0	0	0	0	0	0	0	0	0	0	0	0	0	0	0	0	0	0	0	27	0	0	0	0	0	0	0	0	0	0	0	0	0	0	0	0	0	0	0
OTU00653	0	0	0	0	0	0	0	0	0	0	0	0	0	11	0	0	0	0	0	0	266	0	0	0	0	0	0	0	0	0	0	0	0	0	0	0	0	0	0	0	0	0	0	0	0	0	0	0	0
OTU00654	0	0	0	0	0	0	0	0	0	0	0	0	0	0	0	0	0	0	0	0	0	0	241	0	0	0	0	0	0	0	0	0	0	0	0	0	0	0	0	0	0	0	0	0	0	41	0	0	0
OTU00655	0	0	0	0	0	0	154	0	0	0	0	0	0	0	0	0	0	0	0	0	0	128	0	0	0	0	0	0	0	0	0	0	0	0	0	0	0	0	0	0	0	0	0	0	0	0	0	0	0
OTU00656	0	0	29	0	1	0	0	0	0	23	0	4	0	0	0	2	5	0	1	0	0	0	0	3	3	0	0	0	1	1	6	0	0	0	1	0	1	0	1	1	0	1	9	0	0	3	2	0	0
OTU00657	0	0	0	0	0	0	0	0	0	0	0	0	0	0	0	0	0	0	0	0	0	0	0	0	0	0	0	0	0	0	0	0	0	0	0	0	0	0	0	0	0	0	0	0	0	0	0	0	0
OTU00658	0	0	0	0	0	0	0	0	0	0	0	40	0	0	0	0	0	0	0	0	0	0	0	0	0	0	0	0	0	0	0	0	0	0	0	0	0	1	0	0	0	4	0	0	0	0	0	0	21
OTU00659	0	0	0	0	0	0	0	0	0	0	0	5	0	0	0	0	0	0	0	0	0	0	11	0	2	3	0	0	0	0	0	0	0	0	0	0	0	0	252	0	0	0	0	0	0	3	0	4	0
OTU00660	0	0	0	1	0	0	203	0	0	0	0	0	0	0	0	0	0	0	0	0	0	7	0	0	0	0	0	0	0	0	0	0	0	0	0	6	0	0	0	0	0	0	0	0	0	0	0	0	62
OTU00661	0	0	0	0	0	0	0	0	0	0	0	0	0	0	0	0	0	0	0	0	0	0	169	0	0	0	0	0	0	0	0	0	0	0	0	0	0	0	0	0	0	0	0	0	0	110	0	0	0
OTU00662	0	0	0	0	0	0	0	0	0	5	0	256	0	0	0	0	2	0	2	0	0	0	0	0	0	0	1	0	0	0	0	4	0	0	0	0	0	0	0	0	0	0	0	0	0	0	0	0	0
OTU00663	1	1	10	5	2	5	0	2	9	19	0	5	0	3	14	2	1	1	0	2	6	3	3	4	2	7	3	2	1	0	1	1	0	8	0	0	3	1	1	3	8	0	2	1	3	0	14	9	9
OTU00664	0	0	0	102	0	0	0	0	0	0	0	0	0	0	0	0	0	174	0	0	0	0	0	0	0	0	0	0	0	0	0	0	0	0	0	0	0	0	0	0	0	0	0	0	0	0	0	0	0
OTU00665	144	0	0	0	0	0	0	0	0	0	0	0	0	132	0	0	0	0	0	0	0	0	0	0	0	0	0	0	0	0	0	0	0	0	0	0	0	0	0	0	0	0	0	0	0	0	0	0	0
OTU00666	0	0	0	0	0	0	0	0	0	0	0	0	0	0	0	0	0	0	0	0	0	0	0	0	0	0	0	0	0	0	0	0	0	0	0	0	0	0	0	0	0	0	0	0	0	0	0	0	0
OTU00667	2	1	0	0	0	1	0	0	0	4	0	0	0	1	0	1	0	0	2	0	0	0	1	0	1	1	1	0	0	2	0	0	0	2	0	3	0	6	0	0	0	4	14	0	0	1	1	0	0
OTU00668	0	0	0	0	3	0	0	0	0	0	0	0	3	1	0	224	0	0	0	1	0	0	0	0	0	0	0	0	25	3	0	0	0	0	0	0	0	0	0	0	0	0	0	0	0	0	0	0	0
OTU00669	2	4	19	0	0	7	0	0	0	0	0	0	8	0	0	17	0	0	0	0	0	8	0	0	0	0	0	0	4	108	0	0	0	0	0	0	0	3	0	3	0	20	16	0	20	0	32	0	0
OTU00670	0	0	0	3	0	0	0	4	0	1	0	0	0	0	0	0	2	0	12	0	0	1	0	0	4	234	0	3	0	0	0	0	0	0	0	0	0	0	0	0	0	0	0	0	0	0	0	0	0
OTU00671	0	0	0	0	0	0	0	0	0	137	0	0	0	0	0	0	0	0	0	0	0	0	0	0	0	136	0	0	0	0	0	0	0	0	0	0	0	0	0	0	0	0	0	0	0	0	0	0	0
OTU00672	0	0	0	0	0	0	0	0	0	90	0	0	0	0	0	0	0	0	0	0	0	0	0	0	0	183	0	0	0	0	0	0	0	0	0	0	0	0	0	0	0	0	0	0	0	0	0	0	0
OTU00673	0	0	0	0	1	0	0	0	0	0	2	2	0	0	0	0	6	0	0	0	0	0	0	7	0	0	0	0	0	0	0	0	2	0	0	0	0	0	0	0	0	0	8	0	0	1	0	5	0
OTU00674	0	0	0	0	0	3	0	0	0	0	0	0	0	0	0	0	0	0	0	0	2	0	0	0	0	0	0	0	0	0	0	0	0	0	0	0	2	0	0	0	0	0	0	0	0	0	0	0	0
OTU00675	0	2	2	3	1	5	1	0	14	9	3	5	0	0	0	0	0	15	2	0	1	0	2	0	0	4	0	4	0	1	0	1	4	1	0	63	0	1	9	2	14	4	6	0	0	15	20	1	0
OTU00676	0	0	0	0	0	0	107	0	0	0	0	0	0	0	0	0	0	0	0	0	0	164	0	0	0	0	0	0	0	0	0	0	0	0	0	0	0	0	0	0	0	0	0	0	0	0	0	0	0
OTU00677	0	0	0	0	0	0	0	0	0	0	0	0	0	0	0	0	0	0	5	0	0	0	0	0	0	0	0	0	0	0	0	0	0	0	0	0	0	1	0	21	0	0	0	0	0	0	0	0	3
OTU00678	0	0	0	0	1	0	0	0	0	0	0	0	0	0	5	0	0	0	0	26	123	0	0	0	21	16	0	5	0	0	0	0	0	0	0	0	0	0	0	0	0	22	0	0	4	0	0	28	0
OTU00679	0	0	2	1	0	1	0	0	0	0	1	0	1	6	0	0	2	3	2	0	0	1	0	0	3	1	0	4	1	0	0	1	12	5	170	0	0	1	1	0	0	3	0	2	0	0	0	2	4
OTU00680	2	0	0	0	0	0	0	0	0	0	1	0	6	209	0	1	1	0	0	1	0	0	0	0	6	0	0	0	0	0	0	0	0	0	0	1	2	0	4	2	0	0	1	0	0	0	0	0	0
OTU00681	1	0	1	0	1	1	0	0	47	2	4	0	0	0	8	0	4	0	0	4	1	1	0	0	4	0	0	0	0	4	0	0	0	4	0	0	5	0	0	0	14	2	0	0	2	3	2	0	0
OTU00682	3	2	0	0	4	1	1	4	0	0	0	0	0	2	0	0	0	0	2	3	0	0	3	0	1	0	0	0	4	1	0	0	0	12	0	0	139	4	1	0	0	1	13	2	0	4	1	0	0
OTU00683	0	0	0	0	0	3	0	0	0	0	0	0	0	0	20	0	0	0	0	4	14	0	0	0	0	0	0	0	3	0	0	0	0	5	0	0	1	1	0	162	0	1	6	0	0	0	0	7	0
OTU00684	20	0	0	0	0	122	0	0	0	0	0	0	9	5	0	0	0	0	0	22	0	0	0	0	0	0	0	0	9	0	0	0	0	0	0	0	0	0	0	0	0	0	0	0	0	7	0	0	0
OTU00685	0	0	0	0	0	0	0	0	0	0	0	0	0	0	0	0	0	0	0	0	0	0	0	206	0	0	0	0	0	0	0	0	0	0	0	0	2	0	1	1	0	0	0	0	0	0	0	0	0
OTU00686	0	0	0	0	0	0	0	0	0	0	0	0	0	0	0	0	0	0	0	0	0	0	0	0	0	269	0	0	0	0	0	0	0	0	0	0	0	0	0	0	0	0	0	0	0	0	0	0	0
OTU00687	0	0	0	0	0	0	0	0	0	0	266	0	0	0	0	0	0	0	0	0	0	0	0	0	0	0	0	0	0	0	0	0	0	0	0	0	0	0	0	0	0	0	0	0	0	0	0	0	0
OTU00688	2	0	0	0	0	0	0	0	0	0	1	0	0	1	0	1	6	4	0	0	0	0	0	0	5	0	0	0	0	12	16	0	1	11	9	0	0	0	8	0	6	1	0	22	0	19	0	112	0
OTU00689	1	4	0	2	0	0	0	0	0	0	0	0	0	0	0	0	0	4	0	0	1	0	0	0	0	0	0	0	0	0	0	0	4	0	243	0	0	6	0	0	0	0	0	0	0	0	0	0	0
OTU00690	0	0	0	0	0	0	0	0	0	0	0	0	0	0	0	0	0	0	0	0	0	0	0	0	0	0	0	0	0	0	0	0	0	0	0	0	0	0	0	0	0	265	0	0	0	0	0	0	0
OTU00691	0	0	0	0	0	0	0	0	0	0	0	0	0	0	0	0	0	0	0	0	0	0	175	0	0	0	0	0	0	0	0	0	0	0	0	0	0	0	0	0	0	0	0	0	0	88	0	0	0
OTU00692	0	0	0	1	0	0	4	0	0	0	0	0	0	1	0	0	0	0	0	0	0	0	0	0	0	0	0	0	0	0	0	0	0	0	0	232	0	0	0	0	0	0	0	0	3	0	0	0	1
OTU00693	0	0	0	0	0	0	0	0	0	0	0	0	0	0	0	0	0	0	1	0	0	0	1	0	0	0	0	0	0	0	0	0	0	0	0	0	0	1	0	9	0	1	0	0	0	0	0	0	7
OTU00694	0	0	0	0	0	0	0	0	0	0	0	0	0	0	0	0	0	0	0	0	0	0	0	0	0	0	0	0	0	0	0	0	0	0	0	0	0	0	0	0	0	0	0	0	0	0	0	0	0
OTU00695	0	0	0	0	0	0	0	0	0	0	0	0	0	0	260	0	0	0	0	0	0	0	0	0	0	0	0	0	0	0	0	0	0	0	0	0	0	0	0	0	0	0	0	0	0	0	0	0	0
OTU00696	0	0	0	0	0	0	0	0	0	0	0	0	0	0	0	0	0	0	0	0	0	0	0	0	0	0	0	0	0	0	0	0	0	0	0	0	0	0	260	0	0	0	0	0	0	0	0	0	0
OTU00697	0	4	0	0	0	0	0	75	0	0	0	0	0	0	7	0	6	0	0	0	16	0	19	14	0	0	1	0	0	0	0	1	0	0	0	0	111	0	0	1	0	0	0	1	0	0	0	0	0
OTU00698	0	0	0	0	0	0	0	0	252	0	0	0	0	0	0	0	0	0	0	0	0	0	0	0	0	0	0	0	0	0	0	0	0	0	0	0	0	0	0	0	0	0	0	0	0	0	0	0	0
OTU00699	0	0	0	0	0	0	0	0	0	0	0	0	0	0	0	0	0	0	0	0	0	0	0	0	0	0	0	0	0	0	0	0	0	0	0	0	10	0	0	0	0	0	0	0	0	0	0	0	0
OTU00700	16	2	0	2	0	0	0	0	0	0	1	0	0	3	0	0	0	1	0	0	0	3	0	0	1	3	0	1	1	215	0	0	0	0	0	0	0	2	0	0	0	1	0	0	0	0	0	0	0
OTU00701	0	1	9	8	10	1	0	16	2	10	1	13	4	0	0	0	2	5	0	0	2	0	0	0	1	8	1	2	0	0	0	0	72	1	1	0	0	4	0	0	0	3	0	0	0	5	3	3	3
OTU00702	0	0	0	0	0	0	0	0	0	0	0	0	0	0	0	0	0	0	0	0	0	0	0	0	0	0	0	0	0	0	10	0	178	0	0	0	0	0	0	0	0	0	0	0	0	0	0	66	0
OTU00703	0	0	0	0	0	0	0	0	0	0	0	0	0	0	0	0	0	0	0	0	0	0	0	0	0	0	0	0	0	96	0	0	0	0	0	0	0	0	0	0	0	0	0	0	0	0	0	0	0
OTU00704	0	8	0	0	0	0	0	0	0	0	0	0	0	0	0	0	0	246	0	0	0	0	0	0	0	0	0	0	0	0	0	0	0	0	0	0	0	0	0	0	0	0	0	0	0	0	0	0	0
OTU00705	0	0	15	0	0	0	0	0	0	0	0	0	0	0	0	0	241	0	0	0	0	0	0	0	0	0	0	0	0	0	0	0	0	0	0	0	0	0	0	0	0	0	0	0	0	0	0	0	0
OTU00706	0	0	0	0	0	0	0	0	0	0	0	0	0	0	0	0	0	0	0	0	0	0	0	0	0	0	0	0	0	0	0	0	7	0	0	0	0	0	0	0	0	0	0	0	0	0	0	248	0
OTU00707	0	0	0	0	0	0	0	0	0	0	0	0	0	0	0	0	0	0	0	0	0	0	0	0	0	0	0	0	0	0	0	0	0	0	0	0	0	0	0	0	0	0	0	97	0	0	0	0	0
OTU00708	0	0	0	0	0	4	0	0	0	0	0	0	232	0	0	0	0	0	0	1	5	0	0	0	0	0	0	0	0	0	0	0	0	0	0	0	0	0	0	0	0	0	0	0	0	0	0	0	0
OTU00709	0	0	3	0	0	0	0	0	0	4	0	0	0	0	0	0	0	0	0	0	0	0	0	0	1	0	0	0	0	0	0	0	7	0	0	0	0	4	0	0	0	1	0	0	0	0	1	12	0
OTU00710	0	0	0	0	0	0	0	0	0	0	0	0	0	0	0	0	0	0	0	0	0	0	0	0	0	0	0	0	0	0	0	0	0	0	0	0	0	0	0	0	0	0	0	0	0	0	0	0	0
OTU00711	0	0	0	0	0	1	18	20	0	0	0	0	0	0	0	0	0	0	10	0	0	170	0	0	24	0	0	0	0	0	0	0	0	0	0	0	7	0	0	0	0	0	0	0	0	0	1	0	1
OTU00712	2	1	3	3	0	28	7	9	0	2	0	6	1	6	0	0	0	4	1	51	1	1	3	0	2	0	0	0	1	0	0	1	0	2	0	0	30	6	5	0	0	0	0	3	5	0	17	0	0
OTU00713	1	0	0	0	0	0	2	0	0	0	0	0	0	0	0	0	0	0	3	0	1	0	0	0	15	0	0	1	0	0	169	0	3	0	0	0	0	0	0	0	0	0	20	0	0	14	0	0	0
OTU00714	0	0	174	0	0	0	0	0	0	0	0	0	0	0	0	0	78	0	0	0	0	0	0	0	0	0	0	0	0	0	0	0	0	0	0	0	0	0	0	0	0	0	0	0	0	0	0	0	0
OTU00715	0	0	0	0	0	0	0	0	0	0	0	0	0	0	0	0	0	0	0	0	0	0	0	0	0	0	0	0	0	0	0	0	0	0	243	0	0	0	0	0	0	0	0	0	0	0	0	0	0
OTU00716	0	0	0	0	0	0	0	17	0	0	0	0	0	0	0	0	0	0	0	0	0	0	0	0	0	0	0	0	0	0	0	0	0	0	0	0	0	0	0	0	0	0	0	0	0	0	0	0	0
OTU00717	0	0	0	0	0	0	0	0	0	0	0	0	0	0	0	0	0	0	0	0	0	0	0	0	0	0	0	0	0	0	0	0	0	0	239	0	0	0	0	0	0	0	0	0	0	0	0	0	0
OTU00718	1	0	0	2	1	0	0	0	1	0	3	7	0	2	1	5	4	1	41	7	0	1	2	76	0	0	0	1	0	0	14	0	0	0	0	0	0	0	0	54	0	10	0	0	1	4	0	0	0
OTU00719	0	0	0	0	0	0	0	0	0	0	0	0	0	0	0	0	0	0	0	0	0	0	0	0	0	0	0	0	0	0	0	0	0	0	0	0	0	0	0	0	0	0	0	0	0	0	0	0	0
OTU00720	0	0	0	0	1	0	1	0	1	0	0	0	0	0	2	0	0	0	0	0	0	4	0	0	0	0	0	0	0	0	0	0	0	0	0	41	1	0	2	0	0	0	0	0	0	0	0	0	0
OTU00721	0	0	0	0	0	0	0	0	0	0	0	0	0	0	0	0	0	0	0	0	0	0	0	0	0	0	0	0	0	0	0	0	0	0	0	0	0	0	0	0	0	0	0	0	0	0	0	0	0
OTU00722	0	0	0	0	0	0	0	0	0	0	0	0	0	0	0	0	0	0	0	0	0	0	178	0	0	0	0	0	0	0	0	0	0	0	0	0	0	0	0	0	0	0	0	0	0	72	0	0	0
OTU00723	0	0	0	0	0	0	0	0	0	0	0	0	0	0	0	0	0	0	0	0	0	0	0	0	0	0	0	0	0	0	0	0	0	0	0	0	0	0	0	0	0	0	0	249	0	0	0	0	0
OTU00724	0	0	0	0	1	0	0	0	0	2	118	0	0	0	5	0	0	0	0	0	0	0	10	0	0	0	0	0	0	0	18	1	0	0	0	0	0	0	0	0	0	0	0	8	0	0	0	0	0
OTU00725	1	0	0	1	0	0	2	0	0	0	0	0	0	4	0	0	12	0	2	0	0	0	26	0	0	0	0	5	0	6	116	0	0	0	6	0	0	0	1	0	2	0	10	0	3	25	1	1	0
OTU00726	0	0	0	0	0	0	0	0	0	0	0	0	0	0	0	0	0	0	0	0	0	0	0	0	0	0	0	0	0	0	0	0	0	0	0	0	0	0	0	0	0	0	0	0	0	0	0	0	0
OTU00727	0	0	0	0	0	0	0	0	0	0	0	0	0	0	0	0	0	0	0	0	0	0	0	0	4	0	0	0	0	0	0	0	0	0	0	0	0	0	0	0	0	0	0	0	3	0	0	0	14
OTU00728	0	0	0	0	0	0	0	0	0	0	0	0	0	0	0	0	0	0	0	0	0	0	0	0	0	0	0	0	0	0	0	0	0	0	0	0	0	0	0	248	0	0	0	0	0	0	0	0	0
OTU00729	0	0	0	0	0	0	0	0	0	0	0	0	0	0	0	0	0	0	0	0	0	0	0	0	122	8	0	0	0	0	0	0	0	0	0	0	0	0	0	0	0	0	0	0	0	0	111	0	0
OTU00730	0	0	0	0	0	0	0	0	0	0	0	0	0	0	0	0	0	0	0	0	0	0	0	0	0	0	0	0	0	0	0	0	0	0	0	0	0	0	0	0	0	0	0	0	0	0	0	0	0
OTU00731	0	0	0	0	0	0	0	0	0	1	0	0	0	0	0	0	0	3	0	0	0	0	0	0	0	0	0	0	0	0	0	2	0	0	0	0	0	0	0	0	0	2	0	0	2	0	0	0	1
OTU00732	0	0	0	2	0	1	0	1	0	0	0	0	0	0	0	0	0	0	17	0	0	3	0	0	2	0	0	0	0	0	0	0	0	0	0	0	134	0	0	0	0	39	0	0	0	0	0	0	0
OTU00733	0	0	10	2	0	0	0	0	0	3	0	0	0	0	1	1	3	0	0	0	0	0	0	1	3	0	5	0	0	2	0	175	0	0	0	0	1	0	0	0	0	1	0	1	0	0	0	0	0
OTU00734	0	0	0	4	0	1	51	0	0	0	0	0	0	0	0	0	0	0	16	0	0	134	0	0	6	14	0	0	0	0	0	0	0	0	0	16	1	0	0	0	0	0	0	0	0	0	0	0	0
OTU00735	12	1	0	0	13	1	0	0	0	0	1	26	0	1	18	10	108	0	2	1	6	2	0	0	0	0	0	0	0	0	0	1	2	2	0	0	2	0	0	0	0	1	0	0	0	0	0	0	0
OTU00736	0	0	0	0	0	0	0	0	0	0	0	0	0	0	0	0	0	0	0	0	1	0	0	0	4	0	0	0	0	0	0	0	0	0	0	0	0	1	0	180	0	0	0	0	1	20	0	0	0
OTU00737	0	0	0	0	0	0	0	0	0	0	0	0	0	0	0	0	0	0	0	0	0	0	0	0	0	0	0	0	0	244	0	0	0	0	0	0	0	0	0	0	0	0	0	0	0	0	0	0	0
OTU00738	0	0	0	0	0	0	2	0	1	0	0	0	1	0	0	0	0	0	0	0	0	2	0	0	0	0	0	1	0	0	0	0	0	0	0	1	0	0	0	0	0	0	0	0	0	0	0	0	0
OTU00739	3	0	0	1	0	0	0	1	0	0	0	2	0	6	0	0	0	4	2	0	0	0	0	0	2	1	0	0	0	148	4	0	0	6	0	0	0	0	5	0	0	0	0	5	5	1	2	0	0
OTU00740	0	0	0	1	0	0	8	11	0	23	0	0	0	0	0	0	6	0	15	0	0	20	0	0	7	98	0	42	0	0	0	1	0	0	0	2	0	0	0	0	0	0	0	0	0	0	0	0	0
OTU00741	0	0	0	0	0	0	0	0	0	0	0	0	0	0	0	0	0	0	0	0	0	0	0	0	0	0	0	0	0	0	0	0	0	0	0	0	0	0	0	0	0	0	0	0	0	0	0	0	0
OTU00742	0	0	0	1	0	0	5	160	0	0	0	0	0	0	1	0	0	0	22	0	0	14	0	0	3	7	0	11	0	0	0	0	0	0	0	0	0	0	0	0	0	0	0	0	0	0	0	0	0
OTU00743	7	4	0	0	0	0	0	1	6	0	20	6	0	3	0	0	1	0	2	1	0	0	0	0	0	1	0	0	0	90	13	0	0	0	1	0	2	0	8	1	0	1	0	18	7	0	0	0	0
OTU00744	1	0	0	0	0	0	0	0	0	0	0	0	0	0	0	0	0	0	0	0	0	0	0	0	2	0	0	0	0	0	0	0	0	0	0	0	0	0	0	0	0	0	0	0	2	0	0	0	2
OTU00745	0	0	0	0	0	0	0	0	1	0	3	0	0	0	1	0	1	0	0	1	0	0	1	53	0	0	121	0	0	0	0	3	0	2	0	0	0	0	3	3	26	0	0	2	0	0	0	1	0
OTU00746	0	0	0	0	0	0	0	0	0	0	0	0	109	0	0	3	0	0	0	0	0	0	1	0	0	0	0	0	126	0	0	0	0	0	0	0	0	0	0	0	0	0	0	0	0	0	0	0	0
OTU00747	0	0	0	0	0	0	0	0	0	0	15	0	0	0	0	0	0	0	0	0	0	0	0	0	0	0	226	0	0	0	0	0	0	0	0	0	0	0	0	0	0	0	0	0	0	0	0	0	0
OTU00748	0	0	0	0	0	0	0	0	0	0	0	0	0	0	0	0	0	0	0	0	0	0	0	0	0	0	0	0	0	0	0	0	0	0	0	0	0	0	0	0	0	0	0	0	0	0	0	0	0
OTU00749	0	0	0	0	0	52	0	0	0	0	0	0	0	0	0	0	0	0	0	0	0	0	0	0	0	0	0	0	0	0	0	0	0	0	0	0	0	0	0	0	0	0	0	0	0	0	188	0	0
OTU00750	0	3	0	7	0	0	0	0	0	0	0	0	0	0	0	53	0	0	0	6	0	9	0	0	0	0	0	6	0	0	0	0	0	0	0	0	0	0	0	0	0	8	0	0	0	0	0	0	0
OTU00751	4	0	2	0	0	0	0	0	0	0	11	4	0	0	0	1	2	1	0	0	0	2	0	0	0	11	0	0	0	3	4	0	0	6	0	0	1	0	14	0	1	11	4	5	0	19	0	3	0
OTU00752	0	0	0	0	0	1	3	0	0	0	0	0	0	0	0	0	0	0	0	0	0	0	0	0	0	0	0	0	0	0	0	0	0	0	0	3	0	0	0	0	0	0	0	0	0	0	0	0	0
OTU00753	0	0	0	0	0	0	0	0	0	0	0	231	0	0	0	0	0	0	0	0	0	0	0	0	0	0	0	0	7	0	0	0	0	0	0	0	0	0	0	0	0	0	0	0	0	0	0	0	0
OTU00754	130	0	0	0	0	0	0	0	0	0	0	0	0	108	0	0	0	0	0	0	0	0	0	0	0	0	0	0	0	0	0	0	0	0	0	0	0	0	0	0	0	0	0	0	0	0	0	0	0
OTU00755	1	2	9	1	1	0	0	6	0	3	0	1	0	0	15	0	13	1	1	0	10	1	0	6	2	1	10	4	0	0	0	25	0	0	1	0	2	1	0	2	28	1	0	3	0	0	1	1	11
OTU00756	0	0	0	0	0	0	206	0	0	0	0	0	31	0	0	0	0	0	0	0	0	0	0	0	0	0	0	0	0	0	0	0	0	0	0	0	0	0	0	0	0	0	0	0	0	0	0	0	0
OTU00757	1	0	0	0	0	0	0	2	2	2	1	0	0	2	1	2	7	0	1	0	5	0	1	4	6	0	10	0	0	3	0	52	1	1	6	1	0	2	1	0	4	3	0	0	0	0	6	0	10
OTU00758	0	0	0	0	0	0	0	0	0	0	0	0	0	0	0	0	0	0	0	0	0	0	0	0	0	0	0	0	0	0	0	0	0	0	0	0	0	55	0	0	0	0	0	0	0	0	0	0	0
OTU00759	0	0	1	0	1	0	0	4	0	0	0	0	0	0	0	0	0	0	0	0	0	0	0	0	0	0	0	0	0	0	0	200	0	0	2	0	0	0	0	0	0	0	0	0	0	0	0	0	0
OTU00760	0	0	0	0	0	0	0	0	0	0	0	0	0	0	0	0	0	0	0	0	0	0	0	0	0	0	0	0	0	125	0	0	0	0	0	0	0	0	0	0	0	0	0	0	0	0	0	0	0
OTU00761	0	0	0	0	0	0	0	0	0	0	0	0	0	0	0	0	0	0	14	0	0	2	1	0	14	0	0	0	0	0	0	0	0	0	0	0	1	0	0	0	0	0	0	0	0	3	196	0	0
OTU00762	1	3	0	9	0	0	0	0	0	0	0	0	0	0	0	2	0	0	0	0	0	4	0	0	0	0	0	0	1	0	0	2	10	41	0	74	0	2	0	0	0	0	0	3	2	0	3	0	11
OTU00763	0	0	0	0	0	0	0	0	0	0	0	0	0	0	0	0	0	0	0	0	0	0	0	0	0	0	0	0	0	193	0	0	0	0	0	0	0	0	0	0	0	0	0	0	0	0	0	0	0
OTU00764	0	0	0	0	0	0	0	0	0	0	8	0	0	0	0	0	0	0	0	0	0	0	0	0	0	0	227	0	0	0	0	0	0	0	0	0	0	0	0	0	0	0	0	0	0	0	0	0	0
OTU00765	0	2	0	0	0	0	0	1	0	0	0	0	0	0	0	0	0	0	0	0	0	0	0	0	0	0	0	0	0	0	0	0	0	0	0	0	0	0	0	32	0	0	0	0	0	0	0	0	0
OTU00766	183	0	0	0	0	0	0	0	0	0	0	0	0	52	0	0	0	0	0	0	0	0	0	0	0	0	0	0	0	0	0	0	0	0	0	0	0	0	0	0	0	0	0	0	0	0	0	0	0
OTU00767	6	0	0	0	0	0	0	0	0	0	0	0	0	17	0	10	0	129	3	1	1	2	0	0	1	0	0	9	0	0	15	0	0	0	0	0	1	0	0	0	0	0	2	0	0	7	0	8	0
OTU00768	0	0	0	0	0	0	0	0	0	0	0	0	0	0	0	0	0	0	0	0	0	0	0	0	0	0	0	0	0	0	0	0	0	0	0	0	0	0	0	0	233	0	0	0	0	0	0	0	0
OTU00769	0	0	0	0	0	0	0	0	0	0	0	0	0	0	0	0	0	0	0	0	0	0	0	0	0	0	0	232	0	0	0	0	0	0	0	0	0	0	0	0	0	0	0	0	0	0	0	0	0
OTU00770	0	0	0	0	5	0	0	0	0	0	0	0	0	0	0	0	0	0	0	1	0	0	0	0	0	9	0	1	0	0	0	0	0	0	0	0	0	0	213	0	0	1	0	0	0	0	0	0	0
OTU00771	0	0	0	0	0	0	0	0	0	0	0	0	0	0	0	0	0	0	0	0	0	0	0	0	0	0	0	0	0	0	232	0	0	0	0	0	0	0	0	0	0	0	0	0	0	0	0	0	0
OTU00772	0	0	0	0	0	0	0	0	0	0	0	0	0	0	0	0	0	0	0	0	0	0	0	0	0	0	0	0	0	0	0	42	0	0	0	0	0	0	0	0	0	0	0	0	0	0	0	0	0
OTU00773	0	0	0	0	1	0	0	0	0	0	0	0	0	0	0	0	0	0	0	0	0	0	0	0	0	10	0	220	0	0	0	0	0	0	0	0	0	0	0	0	0	0	0	0	0	0	0	0	0
OTU00774	0	0	0	0	0	0	0	0	0	0	0	0	0	0	0	0	0	0	0	0	0	0	0	0	0	0	0	0	0	0	231	0	0	0	0	0	0	0	0	0	0	0	0	0	0	0	0	0	0
OTU00775	0	0	0	0	0	0	0	0	0	4	0	0	0	0	0	0	0	0	0	0	0	0	0	0	0	227	0	0	0	0	0	0	0	0	0	0	0	0	0	0	0	0	0	0	0	0	0	0	0
OTU00776	1	3	0	0	0	0	0	0	6	0	0	1	0	0	0	1	0	0	5	2	0	3	8	0	1	16	0	9	1	5	0	0	0	64	2	0	0	0	3	0	0	1	13	0	0	3	2	0	30
OTU00777	0	3	0	8	0	0	0	0	4	0	3	0	0	0	0	0	0	2	63	0	0	0	0	0	3	0	0	0	0	0	0	0	0	8	2	0	0	0	1	0	1	2	115	0	0	0	2	0	0
OTU00778	0	0	0	1	0	0	0	0	0	0	0	0	0	0	0	0	0	0	0	0	0	0	0	0	0	6	0	0	0	0	0	1	0	0	0	0	3	0	0	0	0	0	0	0	0	0	0	0	0
OTU00779	0	0	0	0	0	228	0	0	0	0	0	0	0	0	0	0	0	0	0	0	0	0	0	0	0	0	0	0	0	0	0	0	0	0	0	0	0	0	0	0	0	0	0	0	0	0	0	0	0
OTU00780	0	1	0	0	0	0	1	0	30	0	0	7	0	0	0	179	0	1	0	0	0	0	1	0	0	0	0	0	0	0	0	0	0	0	0	0	0	0	0	0	0	0	0	0	0	0	0	0	0
OTU00781	1	1	0	0	1	4	0	0	0	4	0	0	0	0	0	0	0	0	0	1	0	0	2	0	1	0	0	0	0	1	13	0	3	0	0	0	11	1	28	0	0	2	0	0	0	0	132	1	0
OTU00782	0	0	0	0	0	0	0	0	0	0	0	0	0	0	0	0	0	0	0	0	0	0	0	0	0	0	0	0	5	0	0	0	0	0	0	0	0	0	0	0	0	0	0	0	0	0	0	0	0
OTU00783	0	0	0	5	0	1	84	7	0	0	0	0	0	0	0	0	0	0	0	0	0	69	0	0	0	0	0	0	0	0	0	2	0	0	0	9	0	0	0	0	0	0	0	0	0	0	0	0	7
OTU00784	4	0	0	1	0	0	0	0	0	0	0	0	0	2	0	0	0	0	0	0	0	0	0	0	0	0	0	0	0	209	0	0	0	2	0	0	0	1	0	2	0	0	0	0	0	0	0	0	0
OTU00785	1	5	0	1	4	0	0	3	0	0	15	0	0	0	0	0	1	0	7	0	0	0	15	0	24	0	0	0	0	8	0	0	0	0	0	0	12	0	11	0	6	0	4	0	7	72	4	0	0
OTU00786	0	0	0	0	0	0	0	0	0	0	0	0	0	3	0	0	0	0	0	0	0	0	0	0	3	0	0	0	0	29	0	0	0	1	0	0	8	0	0	0	0	0	0	175	0	2	0	0	0
OTU00787	0	0	0	0	1	0	0	0	0	0	1	0	0	0	0	0	0	2	0	0	0	48	0	0	0	0	0	0	0	0	0	0	0	0	0	0	0	0	0	0	0	0	0	0	1	0	3	0	0
OTU00788	0	0	0	0	0	0	0	0	0	0	0	0	0	0	0	0	0	0	0	0	0	0	95	0	0	0	0	0	0	0	0	0	0	0	0	0	0	0	0	0	0	0	0	0	0	128	0	0	0
OTU00789	0	0	0	0	0	0	0	0	0	0	0	0	0	0	0	0	0	0	0	0	0	0	0	222	0	0	0	0	0	0	0	0	0	0	0	0	1	0	0	0	0	0	0	0	0	0	0	0	0
OTU00790	0	0	0	0	0	0	0	0	0	0	0	0	0	0	0	0	1	0	0	0	0	1	6	0	195	0	0	0	0	0	0	0	0	0	0	0	0	0	0	1	0	0	0	0	0	1	18	0	0
OTU00791	0	5	4	8	10	1	2	0	1	9	0	13	3	4	0	0	21	0	4	0	1	8	0	0	24	3	2	2	1	1	0	10	0	0	0	0	1	0	3	0	0	5	8	2	2	0	16	1	0
OTU00792	0	0	0	0	0	0	0	0	0	0	0	194	0	0	0	0	0	0	0	0	0	0	0	0	0	0	0	0	0	0	0	0	0	0	0	0	0	2	0	0	0	0	0	0	0	0	0	0	23
OTU00793	0	0	0	0	0	0	69	0	0	0	0	0	0	0	0	0	0	0	0	0	0	0	0	0	0	0	0	0	0	0	0	0	0	0	0	0	0	0	0	0	0	0	0	0	0	0	0	0	151
OTU00794	0	0	0	0	0	0	0	0	0	0	0	0	0	0	0	0	0	0	0	0	0	0	0	0	0	0	0	0	0	0	0	0	0	0	0	0	0	0	0	0	0	0	0	0	0	0	0	0	0
OTU00795	0	0	1	0	0	0	1	0	0	0	2	0	0	0	0	0	0	0	1	6	0	0	1	0	0	0	0	0	0	1	0	0	0	0	0	3	0	0	0	0	20	7	1	0	0	0	0	0	0
OTU00796	0	0	0	0	0	0	0	0	0	0	0	0	0	0	0	0	0	0	0	0	0	0	0	0	0	0	0	0	0	0	0	0	192	0	0	0	0	0	0	0	0	0	0	0	0	0	0	28	0
OTU00797	0	0	3	0	0	0	0	0	3	0	0	0	4	0	0	0	3	0	0	0	0	0	0	0	0	0	0	0	0	0	0	135	0	0	0	0	0	0	0	0	0	2	0	0	0	0	1	0	0
OTU00798	0	0	0	0	0	0	0	0	0	0	0	0	0	0	0	0	0	0	0	0	0	0	0	0	0	0	0	0	0	0	0	0	0	0	73	0	0	0	0	0	0	0	0	0	0	0	0	0	0
OTU00799	1	0	0	0	0	8	0	0	0	0	0	0	0	0	0	0	0	0	0	0	0	0	0	0	0	0	0	0	0	0	0	0	0	0	0	0	0	0	0	0	0	0	0	0	0	0	0	0	0
OTU00800	0	0	0	0	0	0	0	0	0	0	0	0	0	0	0	0	0	0	0	0	0	0	0	0	0	0	0	0	0	0	0	0	0	0	0	0	0	0	0	0	0	0	0	0	0	0	0	0	0
OTU00801	0	0	0	0	0	0	0	0	0	0	0	0	0	0	0	0	0	0	0	0	0	0	0	0	0	0	0	0	0	0	0	218	0	0	0	0	1	0	0	0	0	0	0	0	0	0	0	0	0
OTU00802	0	0	0	0	0	0	0	0	214	0	0	0	0	0	0	0	0	0	0	0	0	0	0	0	0	0	0	0	0	0	0	0	0	0	0	0	0	0	0	0	0	0	0	0	0	0	0	0	0
OTU00803	0	0	0	0	0	0	0	0	0	0	0	0	0	0	0	0	0	0	0	0	0	0	171	0	9	0	0	0	0	0	0	0	0	0	0	0	0	0	0	0	0	0	0	0	0	38	0	0	0
OTU00804	0	0	0	0	0	0	0	0	0	0	0	0	0	0	0	0	0	0	0	0	0	0	0	0	0	0	0	0	0	0	0	0	0	0	0	0	0	0	207	0	0	0	0	0	0	0	0	0	0
OTU00805	0	0	0	0	2	0	0	0	0	0	0	0	0	0	0	0	0	0	0	0	0	0	66	0	34	0	0	4	0	0	0	0	0	0	0	0	0	0	20	0	0	0	0	0	0	92	0	0	0
OTU00806	0	0	2	3	4	2	5	0	0	3	1	0	0	0	10	1	0	3	12	0	0	1	0	0	0	0	0	1	0	3	10	0	0	2	0	0	2	5	0	26	0	0	0	6	0	7	0	0	0
OTU00807	0	1	0	6	1	0	6	2	0	3	0	0	0	0	2	27	0	0	4	2	0	7	0	0	0	2	0	4	1	0	0	0	0	0	0	0	0	3	25	0	0	0	0	2	0	1	0	24	5
OTU00808	0	0	0	0	0	0	0	0	0	0	0	0	0	0	0	0	0	0	0	0	0	0	0	217	0	0	0	0	0	0	0	0	0	0	0	0	0	0	0	0	0	0	0	0	0	0	0	0	0
OTU00809	0	0	0	0	0	0	0	0	0	0	0	0	0	0	0	0	0	0	0	217	0	0	0	0	0	0	0	0	0	0	0	0	0	0	0	0	0	0	0	0	0	0	0	0	0	0	0	0	0
OTU00810	0	0	0	0	0	0	0	0	0	0	32	0	0	0	0	0	0	0	0	0	0	0	0	0	0	0	184	0	0	0	0	0	0	0	0	0	0	0	0	0	0	0	0	0	0	0	0	0	0
OTU00811	4	0	0	0	0	0	0	0	0	0	0	0	0	0	0	0	0	0	0	1	0	0	24	0	3	4	0	0	0	0	16	0	2	0	0	0	4	0	0	0	0	0	4	0	0	127	0	0	0
OTU00812	0	0	0	0	0	0	0	0	0	119	0	0	0	0	0	0	0	0	0	0	0	0	0	0	0	97	0	0	0	0	0	0	0	0	0	0	0	0	0	0	0	0	0	0	0	0	0	0	0
OTU00813	0	0	0	0	1	0	0	0	0	0	0	9	0	0	0	0	0	0	0	0	0	0	12	0	0	9	0	1	0	0	0	0	0	0	0	0	0	0	162	0	0	0	0	0	0	9	0	2	0
OTU00814	0	0	0	0	0	0	0	0	0	0	0	0	193	0	0	0	0	0	0	0	0	0	0	0	0	0	0	0	21	0	0	0	0	0	0	0	0	0	0	0	0	0	0	0	0	0	0	0	0
OTU00815	0	0	0	0	0	125	0	0	0	0	0	0	0	0	0	0	0	0	31	47	0	1	0	0	0	0	0	0	0	0	0	0	0	0	0	0	0	0	0	0	0	0	0	0	0	0	0	0	0
OTU00816	0	0	1	2	2	0	1	0	0	0	0	0	0	72	0	0	1	14	1	0	2	0	0	0	0	0	0	0	0	2	0	0	2	4	3	5	1	0	2	0	0	1	3	4	3	2	1	1	6
OTU00817	1	0	0	0	6	0	2	4	1	2	4	1	0	1	11	32	0	8	0	0	0	0	7	0	4	1	19	0	0	1	6	12	0	0	0	0	0	0	7	1	4	1	0	9	0	4	1	0	0
OTU00818	0	0	0	0	0	0	0	0	0	0	0	0	0	0	0	0	0	0	0	0	0	0	0	0	0	0	0	0	0	0	0	0	0	0	0	212	0	0	0	0	0	0	0	0	0	0	0	0	0
OTU00819	5	0	2	0	7	0	0	0	0	0	0	0	0	6	0	0	1	0	0	0	0	0	0	0	1	0	0	0	0	2	0	1	0	0	1	4	0	0	60	0	0	0	0	4	0	0	0	0	2
OTU00820	8	0	0	0	1	0	0	0	0	0	0	72	0	5	0	0	2	4	0	0	0	0	7	1	0	0	0	0	0	1	18	0	0	0	6	0	0	0	0	0	2	0	0	3	0	6	0	15	0
OTU00821	0	0	0	0	0	0	16	0	0	0	0	0	0	0	0	0	0	0	5	0	0	163	0	0	22	2	0	0	0	0	0	0	0	0	0	0	0	0	0	0	0	0	0	0	0	0	0	0	0
OTU00822	0	0	13	0	0	0	0	0	0	0	0	2	0	0	3	19	75	0	1	0	0	0	0	0	0	0	23	2	0	0	7	0	0	1	0	0	0	0	0	0	11	0	0	17	1	0	0	0	0
OTU00823	0	181	0	0	0	0	0	0	0	0	0	0	0	0	0	1	0	0	0	2	0	0	0	0	0	0	0	0	13	0	0	0	0	0	0	0	0	5	0	0	0	7	0	0	0	0	0	0	0
OTU00824	0	0	0	0	0	0	0	0	0	0	0	0	0	0	0	0	0	0	0	0	0	0	0	0	0	0	0	0	0	0	0	0	0	0	0	0	0	0	0	0	0	0	0	0	0	0	0	0	0
OTU00825	0	0	0	0	0	0	73	0	0	0	0	0	0	0	0	0	0	0	0	0	3	53	0	0	0	0	0	0	0	0	0	0	0	0	0	29	0	0	0	0	0	0	0	0	0	0	0	0	0
OTU00826	56	0	0	0	0	0	0	0	0	0	0	0	0	148	0	0	0	0	1	0	0	0	0	0	4	0	0	0	0	0	0	0	0	0	0	0	0	0	0	0	0	0	0	0	0	0	0	0	0
OTU00827	0	0	0	0	1	0	0	0	0	2	0	0	2	0	0	0	0	0	1	0	0	0	0	0	0	0	1	0	0	5	0	1	0	0	0	0	0	0	0	1	0	1	0	0	0	0	1	0	0
OTU00828	0	0	0	0	13	0	0	0	0	0	7	0	0	0	2	0	0	0	0	0	0	0	0	0	0	0	0	0	0	0	0	0	0	0	0	0	0	0	0	0	0	1	0	0	0	0	0	0	0
OTU00829	0	0	0	0	0	0	0	0	0	0	0	159	0	0	0	0	0	0	0	0	0	0	0	0	5	1	0	0	0	0	5	0	0	0	0	0	3	0	0	0	0	0	26	0	0	0	0	0	0
OTU00830	0	0	0	0	0	0	0	0	0	0	0	0	0	0	0	0	0	0	0	0	0	0	0	0	0	0	0	0	0	0	0	0	0	0	0	0	0	0	0	0	0	0	0	0	0	0	0	0	0
OTU00831	0	0	0	0	0	0	0	0	0	0	0	207	0	0	0	0	0	0	0	0	0	0	1	0	0	0	0	0	0	0	0	0	0	0	0	0	0	0	0	0	0	0	0	0	0	0	0	0	0
OTU00832	0	0	0	0	0	0	0	0	0	0	0	0	0	0	0	0	0	0	0	0	0	0	0	0	0	0	0	0	0	0	0	46	0	0	0	0	0	0	0	0	0	0	0	0	0	0	0	0	0
OTU00833	0	0	0	0	0	0	0	0	0	0	0	0	0	0	207	0	0	0	0	0	0	0	0	0	0	0	0	0	0	0	0	0	0	0	0	0	0	0	0	0	0	0	0	0	0	0	0	0	0
OTU00834	0	0	0	0	0	0	0	0	0	0	0	0	0	0	0	0	0	0	0	0	0	0	0	207	0	0	0	0	0	0	0	0	0	0	0	0	0	0	0	0	0	0	0	0	0	0	0	0	0
OTU00835	0	2	61	0	0	0	1	0	7	8	1	2	0	0	0	0	16	0	0	2	2	4	0	0	1	1	0	1	0	0	2	0	0	18	1	0	5	0	0	0	0	0	0	5	1	0	1	0	5
OTU00836	0	0	0	0	0	0	0	20	0	0	0	0	0	0	0	0	0	0	0	0	0	0	0	0	0	0	0	0	0	0	0	0	0	0	0	0	0	0	0	0	0	0	0	0	0	0	0	0	0
OTU00837	0	0	0	0	0	0	0	0	0	0	0	0	0	0	0	0	0	0	0	0	0	0	0	0	0	0	0	0	0	0	0	0	0	0	0	0	0	0	0	83	0	0	0	0	0	0	0	0	0
OTU00838	0	0	0	0	0	0	0	0	0	0	0	0	0	0	0	0	0	0	0	0	0	0	130	0	2	0	0	0	0	0	0	0	0	0	0	0	0	0	0	0	0	0	0	0	0	73	0	0	0
OTU00839	1	5	0	0	0	0	3	0	0	0	1	0	0	0	0	0	0	0	0	3	0	14	1	0	0	0	0	3	1	2	1	0	0	160	0	0	0	0	0	0	0	0	2	1	0	0	0	0	0
OTU00840	0	0	0	0	0	36	0	0	0	0	0	0	0	0	18	0	0	0	0	22	0	0	0	0	0	0	0	0	0	0	0	0	0	0	0	0	0	0	0	0	0	0	0	0	0	0	119	0	0
OTU00841	0	7	2	0	0	0	1	20	1	0	0	1	1	0	0	1	0	0	0	0	0	1	27	0	0	0	0	5	0	3	0	2	0	1	0	93	0	0	0	0	1	0	1	0	0	3	0	0	0
OTU00842	0	0	0	0	0	0	0	0	0	0	0	0	0	204	0	0	0	0	0	0	0	0	0	0	0	0	0	0	0	0	0	0	0	0	0	0	0	0	0	0	0	0	0	0	0	0	0	0	0
OTU00843	0	0	0	14	0	1	7	14	0	0	0	2	0	0	0	0	0	0	27	0	0	2	0	0	8	13	0	0	0	0	0	0	0	0	0	0	2	0	7	0	0	30	0	0	0	0	1	0	9
OTU00844	2	0	0	0	2	3	0	0	0	0	0	0	0	13	97	0	0	4	4	0	0	7	5	0	0	0	0	0	0	0	0	0	0	41	0	0	0	0	0	0	0	0	0	2	0	0	7	0	0
OTU00845	0	0	1	0	1	0	1	0	0	0	0	3	0	0	15	5	38	6	0	3	0	3	0	11	1	4	4	0	0	1	7	1	0	0	0	0	0	0	0	29	45	1	0	8	2	0	2	0	0
OTU00846	0	0	0	0	0	0	155	0	0	0	0	0	0	0	0	0	0	0	0	0	0	48	0	0	0	0	0	0	0	0	0	0	0	0	0	0	0	0	0	0	0	0	0	0	0	0	0	0	0
OTU00847	0	0	0	0	0	0	0	0	0	0	0	0	0	0	0	0	0	0	0	0	0	0	0	0	0	0	0	0	0	0	0	0	0	202	0	0	0	0	0	0	0	0	0	0	0	0	0	0	0
OTU00848	0	0	0	0	0	0	0	0	0	0	0	0	0	0	0	0	0	0	0	0	0	0	0	0	0	0	0	0	0	0	0	0	0	0	0	0	0	0	0	0	0	0	0	0	0	0	0	0	0
OTU00849	0	0	0	0	0	0	0	0	0	13	0	0	0	0	0	0	0	0	0	0	0	0	0	0	0	189	0	0	0	0	0	0	0	0	0	0	0	0	0	0	0	0	0	0	0	0	0	0	0
OTU00850	0	0	0	0	0	0	0	0	0	0	0	0	0	0	0	0	0	0	0	0	0	0	0	0	0	0	0	0	0	0	0	0	0	0	0	0	0	0	0	0	0	0	0	0	0	0	0	0	0
OTU00851	0	0	0	0	0	0	0	0	0	0	0	0	0	0	0	0	0	0	0	0	0	0	0	0	194	0	0	0	0	0	0	0	0	0	0	0	0	0	0	0	0	0	0	0	0	0	7	0	0
OTU00852	0	0	0	0	0	0	0	0	0	0	0	0	0	0	0	0	0	0	0	10	0	0	0	0	0	0	0	0	11	0	0	0	0	0	0	0	0	0	0	0	0	39	0	0	0	0	0	0	0
OTU00853	24	1	0	5	0	0	0	0	5	0	17	0	0	0	0	1	1	5	1	1	0	0	0	28	0	0	0	3	0	5	25	0	0	1	0	0	0	0	12	0	0	1	0	0	0	0	0	7	0
OTU00854	0	161	0	0	0	0	0	0	0	0	0	0	0	0	0	0	0	0	0	0	0	0	0	0	0	0	0	0	0	0	0	0	0	0	0	0	0	0	0	0	0	0	0	0	0	0	0	0	0
OTU00855	0	0	0	0	0	0	0	0	0	0	0	0	0	0	0	0	0	0	0	0	0	0	0	0	0	0	0	0	0	0	0	0	0	0	0	0	0	0	0	0	0	0	0	0	0	0	0	0	0
OTU00856	0	0	0	0	0	0	0	0	0	0	0	0	0	0	0	0	0	0	0	0	0	0	0	0	0	0	0	0	0	0	199	0	0	0	0	0	0	0	0	0	0	0	0	0	0	0	0	0	0
OTU00857	0	0	0	0	0	0	0	0	0	0	0	0	0	0	0	0	0	0	0	0	0	0	81	0	0	0	0	0	0	0	0	0	0	0	0	0	0	0	0	0	0	0	0	0	0	118	0	0	0
OTU00858	0	0	141	0	0	0	0	0	0	0	0	0	0	0	0	0	0	0	0	0	0	0	0	0	0	0	0	0	0	0	0	0	0	0	0	0	0	0	0	51	0	0	0	0	0	0	3	4	0
OTU00859	0	0	0	0	0	0	2	0	145	1	0	3	0	0	0	12	0	0	0	0	0	2	3	0	0	0	4	0	0	0	0	0	0	2	0	0	0	0	0	5	5	0	0	4	0	1	0	0	0
OTU00860	1	0	0	0	0	2	0	0	0	0	0	0	0	0	0	0	0	0	0	0	0	0	0	0	7	0	0	0	0	0	0	0	0	0	0	0	0	1	0	0	0	0	0	0	4	0	0	0	0
OTU00861	2	0	0	0	4	0	0	1	0	0	8	0	0	2	0	8	9	0	3	0	0	2	5	0	4	0	0	2	0	5	0	2	0	0	0	0	1	0	14	0	10	0	11	0	6	19	0	0	0
OTU00862	0	0	0	0	8	0	0	0	0	0	1	0	0	0	0	0	0	65	53	17	2	0	0	0	9	0	0	0	0	0	0	0	0	0	0	0	0	2	0	3	0	0	0	0	6	0	0	0	0
OTU00863	0	0	0	0	0	0	0	0	0	0	0	0	0	0	0	0	0	0	0	0	0	0	0	0	0	0	0	0	198	0	0	0	0	0	0	0	0	0	0	0	0	0	0	0	0	0	0	0	0
OTU00864	0	0	0	0	0	0	3	0	0	0	2	0	0	0	73	51	0	11	10	1	2	6	0	0	1	5	0	0	0	0	4	1	1	0	0	0	0	0	0	0	0	0	0	0	0	2	6	0	0
OTU00865	9	0	0	0	0	0	0	0	0	0	0	14	0	0	0	0	0	0	0	0	0	0	0	0	1	0	0	0	0	3	4	0	0	0	0	0	0	0	0	0	0	0	7	1	0	1	0	0	0
OTU00866	0	0	0	0	0	0	0	1	0	0	0	0	0	0	0	0	0	0	0	0	0	0	0	0	0	0	0	0	0	0	0	0	0	0	0	0	0	0	0	0	0	0	0	0	0	0	0	0	0
OTU00867	0	8	0	16	4	2	1	2	0	16	0	0	1	1	39	5	0	2	0	1	0	3	0	0	0	0	0	0	0	0	0	0	1	6	0	26	3	0	0	0	0	1	0	0	0	0	3	0	0
OTU00868	0	0	0	0	0	0	197	0	0	0	0	0	0	0	0	0	0	0	0	0	0	0	0	0	0	0	0	0	0	0	0	0	0	0	0	0	0	0	0	0	0	0	0	0	0	0	0	0	0
OTU00869	0	0	0	0	0	0	0	0	0	0	0	196	0	0	0	0	0	0	0	0	0	0	0	0	0	0	0	0	1	0	0	0	0	0	0	0	0	0	0	0	0	0	0	0	0	0	0	0	0
OTU00870	0	0	0	0	0	0	0	0	0	0	0	0	0	0	0	0	0	0	0	0	0	0	0	0	0	0	0	0	0	0	0	0	0	0	168	0	0	0	0	0	0	0	0	0	0	0	0	0	0
OTU00871	0	0	0	0	0	0	0	0	0	0	0	0	0	0	0	0	0	0	0	0	0	0	0	0	0	0	0	0	0	0	0	0	196	0	0	0	0	0	0	0	0	0	0	0	0	0	0	0	0
OTU00872	1	0	18	0	0	0	0	0	0	0	0	0	1	0	1	0	0	0	0	8	0	0	49	0	0	0	0	0	5	3	0	0	16	0	0	3	0	0	0	0	3	10	0	0	0	0	0	0	0
OTU00873	0	0	127	0	0	0	0	0	0	4	0	0	0	0	0	0	33	0	0	0	0	0	0	0	0	0	0	6	0	0	0	0	1	0	19	0	0	0	0	0	0	0	0	0	0	0	1	0	0
OTU00874	0	0	0	0	0	0	0	0	0	0	0	0	0	0	0	0	0	0	0	0	0	0	0	0	0	0	0	0	0	0	0	0	0	0	0	0	0	0	0	0	0	0	0	0	0	0	0	195	0
OTU00875	0	124	0	0	0	0	0	0	0	0	0	0	0	0	0	0	0	0	0	0	0	0	0	0	0	0	0	0	0	0	0	0	0	0	0	0	0	0	0	0	0	0	0	0	0	0	0	0	0
OTU00876	0	0	0	0	0	0	0	0	0	0	23	0	0	0	0	0	0	0	0	0	0	0	0	0	0	0	171	0	0	0	0	0	0	0	0	0	0	0	0	0	0	0	0	0	0	0	0	0	0
OTU00877	0	10	0	0	6	0	0	0	0	0	0	0	0	46	10	36	0	0	0	0	0	0	0	0	0	0	0	0	0	0	0	0	0	0	29	0	0	0	0	0	0	16	0	0	0	0	0	21	13
OTU00878	0	0	0	0	0	0	2	0	0	0	0	9	0	0	0	0	7	0	2	0	0	0	0	0	9	3	0	0	0	9	2	0	0	17	0	0	58	0	19	0	0	4	1	8	3	7	0	0	0
OTU00879	0	0	0	0	0	0	0	0	0	0	0	0	0	0	0	0	0	0	0	0	0	0	0	0	0	0	0	0	194	0	0	0	0	0	0	0	0	0	0	0	0	0	0	0	0	0	0	0	0
OTU00880	0	0	0	0	0	0	0	0	0	0	0	0	0	0	0	0	0	0	0	0	0	0	0	0	0	0	0	0	0	0	0	0	0	0	0	0	0	0	0	0	0	0	0	0	0	0	0	0	0
OTU00881	6	14	0	0	0	0	0	0	0	0	0	0	0	154	0	0	0	0	14	0	0	0	3	0	1	0	0	0	0	0	0	0	0	0	0	0	0	0	0	0	0	0	0	0	1	0	0	0	0
OTU00882	182	0	0	0	0	0	0	0	0	0	0	2	0	0	0	0	0	0	0	0	0	0	0	0	1	0	0	0	0	0	0	0	1	0	0	0	0	0	0	0	0	0	4	0	0	0	0	0	0
OTU00883	0	0	0	0	0	0	0	0	0	0	0	0	0	1	0	0	0	1	0	0	0	0	0	162	0	0	0	0	0	9	1	0	0	0	2	0	0	0	8	0	0	0	1	0	0	0	0	0	0
OTU00884	0	0	0	0	0	0	0	0	0	0	1	0	0	0	0	0	0	0	0	0	0	0	62	0	0	0	0	0	0	0	0	0	0	0	0	0	0	0	0	0	0	1	0	0	0	127	0	0	1
OTU00885	0	0	0	1	0	0	0	13	0	0	0	0	0	5	0	0	0	1	0	0	0	0	0	0	1	0	0	0	0	0	0	0	42	0	1	0	0	0	0	0	0	0	0	0	2	0	39	82	0
OTU00886	0	0	0	0	0	0	0	0	0	18	0	1	0	0	0	0	0	0	0	0	0	0	0	0	0	0	0	0	0	0	0	1	0	0	0	1	0	0	0	0	0	0	0	0	2	0	0	0	4
OTU00887	0	0	0	0	2	0	179	0	0	0	0	0	0	0	0	0	0	0	0	1	0	0	0	0	0	0	0	0	0	0	0	0	0	0	0	0	0	0	0	0	0	0	0	0	0	0	0	0	0
OTU00888	5	15	0	1	0	1	0	0	0	0	17	0	0	3	0	3	0	1	0	0	1	0	5	0	0	0	0	0	0	0	3	1	1	0	0	0	0	54	0	9	0	7	3	0	2	0	0	0	0
OTU00889	0	0	0	0	0	0	0	0	0	0	0	0	0	0	0	0	0	0	36	0	0	0	0	0	3	1	0	0	0	0	0	0	0	0	0	151	0	0	0	0	0	0	0	0	0	0	0	0	0
OTU00890	0	0	0	0	0	1	0	0	0	0	0	0	0	0	0	0	0	0	0	0	0	0	0	0	0	0	0	0	0	0	0	0	0	0	0	0	0	0	0	0	0	12	0	0	168	0	0	0	0
OTU00891	102	0	0	0	0	0	0	0	0	0	0	0	0	89	0	0	0	0	0	0	0	0	0	0	0	0	0	0	0	0	0	0	0	0	0	0	0	0	0	0	0	0	0	0	0	0	0	0	0
OTU00892	0	0	0	0	0	0	0	28	0	0	0	0	0	0	0	0	0	0	2	0	0	0	0	0	0	0	0	155	0	0	0	0	0	0	0	0	0	0	0	0	0	0	0	0	0	0	0	0	0
OTU00893	0	0	0	0	0	0	0	0	0	0	174	0	0	0	0	0	1	0	0	0	0	0	0	0	0	1	9	0	0	1	0	0	0	0	0	0	0	0	0	0	0	0	0	0	0	0	0	0	0
OTU00894	0	2	0	0	1	0	0	1	1	0	0	1	0	0	0	0	7	10	1	0	1	0	0	1	0	0	27	0	0	0	0	0	0	0	0	0	3	0	1	0	126	0	0	0	0	0	0	0	0
OTU00895	0	0	0	0	0	0	0	0	0	0	0	0	0	0	0	189	0	0	0	0	0	0	0	0	0	0	0	0	0	0	0	0	0	0	0	0	0	0	0	0	0	0	0	0	0	0	0	0	0
OTU00896	1	0	0	0	0	0	0	0	0	0	0	21	0	0	0	0	0	0	1	0	0	0	0	0	0	1	0	5	0	0	7	0	4	0	0	0	7	0	0	0	0	0	50	0	0	3	1	0	0
OTU00897	0	0	0	0	0	0	0	0	0	0	0	0	0	0	0	0	0	0	0	0	0	0	0	0	0	0	0	189	0	0	0	0	0	0	0	0	0	0	0	0	0	0	0	0	0	0	0	0	0
OTU00898	0	0	0	0	155	0	6	0	0	0	0	0	0	0	0	0	0	0	1	5	0	0	0	0	1	0	0	0	0	0	0	0	0	0	0	0	0	0	0	0	0	0	0	0	0	0	0	5	0
OTU00899	0	0	0	0	0	0	0	0	0	0	0	0	0	0	0	0	0	0	0	0	0	0	0	0	106	0	0	0	0	0	0	0	0	0	0	0	0	0	0	0	0	0	0	0	0	0	83	0	0
OTU00900	0	0	0	0	0	0	0	0	0	0	0	0	0	0	2	0	0	0	0	0	0	0	0	0	0	0	0	0	0	0	0	0	1	0	0	0	0	0	0	0	0	0	0	0	0	0	0	6	0
OTU00901	0	0	0	0	0	0	0	0	0	0	0	0	0	0	171	0	0	9	0	0	0	0	0	0	0	0	0	0	0	0	0	0	0	0	0	0	0	0	0	0	1	6	0	0	0	0	0	1	0
OTU00902	17	0	0	0	0	0	0	0	0	0	0	0	0	12	0	0	0	98	0	0	2	0	0	0	0	0	0	4	0	0	0	0	1	1	0	0	0	0	0	0	0	0	1	0	0	17	0	6	0
OTU00903	0	0	0	0	0	0	0	0	3	1	0	1	0	0	0	0	0	0	0	0	0	0	4	0	86	7	0	1	0	0	3	0	0	0	0	0	0	1	2	0	4	1	2	3	0	15	37	0	2
OTU00904	0	0	0	0	2	4	2	0	2	0	131	4	0	0	0	2	0	0	3	0	1	2	0	0	0	4	0	0	0	2	0	0	0	1	0	0	0	0	0	3	0	0	0	1	3	7	0	1	0
OTU00905	0	0	0	0	0	0	0	0	0	0	0	0	0	187	0	0	0	0	0	0	0	0	0	0	0	0	0	0	0	0	0	0	0	0	0	0	0	0	0	0	0	0	0	0	0	0	0	0	0
OTU00906	0	0	0	2	1	4	1	0	0	0	0	0	1	2	1	0	0	7	1	2	1	6	0	0	0	7	0	128	1	0	0	0	1	2	0	0	0	0	0	1	0	0	1	2	0	0	0	0	1
OTU00907	4	16	0	0	5	0	0	0	0	0	0	0	0	1	0	1	0	0	0	0	0	0	0	0	0	4	0	0	1	0	0	0	0	0	0	3	0	0	9	0	0	2	0	56	0	0	74	0	0
OTU00908	0	0	0	0	0	0	0	0	0	0	0	0	0	0	0	0	0	0	0	0	0	0	0	0	0	0	0	0	0	0	0	0	0	0	0	0	75	0	0	0	0	0	0	0	0	0	0	0	0
OTU00909	0	0	0	0	0	0	0	0	0	0	0	0	0	0	0	0	0	0	0	0	0	0	50	0	75	8	0	0	0	0	0	0	1	0	0	0	0	0	0	0	0	0	0	0	1	37	4	8	0
OTU00910	0	0	0	0	0	0	0	0	0	0	1	0	0	1	0	0	0	0	0	0	0	0	0	0	0	0	0	0	0	0	184	0	0	0	0	0	0	0	0	0	0	0	0	0	0	0	0	0	0
OTU00911	0	0	0	0	0	0	0	0	0	0	0	0	0	0	0	0	0	0	179	0	0	1	0	0	5	0	0	0	0	0	0	0	0	0	0	0	0	0	0	0	0	0	0	0	0	0	0	0	0
OTU00912	2	0	0	0	2	0	1	0	0	0	0	3	0	0	0	0	0	0	0	5	0	12	24	0	0	0	0	1	0	0	0	0	2	0	0	0	0	0	4	0	0	0	0	0	0	0	0	0	0
OTU00913	0	0	0	2	0	0	7	11	2	8	0	2	0	0	0	0	6	1	5	0	0	4	0	0	2	6	0	113	0	0	0	1	0	0	0	0	0	0	0	0	0	0	0	0	3	0	0	0	0
OTU00914	0	0	0	0	0	0	0	0	0	0	0	0	0	0	0	0	0	0	0	0	0	0	0	0	183	0	0	0	0	0	0	0	0	0	0	0	0	0	0	0	0	0	0	0	0	0	2	0	0
OTU00915	0	0	0	0	0	0	0	0	0	0	0	0	0	0	0	0	0	0	0	0	0	0	0	0	0	0	0	0	0	0	0	0	0	0	0	0	0	0	0	0	0	0	0	0	0	0	0	0	0
OTU00916	0	0	0	0	0	0	0	0	0	0	0	0	0	0	0	0	0	0	0	0	0	0	0	0	0	0	0	0	0	0	0	0	0	0	59	0	0	0	0	0	0	0	0	0	0	0	0	0	0
OTU00917	0	0	0	0	0	0	0	0	0	0	0	0	0	0	0	0	0	0	0	0	0	0	1	0	126	2	2	0	0	0	0	0	1	0	0	0	0	0	0	0	0	0	0	0	0	2	49	0	0
OTU00918	0	0	0	0	0	0	0	0	48	0	0	0	0	0	0	0	0	0	0	0	0	0	0	0	0	0	0	0	0	0	0	0	0	0	0	0	0	0	0	0	0	0	0	0	0	0	0	0	0
OTU00919	0	1	6	0	0	0	1	0	0	0	0	0	0	0	1	23	47	0	1	0	0	0	2	0	0	0	21	0	0	0	0	0	0	2	0	0	0	0	0	0	11	0	0	20	0	0	0	0	0
OTU00920	0	1	1	11	0	0	0	2	0	0	0	0	0	0	6	8	33	1	5	0	0	2	0	0	0	1	0	0	0	0	0	3	0	25	0	0	0	0	37	0	0	0	0	1	4	4	0	0	0
OTU00921	0	0	0	0	0	0	0	0	0	0	0	0	0	0	0	0	0	0	0	0	1	0	0	0	0	0	0	0	1	0	0	0	166	0	0	0	0	3	0	0	0	0	0	0	0	0	0	0	0
OTU00922	0	0	0	0	0	0	0	0	1	0	0	1	0	0	0	0	1	0	0	0	0	1	8	0	1	3	0	0	0	11	4	0	0	0	1	0	38	0	5	0	1	0	1	0	0	2	1	0	0
OTU00923	90	0	0	0	0	0	0	0	0	0	0	0	0	92	0	0	0	0	0	0	0	0	0	0	0	0	0	0	0	0	0	0	0	0	0	0	0	0	0	0	0	0	0	0	0	0	0	0	0
OTU00924	0	13	0	9	0	5	2	0	0	0	0	0	0	3	0	0	0	1	0	0	0	0	0	0	0	0	0	1	0	1	0	6	13	2	0	29	2	0	1	2	0	5	0	12	1	0	1	0	0
OTU00925	0	5	0	0	0	1	0	0	0	0	0	0	1	2	0	0	0	0	0	2	5	125	0	0	9	0	0	0	0	2	0	0	0	0	0	3	0	0	0	0	0	0	0	0	6	0	3	0	0
OTU00926	0	0	0	0	0	0	0	0	0	0	0	0	0	0	0	0	0	0	0	0	0	0	0	0	82	0	0	0	0	0	0	0	0	0	0	0	0	0	0	0	0	0	0	0	0	0	99	0	0
OTU00927	0	0	0	0	0	0	0	0	0	0	0	0	0	0	0	0	0	0	0	0	0	0	0	0	0	0	0	0	0	0	0	0	0	0	0	0	0	0	0	0	0	0	0	0	0	0	0	0	0
OTU00928	0	0	0	0	0	0	0	0	0	0	0	0	0	0	0	2	0	0	0	0	112	0	0	0	0	1	0	0	0	0	0	0	0	0	0	0	0	0	0	0	0	0	0	0	61	0	0	0	0
OTU00929	0	0	0	0	0	0	1	2	0	0	0	2	0	0	0	0	0	0	12	0	0	0	0	0	0	0	0	0	0	0	0	2	0	0	0	0	0	0	0	0	0	0	129	0	0	7	0	0	0
OTU00930	0	0	0	0	0	0	0	0	0	0	55	0	0	0	0	0	0	0	0	0	0	0	0	0	0	0	126	0	0	0	0	0	0	0	0	0	0	0	0	0	0	0	0	0	0	0	0	0	0
OTU00931	0	0	0	0	0	0	0	0	0	0	0	0	6	0	0	0	0	0	0	0	0	0	0	0	1	7	0	0	0	0	0	0	0	0	0	0	0	0	0	0	0	0	0	0	0	0	0	0	0
OTU00932	0	0	0	0	0	0	0	0	0	0	0	0	0	0	0	0	0	0	0	0	0	0	0	0	0	0	0	0	0	0	0	0	0	0	0	0	0	0	0	0	180	0	0	0	0	0	0	0	0
OTU00933	0	0	0	0	0	0	0	0	0	0	0	0	0	0	0	0	0	0	0	0	0	0	0	0	0	0	0	0	0	0	0	0	0	0	0	0	0	0	0	0	0	0	0	176	0	0	0	0	0
OTU00934	0	0	0	0	0	0	0	0	0	0	0	0	0	0	0	0	0	0	0	0	0	0	0	0	0	0	0	0	0	0	0	0	0	0	0	0	0	0	0	0	0	0	0	0	0	0	0	0	0
OTU00935	0	0	0	0	0	0	18	0	0	0	0	0	0	0	0	0	0	0	0	0	0	0	0	0	0	0	0	0	0	0	0	0	0	0	0	2	0	0	0	0	0	0	0	0	0	0	0	0	0
OTU00936	0	0	0	0	0	0	0	0	0	0	0	0	0	0	0	0	0	0	0	0	0	0	0	0	0	0	0	0	0	0	0	0	0	0	179	0	0	0	0	0	0	0	0	0	0	0	0	0	0
OTU00937	36	18	0	3	0	1	6	0	0	0	3	1	0	0	0	0	0	0	1	0	0	0	0	0	0	0	0	0	0	16	0	4	1	5	58	0	10	0	0	3	0	1	4	0	1	0	0	0	0
OTU00938	0	0	0	0	0	0	0	0	0	0	0	0	0	0	0	0	0	0	0	0	0	0	0	0	0	0	0	0	0	0	0	0	0	0	0	0	0	0	0	0	0	0	0	0	0	0	0	0	0
OTU00939	0	0	0	10	0	0	0	6	0	0	0	0	0	0	0	0	0	0	20	0	0	0	0	0	9	5	0	0	0	0	0	0	0	0	0	2	12	0	0	0	0	39	0	0	0	0	0	0	1
OTU00940	0	0	0	0	0	0	0	0	0	0	0	0	0	0	0	0	0	0	0	0	0	0	0	0	0	0	0	0	0	0	0	0	0	0	0	0	0	0	0	0	0	0	0	0	0	0	0	0	0
OTU00941	0	0	0	0	0	0	0	0	0	0	0	0	0	0	0	0	0	0	0	0	0	0	0	0	0	0	0	0	0	0	0	0	0	0	0	0	0	0	0	178	0	0	0	0	0	0	0	0	0
OTU00942	0	1	0	0	0	0	0	0	2	0	0	0	0	0	0	0	0	0	0	0	0	0	97	0	0	0	0	0	0	0	3	0	0	5	0	0	0	0	0	0	1	1	2	4	0	49	0	0	4
OTU00943	0	0	0	0	0	0	0	0	0	0	0	0	0	0	46	19	0	0	0	0	0	0	0	0	0	0	0	0	0	0	0	0	0	0	0	0	0	0	0	0	0	6	0	0	0	0	2	0	0
OTU00944	0	0	0	0	0	0	0	0	0	0	0	0	0	0	0	0	0	0	0	0	0	0	0	0	0	0	0	0	0	0	0	0	0	0	0	0	0	0	0	0	0	0	0	0	0	0	0	0	0
OTU00945	0	2	0	0	1	0	1	0	0	0	0	0	0	0	0	0	0	0	2	0	0	10	0	0	0	0	0	0	0	0	1	0	1	0	1	0	0	0	0	0	0	0	0	0	0	0	0	0	0
OTU00946	0	0	0	0	0	0	0	0	0	0	0	0	0	0	0	0	0	0	0	0	0	0	0	160	0	0	0	0	0	0	0	0	0	0	0	0	0	0	0	0	3	2	2	0	0	0	0	0	0
OTU00947	2	1	0	0	10	0	0	1	0	0	3	0	0	2	0	4	10	0	0	0	0	0	6	0	8	0	0	0	0	5	0	0	0	0	0	0	8	0	8	3	9	0	3	0	3	43	1	0	0
OTU00948	0	0	0	0	0	0	0	0	0	0	0	5	0	0	0	0	2	0	1	0	0	0	0	0	0	4	0	0	0	0	0	0	0	0	0	0	0	0	0	0	0	0	8	0	0	0	0	0	0
OTU00949	0	0	0	0	0	0	0	0	0	0	0	0	2	0	0	0	0	0	0	0	0	2	2	0	0	0	0	0	0	0	0	0	2	0	0	1	2	0	0	0	0	0	0	0	1	0	0	0	0
OTU00950	1	3	62	1	0	8	0	2	0	0	0	0	11	0	0	9	0	0	0	0	0	6	0	0	0	0	0	0	1	0	0	0	0	0	0	0	0	0	0	1	0	15	0	0	16	0	40	0	0
OTU00951	9	0	0	0	0	0	0	0	0	0	0	130	0	0	0	0	0	0	0	0	0	0	0	0	1	1	0	2	0	0	6	0	0	0	0	0	0	0	0	0	0	0	0	1	0	0	0	0	0
OTU00952	0	0	0	0	0	0	1	0	3	0	0	0	0	0	0	0	0	0	1	0	1	0	1	0	0	0	0	0	0	0	1	0	0	152	0	0	1	2	0	0	2	0	1	0	0	1	1	0	3
OTU00953	0	0	0	0	0	0	0	0	0	0	0	0	0	0	0	0	0	0	0	0	0	0	0	0	0	0	0	0	0	0	0	0	0	157	0	0	0	0	0	0	0	0	0	0	0	0	0	0	18
OTU00954	0	0	0	0	0	0	0	0	0	0	0	0	0	0	0	0	0	0	0	0	0	0	0	0	0	0	0	0	0	0	0	0	0	0	0	29	0	0	0	0	0	0	0	0	0	0	0	0	11
OTU00955	92	0	0	0	0	0	0	0	0	1	0	0	0	58	0	0	0	1	1	1	0	0	0	0	0	0	0	0	0	4	9	0	3	0	0	0	0	0	0	0	0	0	0	0	0	1	0	2	0
OTU00956	0	0	0	0	0	0	0	1	0	0	0	0	0	0	0	0	0	0	0	0	0	0	0	0	84	0	0	0	0	0	0	0	0	0	0	0	0	0	0	0	0	0	0	0	0	10	78	0	0
OTU00957	0	0	0	0	0	0	0	0	0	0	0	0	0	0	0	0	0	0	0	0	0	0	0	0	0	0	0	0	0	0	0	0	0	0	0	0	0	0	0	174	0	0	0	0	0	0	0	0	0
OTU00958	0	0	0	0	0	0	0	0	0	0	0	15	0	0	0	0	0	0	0	0	0	0	87	0	0	1	0	0	0	0	0	0	0	0	0	0	0	1	0	0	0	1	0	0	0	67	0	1	0
OTU00959	0	0	0	0	0	0	0	0	0	0	0	0	0	0	0	174	0	0	0	0	0	0	0	0	0	0	0	0	0	0	0	0	0	0	0	0	0	0	0	0	0	0	0	0	0	0	0	0	0
OTU00960	0	0	0	0	0	0	0	0	0	0	0	0	0	0	173	0	0	0	0	0	0	0	0	0	0	0	0	0	0	0	0	0	0	0	0	0	0	0	0	0	0	0	0	0	0	0	0	0	0
OTU00961	0	0	0	0	0	0	0	0	0	0	0	0	0	0	164	0	0	0	0	0	9	0	0	0	0	0	0	0	0	0	0	0	0	0	0	0	0	0	0	0	0	0	0	0	0	0	0	0	0
OTU00962	0	0	0	0	0	0	0	0	0	0	0	5	0	0	0	0	0	0	5	0	0	0	0	0	0	0	0	0	0	0	0	0	0	0	0	0	0	1	0	4	0	0	0	0	0	0	0	7	6
OTU00963	0	0	0	0	0	0	0	0	0	0	0	0	0	0	0	0	0	0	78	0	0	0	0	0	0	0	0	0	0	0	0	0	0	0	0	0	0	0	0	0	0	0	94	0	0	0	0	0	0
OTU00964	0	0	0	0	0	0	0	0	0	0	0	0	0	0	0	0	0	0	158	0	0	1	0	0	13	0	0	0	0	0	0	0	0	0	0	0	0	0	0	0	0	0	0	0	0	0	0	0	0
OTU00965	0	0	0	0	0	0	0	0	0	0	130	0	0	0	0	0	0	0	0	0	0	0	0	0	1	0	38	0	0	0	0	0	0	0	0	0	0	0	1	0	0	0	0	0	0	1	0	0	0
OTU00966	0	0	0	0	0	0	0	0	0	0	0	0	0	0	0	0	0	0	0	0	0	0	0	0	0	0	0	0	0	0	172	0	0	0	0	0	0	0	0	0	0	0	0	0	0	0	0	0	0
OTU00967	0	0	0	150	0	0	2	1	0	0	0	0	0	0	0	0	3	0	2	0	0	3	0	0	2	0	0	6	0	0	0	1	0	0	0	0	0	0	0	0	0	0	0	0	0	0	0	0	0
OTU00968	0	0	0	0	0	0	0	0	0	0	0	0	0	0	0	0	0	0	0	0	0	0	0	0	0	0	0	0	0	0	0	0	0	0	0	0	0	0	0	0	0	0	0	0	0	3	0	0	0
OTU00969	0	0	0	0	0	0	0	0	0	0	0	0	0	0	170	0	0	0	0	0	0	0	0	0	0	0	0	0	0	0	0	0	0	0	0	0	0	0	0	0	0	0	0	0	0	0	0	0	0
OTU00970	0	0	0	0	0	0	0	0	0	0	0	0	0	0	0	2	0	0	0	0	0	0	0	0	0	0	0	0	0	0	0	0	0	0	0	0	0	0	0	0	0	0	0	0	0	0	0	0	0
OTU00971	0	0	0	0	0	0	0	0	0	0	0	0	0	0	0	0	0	0	0	0	0	0	0	0	0	0	0	0	0	0	0	0	0	0	0	0	0	0	0	0	0	0	0	0	0	0	0	0	0
OTU00972	0	0	0	0	0	0	0	0	0	0	0	0	0	0	0	0	0	0	0	0	0	0	0	0	0	0	0	0	0	161	0	0	0	0	0	0	0	0	0	0	0	0	0	0	0	0	0	0	0
OTU00973	0	78	0	0	0	0	0	0	3	0	0	0	1	0	0	0	0	1	1	3	0	3	0	0	0	0	0	4	2	1	0	0	1	10	0	1	0	8	0	0	0	0	8	0	0	2	1	1	0
OTU00974	0	0	0	0	0	0	0	0	0	0	0	0	0	0	0	0	0	0	0	0	0	0	90	0	0	0	0	0	0	0	0	0	0	0	0	0	0	0	0	0	0	0	0	0	0	79	0	0	0
OTU00975	0	0	0	0	0	0	0	0	0	0	0	0	0	169	0	0	0	0	0	0	0	0	0	0	0	0	0	0	0	0	0	0	0	0	0	0	0	0	0	0	0	0	0	0	0	0	0	0	0
OTU00976	0	1	0	0	0	0	0	0	0	0	0	0	0	0	0	0	0	0	1	0	0	0	0	0	145	0	0	0	0	0	0	0	0	0	0	0	0	0	0	0	0	0	0	0	0	0	21	0	0
OTU00977	0	0	0	0	0	0	0	0	0	0	0	0	0	0	0	0	0	0	0	0	0	0	0	0	0	0	0	0	0	0	0	0	0	0	0	0	0	0	0	168	0	0	0	0	0	0	0	0	0
OTU00978	0	0	0	0	0	0	0	0	0	0	26	0	0	0	0	0	0	0	0	0	0	0	0	0	0	0	142	0	0	0	0	0	0	0	0	0	0	0	0	0	0	0	0	0	0	0	0	0	0
OTU00979	0	0	0	0	0	0	0	0	0	0	0	0	0	0	0	0	0	0	0	0	0	0	0	0	7	0	0	0	0	0	0	0	0	0	0	0	0	0	0	0	0	0	0	0	12	0	0	0	118
OTU00980	0	0	0	0	0	0	5	0	0	0	0	0	0	0	0	0	0	0	119	0	0	7	0	0	18	0	0	0	0	0	0	0	0	0	0	1	11	0	0	0	0	6	0	0	0	0	0	0	0
OTU00981	0	0	0	0	16	0	0	0	0	0	0	0	0	0	0	12	0	0	0	2	0	0	3	0	0	0	0	0	0	0	20	0	0	111	0	0	0	0	0	0	0	0	0	0	0	0	0	0	0
OTU00982	0	0	0	0	0	0	0	0	0	0	0	0	0	0	0	0	0	0	0	0	0	0	0	0	0	0	0	0	0	0	0	0	0	0	0	0	0	1	0	0	0	0	0	0	0	0	166	0	0
OTU00983	2	1	5	10	0	9	0	0	1	0	0	0	23	0	1	0	0	8	0	1	1	0	0	0	0	0	0	0	0	1	0	0	0	1	26	0	2	0	0	0	0	0	0	27	2	1	0	0	0
OTU00984	0	0	0	0	0	0	1	0	0	0	0	1	0	0	0	0	1	0	1	0	0	0	5	0	0	0	0	1	0	1	17	0	0	3	0	0	0	0	1	0	3	0	6	75	0	15	0	0	1
OTU00985	0	0	0	0	0	0	0	0	0	0	0	0	1	0	0	0	0	0	0	0	0	0	0	0	3	0	0	0	1	0	0	0	5	0	0	0	0	0	0	0	0	0	0	0	0	0	11	0	0
OTU00986	0	2	0	0	0	53	0	0	0	0	0	0	0	1	0	0	0	2	0	47	3	1	0	0	4	0	0	0	0	0	0	0	0	0	0	0	0	0	0	0	0	0	0	0	2	0	27	0	0
OTU00987	0	0	0	0	0	0	0	0	0	0	0	0	0	0	0	0	0	0	0	0	0	0	0	0	0	0	0	0	0	0	0	0	0	0	0	0	0	0	0	0	0	0	0	0	0	166	0	0	0
OTU00988	0	157	0	0	0	0	0	0	0	0	0	0	0	0	0	0	0	0	0	0	1	0	0	0	0	0	0	0	4	0	0	0	0	0	0	0	0	0	0	0	0	3	0	0	0	0	0	0	0
OTU00989	162	0	0	0	0	0	0	0	0	0	0	0	0	4	0	0	0	0	0	0	0	0	0	0	0	0	0	0	0	0	0	0	0	0	0	0	0	0	0	0	0	0	0	0	0	0	0	0	0
OTU00990	0	0	0	0	0	7	0	0	0	0	0	0	0	0	0	0	0	0	0	0	0	0	0	0	0	0	0	0	19	0	0	0	0	0	0	0	0	0	0	0	0	0	0	0	0	0	0	0	0
OTU00991	0	0	0	0	0	0	0	0	0	0	0	0	0	0	0	0	0	0	0	0	0	0	0	0	0	0	0	0	0	0	0	0	0	0	0	0	0	0	0	0	0	0	0	0	0	0	0	0	0
OTU00992	0	0	0	0	0	2	0	0	0	3	1	1	1	1	0	0	0	0	0	1	2	0	12	0	1	2	0	1	1	0	0	0	0	22	0	0	7	10	1	0	2	1	0	20	1	3	2	0	7
OTU00993	0	0	0	3	0	0	0	2	0	16	0	0	0	0	0	0	4	0	7	0	2	0	0	0	4	115	0	3	0	0	0	0	0	0	0	0	0	0	0	0	0	0	0	0	0	0	0	0	0
OTU00994	0	0	0	0	0	0	0	0	0	0	0	0	0	0	0	0	0	0	0	1	0	150	0	0	0	5	0	0	1	0	0	0	0	0	0	0	0	0	0	0	0	1	0	0	2	0	0	0	0
OTU00995	0	0	0	0	0	0	0	0	0	0	0	0	0	0	0	0	0	0	0	0	0	0	0	0	0	0	0	0	0	0	0	109	0	0	0	0	0	0	0	0	0	0	0	0	0	0	0	0	0
OTU00996	0	0	0	0	0	0	0	0	0	0	0	0	0	0	0	0	0	0	0	0	0	0	0	0	0	0	0	0	0	0	0	0	0	0	0	0	0	0	0	0	0	0	0	0	0	0	0	0	0
OTU00997	0	0	0	0	0	0	0	0	0	0	0	0	0	0	0	0	0	0	0	0	0	0	98	0	0	0	0	0	0	0	0	0	0	0	0	0	0	0	0	0	0	0	0	0	0	66	0	0	0
OTU00998	0	0	0	0	0	0	2	3	0	0	0	0	0	0	0	0	0	0	0	0	0	0	0	0	0	5	0	151	0	0	0	1	0	0	0	0	0	0	0	0	0	0	0	0	0	0	0	0	0
OTU00999	0	0	0	0	0	0	0	0	0	0	0	0	0	164	0	0	0	0	0	0	0	0	0	0	0	0	0	0	0	0	0	0	0	0	0	0	0	0	0	0	0	0	0	0	0	0	0	0	0
OTU01000	0	0	0	0	0	0	0	0	0	0	0	0	0	0	0	0	0	0	0	0	0	0	0	0	0	0	0	163	0	0	0	0	0	0	0	0	0	0	0	0	0	0	0	0	0	0	0	0	0
OTU01001	0	0	0	0	0	0	0	0	0	0	0	0	0	0	0	0	0	0	0	0	0	0	0	0	0	0	0	0	0	0	0	0	0	0	0	0	0	0	0	0	0	0	0	0	0	0	0	0	0
OTU01002	0	0	0	0	0	0	0	0	0	0	0	0	0	0	0	0	0	0	0	0	0	0	0	0	84	0	0	0	0	0	0	0	0	0	0	0	0	0	0	0	0	0	0	0	0	0	0	0	0
OTU01003	0	0	0	0	0	0	0	0	0	0	0	0	0	0	0	0	0	0	0	0	0	0	0	0	0	0	0	0	0	0	0	0	0	0	0	0	0	0	0	0	0	0	0	0	0	163	0	0	0
OTU01004	0	0	0	0	0	0	1	0	0	7	1	0	0	8	0	0	1	0	7	0	0	0	1	0	0	1	0	1	0	0	1	0	0	128	0	1	0	0	0	0	0	0	0	0	0	0	1	0	0
OTU01005	0	0	3	0	0	0	0	0	0	0	0	0	0	0	2	0	0	0	0	0	0	0	0	0	0	0	0	0	0	0	0	0	0	0	0	0	131	0	16	0	0	0	0	0	0	0	0	0	0
OTU01006	0	0	0	0	0	0	0	0	0	0	0	0	0	0	0	0	0	0	0	0	0	0	60	0	0	0	0	0	0	0	0	0	0	0	0	0	0	0	0	0	0	0	0	0	0	102	0	0	0
OTU01007	0	0	0	0	0	0	0	0	0	0	0	0	0	0	0	0	0	0	0	0	0	0	0	0	0	0	0	162	0	0	0	0	0	0	0	0	0	0	0	0	0	0	0	0	0	0	0	0	0
OTU01008	1	3	0	86	0	1	0	0	4	0	0	0	0	1	0	0	0	40	0	1	0	0	3	0	0	0	0	0	0	0	0	1	0	0	0	0	7	0	0	0	0	0	3	1	0	0	0	0	0
OTU01009	0	0	1	0	0	0	0	0	1	0	0	0	0	0	2	0	1	1	1	2	4	1	2	1	1	0	8	0	0	0	0	0	1	1	0	0	0	1	0	0	9	0	0	0	0	0	0	1	5
OTU01010	1	2	0	0	4	4	7	0	0	1	2	0	0	3	0	1	0	43	8	4	0	6	0	0	6	0	0	0	0	1	1	0	2	0	0	0	0	0	0	0	0	3	0	0	0	4	22	0	0
OTU01011	0	0	0	0	0	0	0	0	0	0	0	0	0	0	0	0	0	0	0	0	0	0	0	0	0	0	0	0	0	0	0	0	0	0	0	0	89	0	0	0	0	0	0	0	0	0	0	0	0
OTU01012	0	0	0	0	0	0	0	0	0	0	0	114	0	0	0	0	3	0	0	0	0	0	0	0	0	4	0	1	0	0	19	0	1	0	0	0	0	0	0	0	0	0	9	2	0	0	0	0	0
OTU01013	0	0	0	0	0	0	0	0	0	0	0	0	161	0	0	0	0	0	0	0	0	0	0	0	0	0	0	0	0	0	0	0	0	0	0	0	0	0	0	0	0	0	0	0	0	0	0	0	0
OTU01014	0	0	0	0	0	0	0	0	0	0	0	0	0	0	0	0	0	0	0	0	0	0	0	0	0	0	0	0	0	0	0	0	0	0	0	0	0	0	0	0	0	0	0	0	0	0	0	0	160
OTU01015	0	0	0	0	11	1	0	0	0	0	0	0	0	0	0	25	0	90	0	13	0	0	0	0	0	0	0	0	0	0	0	0	0	0	0	0	0	0	0	0	0	0	0	0	0	0	0	0	0
OTU01016	0	0	0	0	0	0	0	0	0	0	55	0	0	0	0	0	0	0	0	0	0	0	0	0	0	0	105	0	0	0	0	0	0	0	0	0	0	0	0	0	0	0	0	0	0	0	0	0	0
OTU01017	0	0	0	0	0	0	0	0	0	0	0	0	0	0	0	0	0	0	0	0	0	0	16	0	0	0	0	0	0	0	0	0	0	0	0	0	0	0	0	0	0	0	1	0	0	0	0	0	0
OTU01018	0	0	0	0	3	0	5	0	0	0	2	0	0	0	0	0	0	0	0	0	0	2	0	0	96	0	0	0	0	0	6	0	4	0	0	0	0	0	0	0	0	0	0	1	0	14	6	0	0
OTU01019	13	0	61	0	0	0	0	0	1	0	0	0	0	1	0	0	59	0	0	0	0	0	0	0	0	0	0	0	0	0	0	0	0	8	0	0	0	0	0	0	0	7	0	0	0	0	0	0	0
OTU01020	0	0	0	0	2	0	5	0	0	0	0	45	0	0	0	0	9	1	0	0	0	0	0	0	0	4	0	1	0	0	12	0	0	48	0	0	0	0	13	0	0	5	0	2	0	0	0	0	0
OTU01021	0	0	0	0	0	0	0	0	0	0	0	0	0	0	0	0	0	0	0	0	0	0	0	0	0	0	0	0	0	0	0	0	0	0	0	0	0	0	0	17	0	0	0	0	0	0	0	0	0
OTU01022	0	0	0	0	0	0	0	0	0	0	0	0	0	0	0	0	0	0	0	0	0	0	0	0	1	0	0	157	0	0	0	0	0	0	0	1	0	0	0	0	0	0	0	0	0	0	0	0	0
OTU01023	0	0	0	0	0	0	0	0	0	0	0	0	0	0	0	0	0	0	0	0	0	0	0	0	0	0	0	0	0	0	0	0	0	159	0	0	0	0	0	0	0	0	0	0	0	0	0	0	0
OTU01024	0	0	0	0	0	3	2	0	0	0	0	0	0	0	7	17	114	10	0	1	2	1	0	0	0	0	0	0	0	0	0	0	0	0	0	0	0	0	0	0	0	0	0	1	0	0	0	0	0
OTU01025	0	0	0	0	0	0	0	0	0	0	0	0	0	0	0	0	0	0	0	0	0	0	0	0	0	0	0	0	0	0	0	0	0	0	0	0	0	0	0	0	0	0	0	0	0	0	0	0	0
OTU01026	0	0	0	0	0	0	0	0	0	0	0	0	0	0	0	0	0	0	0	0	0	0	0	0	0	159	0	0	0	0	0	0	0	0	0	0	0	0	0	0	0	0	0	0	0	0	0	0	0
OTU01027	0	6	8	6	1	2	0	5	10	4	1	2	0	0	0	0	0	12	0	0	2	0	0	0	0	2	1	2	0	0	0	0	25	0	4	0	0	0	0	1	11	2	5	2	0	4	21	0	0
OTU01028	0	0	0	0	0	0	0	0	0	0	0	0	0	0	158	0	0	0	0	0	0	0	0	0	0	0	0	0	0	0	0	0	0	0	0	0	0	0	0	0	0	0	0	0	0	0	0	0	0
OTU01029	0	0	0	0	0	0	0	0	0	0	0	0	0	0	0	0	0	0	74	0	0	0	0	0	0	0	0	0	0	0	13	0	0	0	0	0	0	0	0	0	0	0	62	0	0	4	0	0	0
OTU01030	0	0	0	0	0	0	158	0	0	0	0	0	0	0	0	0	0	0	0	0	0	0	0	0	0	0	0	0	0	0	0	0	0	0	0	0	0	0	0	0	0	0	0	0	0	0	0	0	0
OTU01031	0	0	0	0	0	0	0	0	0	0	0	0	0	0	0	0	0	0	0	0	0	0	0	0	0	0	0	0	0	0	0	0	0	158	0	0	0	0	0	0	0	0	0	0	0	0	0	0	0
OTU01032	2	0	0	0	0	0	0	0	0	0	0	0	0	0	0	0	0	0	0	1	0	0	0	0	0	0	0	0	0	0	0	0	0	0	0	0	0	0	0	0	0	1	0	0	0	0	0	0	0
OTU01033	0	0	0	0	0	0	0	0	0	0	0	0	0	0	0	0	0	0	0	0	157	0	0	0	0	0	0	0	0	0	0	0	0	0	0	0	0	0	0	0	0	0	0	0	0	0	0	0	0
OTU01034	0	0	0	0	0	0	0	0	0	0	0	0	0	0	0	0	0	0	0	0	0	0	0	0	0	0	0	0	0	0	0	0	0	0	0	0	0	0	0	0	0	0	0	0	0	0	0	0	0
OTU01035	0	0	0	0	2	0	0	0	0	0	0	14	0	0	0	0	0	0	0	0	0	0	0	0	7	0	0	2	0	0	0	0	6	0	0	0	0	0	11	0	0	0	0	0	1	1	1	112	0
OTU01036	0	0	0	80	0	1	0	0	0	0	0	0	0	0	0	0	0	0	0	0	0	0	0	0	0	0	0	0	0	0	0	0	0	0	0	0	28	0	0	0	0	13	0	0	0	0	0	0	0
OTU01037	0	0	0	0	0	0	0	0	0	0	0	0	0	0	0	0	0	0	0	0	0	0	0	0	0	0	0	0	0	0	0	0	0	0	0	0	0	0	0	0	0	0	0	0	157	0	0	0	0
OTU01038	0	0	0	0	0	0	157	0	0	0	0	0	0	0	0	0	0	0	0	0	0	0	0	0	0	0	0	0	0	0	0	0	0	0	0	0	0	0	0	0	0	0	0	0	0	0	0	0	0
OTU01039	39	1	0	0	0	0	0	0	0	0	0	0	0	116	0	0	0	0	0	0	0	0	0	0	1	0	0	0	0	0	0	0	0	0	0	0	0	0	0	0	0	0	0	0	0	0	0	0	0
OTU01040	0	0	0	0	0	0	1	0	0	0	0	0	0	0	0	0	0	0	0	0	0	0	0	0	0	0	0	0	0	0	0	0	0	0	0	0	0	0	0	15	0	0	0	0	0	0	0	0	0
OTU01041	0	0	0	0	2	0	0	0	0	0	3	3	0	0	0	5	0	0	0	0	1	0	5	0	15	3	0	0	0	8	88	2	2	1	0	0	0	0	0	0	0	2	0	4	0	4	2	2	0
OTU01042	0	0	0	0	0	0	0	0	0	0	0	0	0	0	0	0	0	0	0	0	0	0	0	0	0	0	0	0	0	0	0	155	0	0	0	0	0	0	0	0	0	0	0	0	0	0	0	0	0
OTU01043	0	3	0	3	0	0	0	0	1	0	0	2	0	0	0	0	0	3	1	0	0	0	0	0	0	0	0	4	1	2	0	1	3	8	12	1	1	69	0	0	0	0	5	1	0	1	0	0	0
OTU01044	0	0	0	0	0	0	0	0	0	0	0	0	0	0	0	0	0	0	0	0	0	0	0	0	0	0	0	0	0	0	0	0	0	0	0	0	0	0	0	0	0	0	0	0	0	0	0	0	155
OTU01045	0	0	0	0	0	0	0	0	0	0	0	0	0	0	0	0	0	0	0	0	0	0	0	0	0	0	0	0	0	0	0	0	0	0	0	0	0	0	0	0	0	0	0	0	0	0	0	0	0
OTU01046	0	0	0	0	0	4	0	0	0	0	0	0	0	0	0	0	0	0	0	0	0	0	0	0	0	0	0	0	0	0	0	0	0	0	0	33	0	0	0	0	0	0	0	0	0	0	0	0	0
OTU01047	0	1	0	5	0	0	1	0	0	1	0	0	0	10	0	0	0	5	6	0	0	3	0	0	4	1	0	11	0	1	73	0	4	0	1	0	0	0	0	0	0	1	3	0	0	4	2	1	0
OTU01048	0	0	0	0	0	0	0	0	0	0	0	0	0	0	0	0	0	0	0	0	0	0	155	0	0	0	0	0	0	0	0	0	0	0	0	0	0	0	0	0	0	0	0	0	0	0	0	0	0
OTU01049	0	0	0	0	0	0	0	0	0	0	0	0	155	0	0	0	0	0	0	0	0	0	0	0	0	0	0	0	0	0	0	0	0	0	0	0	0	0	0	0	0	0	0	0	0	0	0	0	0
OTU01050	0	0	0	0	0	0	0	0	0	0	0	0	0	0	0	0	0	0	0	0	0	0	0	0	153	0	0	0	0	0	0	0	0	0	0	0	0	0	0	0	0	1	0	0	0	0	1	0	0
OTU01051	1	2	0	1	5	0	0	8	0	1	6	0	0	0	0	8	0	0	1	0	0	0	2	0	0	0	0	0	0	21	0	0	0	0	0	0	6	0	0	0	5	0	15	0	0	10	0	0	2
OTU01052	0	0	0	0	0	0	0	92	0	0	0	0	0	0	0	0	0	0	0	0	0	0	0	0	0	0	0	0	0	0	0	0	0	0	0	0	0	0	0	0	0	0	0	0	0	0	0	0	0
OTU01053	2	0	1	0	2	1	0	0	0	1	0	4	0	0	0	0	99	0	0	0	0	0	0	0	0	0	0	2	0	0	1	2	1	1	0	0	0	0	6	0	0	0	0	5	0	1	0	8	0
OTU01054	0	0	0	0	0	0	0	0	0	0	0	0	0	0	0	0	0	0	0	0	0	0	0	0	0	0	0	0	0	0	0	0	0	0	0	0	0	0	0	0	0	154	0	0	0	0	0	0	0
OTU01055	0	0	0	0	0	0	0	0	0	0	0	0	0	0	0	0	0	0	0	0	0	0	0	0	0	0	0	0	0	146	0	0	0	0	0	0	0	0	0	0	0	0	0	0	0	0	0	0	0
OTU01056	0	0	104	0	0	0	0	0	0	0	0	0	0	0	0	0	49	0	0	0	0	0	0	0	0	0	0	0	0	0	0	0	0	0	0	0	0	0	0	0	0	0	0	0	0	0	0	0	0
OTU01057	0	0	0	0	0	0	0	0	0	0	0	0	0	0	0	0	0	0	0	0	0	0	0	0	0	0	0	0	0	0	0	0	0	0	0	128	0	0	0	0	0	0	0	0	0	0	0	0	0
OTU01058	0	2	0	1	3	1	0	0	0	0	4	0	0	0	0	8	0	0	0	0	1	1	0	0	7	0	0	0	0	44	0	0	0	0	0	0	1	0	3	0	0	0	1	0	4	6	4	0	0
OTU01059	0	0	0	0	0	0	0	0	0	0	0	105	0	0	0	0	0	0	0	0	0	0	0	0	0	0	0	0	48	0	0	0	0	0	0	0	0	0	0	0	0	0	0	0	0	0	0	0	0
OTU01060	0	0	0	9	0	0	0	0	0	0	0	0	0	68	29	0	0	0	0	0	0	8	0	0	0	0	0	0	0	0	0	0	0	0	0	0	0	0	0	0	38	0	0	0	0	0	0	0	0
OTU01061	0	0	0	0	0	0	0	152	0	0	0	0	0	0	0	0	0	0	0	0	0	0	0	0	0	0	0	0	0	0	0	0	0	0	0	0	0	0	0	0	0	0	0	0	0	0	0	0	0
OTU01062	0	4	0	0	0	0	0	0	0	0	0	0	0	0	0	8	0	0	0	0	127	0	12	0	0	0	0	0	0	0	0	0	0	0	0	0	0	2	0	0	0	0	0	0	0	0	0	0	0
OTU01063	0	98	0	0	0	0	0	0	0	0	0	0	0	0	0	0	0	0	0	0	0	0	0	0	0	0	0	0	0	0	0	0	0	0	0	0	0	0	0	0	0	0	0	0	0	0	0	0	0
OTU01064	0	2	0	0	0	0	0	0	0	1	0	0	0	45	0	0	2	0	2	0	0	1	1	5	0	0	13	73	0	0	0	0	0	0	3	0	0	0	0	0	0	0	0	0	0	0	0	0	0
OTU01065	0	0	0	0	0	0	0	0	0	0	0	0	152	0	0	0	0	0	0	0	0	0	0	0	0	0	0	0	0	0	0	0	0	0	0	0	0	0	0	0	0	0	0	0	0	0	0	0	0
OTU01066	0	0	0	0	0	0	12	0	0	0	0	0	0	0	0	0	0	0	0	0	0	140	0	0	0	0	0	0	0	0	0	0	0	0	0	0	0	0	0	0	0	0	0	0	0	0	0	0	0
OTU01067	0	0	0	0	2	0	13	0	0	1	0	0	0	0	0	0	0	0	13	0	0	20	0	0	5	0	0	45	0	0	0	0	0	0	0	0	0	0	0	0	0	0	0	0	0	0	0	0	0
OTU01068	0	0	0	0	0	0	2	0	0	0	0	0	0	0	0	0	2	0	0	2	0	0	0	0	0	0	0	0	0	1	0	0	0	0	0	0	0	0	135	0	0	0	0	1	0	0	0	0	0
OTU01069	0	0	0	0	1	0	0	0	0	0	0	9	0	0	0	0	0	0	0	1	0	0	0	0	2	6	0	0	0	0	0	0	0	0	0	0	0	0	118	0	0	2	0	0	0	7	0	2	0
OTU01070	0	0	0	0	0	0	129	0	0	0	0	0	0	0	0	0	0	0	0	0	1	12	0	0	0	0	0	4	0	0	0	1	0	0	0	5	0	0	0	0	0	0	0	0	0	0	0	0	0
OTU01071	0	0	0	0	0	0	0	0	0	0	0	0	0	151	0	0	0	0	0	0	0	0	0	0	0	0	0	0	0	0	0	0	0	0	0	0	0	0	0	0	0	0	0	0	0	0	0	0	0
OTU01072	0	17	0	0	0	0	1	0	0	0	0	4	1	1	0	0	0	0	0	2	0	0	0	0	1	0	0	0	0	0	1	1	1	0	0	1	1	0	6	0	0	0	0	0	0	2	0	0	0
OTU01073	0	0	0	0	0	0	0	1	0	0	0	0	0	0	0	0	0	0	0	0	0	0	0	0	0	0	0	0	0	0	0	0	0	0	0	2	2	0	0	0	0	146	0	0	0	0	0	0	0
OTU01074	0	0	0	2	0	0	0	0	0	0	0	9	0	0	0	0	0	5	0	0	0	0	2	12	0	0	0	0	0	2	1	1	0	10	0	0	0	0	0	0	1	0	0	8	0	2	0	0	0
OTU01075	119	0	0	0	0	0	0	0	0	0	0	0	0	31	0	0	0	0	0	0	0	0	0	0	0	0	0	0	0	0	0	0	0	0	0	0	0	0	0	0	0	0	0	0	0	0	0	0	0
OTU01076	8	0	0	0	0	0	0	0	0	0	0	0	0	135	0	0	0	0	5	0	0	0	0	0	0	0	0	0	0	0	0	0	0	0	0	0	0	0	0	2	0	0	0	0	0	0	0	0	0
OTU01077	0	0	0	0	0	0	0	0	0	0	0	0	0	0	0	0	0	0	0	0	0	0	0	0	148	0	0	0	0	0	0	0	0	0	0	0	0	0	0	0	0	0	0	0	0	0	2	0	0
OTU01078	0	0	0	0	0	0	0	0	0	0	0	0	0	0	0	0	0	0	0	0	0	0	0	150	0	0	0	0	0	0	0	0	0	0	0	0	0	0	0	0	0	0	0	0	0	0	0	0	0
OTU01079	0	0	0	0	0	0	0	0	0	0	0	0	0	0	0	0	0	0	0	0	0	0	0	0	0	0	0	0	0	0	0	0	0	0	0	0	0	0	0	0	0	0	0	0	0	0	0	0	0
OTU01080	0	0	0	0	0	0	0	0	0	0	0	0	0	0	0	0	0	0	0	0	0	0	0	149	0	0	0	0	0	0	0	0	0	0	0	0	0	0	0	0	0	0	0	0	1	0	0	0	0
OTU01081	11	0	0	0	0	0	1	6	0	0	0	0	0	0	0	0	0	0	1	0	0	0	0	0	0	0	0	3	0	0	4	0	0	0	0	0	10	0	0	0	0	0	0	0	0	2	0	0	0
OTU01082	8	0	0	2	2	0	0	4	0	0	2	0	0	0	0	0	0	3	3	0	0	0	0	0	2	3	0	2	0	0	8	1	0	0	0	0	12	0	15	0	0	0	0	0	0	3	0	1	0
OTU01083	0	0	0	0	0	0	0	0	0	0	0	0	0	0	0	0	0	0	0	0	0	0	0	0	0	0	0	0	0	0	0	0	0	0	0	0	0	0	0	0	0	0	0	0	0	0	0	0	0
OTU01084	0	0	0	0	0	0	0	0	0	0	0	0	0	0	0	0	0	0	0	0	0	0	0	0	0	0	0	0	0	0	0	0	0	0	0	0	0	0	0	0	0	149	0	0	0	0	0	0	0
OTU01085	0	0	0	0	0	0	0	0	0	0	0	0	0	0	0	0	0	0	149	0	0	0	0	0	0	0	0	0	0	0	0	0	0	0	0	0	0	0	0	0	0	0	0	0	0	0	0	0	0
OTU01086	0	0	0	0	0	0	0	4	0	0	0	0	0	0	0	1	0	0	0	0	0	0	0	0	0	0	1	0	0	0	0	0	0	0	0	0	0	0	0	88	0	0	0	0	0	0	0	7	0
OTU01087	1	0	0	22	0	11	0	0	0	0	0	0	0	0	0	0	0	0	0	1	0	0	0	0	4	0	0	0	0	0	0	0	0	0	0	7	0	0	0	0	0	0	0	0	2	0	0	0	35
OTU01088	0	0	0	0	0	0	0	0	0	0	0	0	0	148	0	0	0	0	0	0	0	0	0	0	0	0	0	0	0	0	0	0	0	0	0	0	0	0	0	0	0	0	0	0	0	0	0	0	0
OTU01089	0	0	111	0	0	0	0	0	0	0	0	0	0	0	0	0	37	0	0	0	0	0	0	0	0	0	0	0	0	0	0	0	0	0	0	0	0	0	0	0	0	0	0	0	0	0	0	0	0
OTU01090	0	0	14	0	0	0	0	0	0	0	0	0	0	0	0	0	134	0	0	0	0	0	0	0	0	0	0	0	0	0	0	0	0	0	0	0	0	0	0	0	0	0	0	0	0	0	0	0	0
OTU01091	0	0	0	0	0	0	0	0	0	0	0	0	0	0	0	0	18	0	0	0	0	0	0	0	0	0	0	0	0	5	0	0	0	0	0	0	0	0	121	0	0	0	0	0	0	0	0	0	0
OTU01092	0	0	0	0	0	0	0	0	0	0	0	0	0	0	0	0	0	0	0	0	0	0	0	0	0	0	0	0	0	0	0	0	0	0	0	0	0	0	0	0	0	0	0	0	0	0	0	0	0
OTU01093	5	6	4	2	0	1	0	0	0	0	0	3	0	0	2	71	0	0	0	0	3	0	1	0	8	0	5	5	0	0	0	0	0	0	0	0	0	0	6	16	0	0	0	6	0	0	1	0	0
OTU01094	0	0	0	0	0	0	0	0	0	0	0	0	0	0	0	0	0	0	0	0	0	0	0	0	0	0	144	0	0	0	0	0	0	0	0	0	0	0	0	0	0	0	0	0	0	3	0	0	0
OTU01095	0	0	0	0	0	0	0	0	0	0	0	0	0	0	0	0	0	0	0	0	0	0	0	0	16	119	0	0	0	0	0	0	0	0	0	0	0	0	0	0	0	3	0	0	0	0	0	0	0
OTU01096	0	0	0	0	0	0	0	0	0	0	0	0	0	0	0	0	0	0	0	0	0	0	0	0	146	0	0	0	0	0	0	0	0	0	0	0	0	0	0	0	0	0	0	0	0	0	1	0	0
OTU01097	0	0	0	0	0	0	0	0	0	0	0	0	0	0	0	0	0	0	0	0	0	0	0	0	0	0	0	0	0	0	0	0	0	0	0	0	0	0	0	0	0	0	0	0	147	0	0	0	0
OTU01098	0	0	0	0	0	0	0	0	0	0	0	0	0	0	0	0	0	0	0	0	0	0	0	0	0	0	0	0	0	0	0	0	0	0	0	0	0	146	0	0	0	0	0	0	0	0	0	0	0
OTU01099	0	0	0	12	2	1	0	0	0	0	0	0	0	6	2	2	1	0	0	0	2	0	0	0	3	0	0	0	0	0	0	16	0	0	0	0	0	0	0	0	0	0	0	0	0	1	0	0	0
OTU01100	0	0	0	0	1	0	0	0	0	0	0	81	0	0	0	0	0	0	0	0	0	0	11	0	2	1	0	5	0	0	0	0	0	0	0	0	0	0	11	0	0	0	0	0	0	8	0	25	0
OTU01101	0	2	4	0	0	0	1	0	0	0	0	7	0	0	0	0	0	0	0	0	0	0	11	0	0	4	0	0	1	0	0	0	0	0	0	0	0	4	0	0	0	0	1	0	0	1	0	0	0
OTU01102	0	0	0	0	0	0	0	0	0	0	0	0	0	0	0	0	0	0	0	0	0	0	0	0	0	0	0	0	0	0	0	0	0	0	0	0	0	0	0	0	0	0	0	0	0	0	0	0	0
OTU01103	0	0	0	0	0	0	0	0	0	0	0	0	0	0	0	0	0	0	0	0	0	0	115	0	0	0	0	0	0	0	0	0	0	0	0	0	0	0	0	0	0	0	0	0	0	31	0	0	0
OTU01104	0	0	0	0	0	0	0	0	0	0	0	0	0	0	0	146	0	0	0	0	0	0	0	0	0	0	0	0	0	0	0	0	0	0	0	0	0	0	0	0	0	0	0	0	0	0	0	0	0
OTU01105	0	0	0	0	0	0	0	0	0	0	0	0	0	0	3	0	0	0	0	0	0	0	0	0	0	0	0	0	0	0	0	0	0	0	0	0	1	0	0	0	117	0	0	0	0	0	0	1	0
OTU01106	0	0	0	0	0	0	0	0	0	0	0	2	0	2	3	0	0	0	0	0	0	1	44	0	0	1	0	0	0	5	0	3	0	0	0	0	49	0	0	0	0	3	2	0	0	6	1	0	1
OTU01107	4	1	0	0	0	9	0	0	0	0	0	0	0	11	0	0	0	0	0	65	0	0	0	0	7	0	0	0	0	4	0	0	0	0	0	0	1	0	0	0	0	1	0	1	0	0	11	0	0
OTU01108	0	0	0	0	0	2	1	0	0	0	0	0	2	0	0	0	0	0	0	3	0	0	0	0	0	0	0	0	1	0	0	0	0	0	0	3	0	1	0	0	0	0	0	0	2	0	0	0	18
OTU01109	0	0	0	0	0	0	11	0	0	0	0	0	0	0	0	0	0	0	0	0	0	134	0	0	0	0	0	0	0	0	0	0	0	0	0	0	0	0	0	0	0	0	0	0	0	0	0	0	0
OTU01110	0	1	0	0	0	0	0	0	0	0	0	0	0	1	0	0	0	0	2	0	0	1	2	0	0	0	0	0	0	4	0	0	0	0	0	0	1	0	3	0	0	0	0	0	2	0	0	0	0
OTU01111	0	0	0	0	0	0	0	0	0	0	0	0	0	0	0	0	0	0	0	0	0	0	0	0	0	0	0	0	0	0	0	0	0	0	0	0	0	0	0	0	0	0	0	0	0	0	0	0	0
OTU01112	0	0	0	6	0	0	1	1	0	0	0	0	0	0	0	0	0	0	87	0	0	0	0	0	1	5	0	0	0	0	0	0	0	0	0	0	0	0	0	0	0	44	0	0	0	0	0	0	0
OTU01113	0	0	0	0	0	0	0	0	0	0	0	0	0	0	0	0	0	0	0	0	0	0	0	145	0	0	0	0	0	0	0	0	0	0	0	0	0	0	0	0	0	0	0	0	0	0	0	0	0
OTU01114	0	0	0	0	0	145	0	0	0	0	0	0	0	0	0	0	0	0	0	0	0	0	0	0	0	0	0	0	0	0	0	0	0	0	0	0	0	0	0	0	0	0	0	0	0	0	0	0	0
OTU01115	0	0	0	0	0	0	86	0	0	0	0	0	0	0	0	0	0	0	0	0	0	38	0	0	17	0	0	0	0	0	0	0	0	0	0	0	0	0	0	0	0	0	0	0	0	0	0	0	0
OTU01116	1	0	0	0	3	0	0	0	0	0	2	2	0	0	1	7	4	3	0	2	1	1	1	0	7	0	0	0	0	17	8	0	0	2	3	0	0	0	3	0	3	1	4	0	1	3	0	10	0
OTU01117	0	0	1	5	0	0	0	3	3	0	0	0	0	0	9	18	40	0	1	0	0	0	0	3	1	0	19	1	0	0	1	1	0	8	0	0	2	0	9	1	0	0	0	1	0	0	0	0	1
OTU01118	0	0	0	0	0	5	0	0	0	10	2	0	0	0	2	0	0	0	0	0	7	0	1	0	0	0	0	0	0	0	0	1	0	0	0	0	3	0	0	0	0	0	0	0	49	3	1	0	3
OTU01119	0	0	0	0	0	0	0	0	0	0	0	0	0	0	0	0	0	0	0	0	0	0	0	0	0	0	0	0	0	0	0	0	0	0	0	0	0	0	0	0	144	0	0	0	0	0	0	0	0
OTU01120	0	0	0	0	0	0	0	0	0	0	0	0	0	0	0	0	0	0	0	0	0	0	0	0	0	0	0	0	0	0	0	0	0	0	0	0	0	0	0	0	0	144	0	0	0	0	0	0	0
OTU01121	0	35	0	0	0	0	0	0	0	0	0	0	0	9	0	0	0	0	76	0	0	0	4	0	11	0	0	0	0	0	0	0	0	0	0	0	0	0	0	0	0	0	5	0	4	0	0	0	0
OTU01122	0	0	0	0	0	0	0	0	0	0	0	0	0	0	0	0	0	0	0	0	0	0	0	0	0	0	0	0	0	0	0	0	0	127	0	0	0	0	0	0	0	0	0	0	0	0	0	0	16
OTU01123	0	0	0	0	0	0	0	0	0	0	0	0	0	0	0	0	0	0	0	0	0	0	0	0	0	0	0	143	0	0	0	0	0	0	0	0	0	0	0	0	0	0	0	0	0	0	0	0	0
OTU01124	4	5	1	0	0	0	1	0	0	8	0	3	0	3	1	0	11	0	0	0	2	0	0	0	0	2	0	3	1	2	0	4	3	4	0	0	0	0	43	0	0	3	0	5	0	0	0	6	0
OTU01125	0	0	0	0	0	0	0	0	0	0	0	0	0	0	0	0	0	0	0	0	0	0	41	0	0	0	0	0	0	0	0	0	0	0	0	0	0	0	0	0	0	0	0	0	0	102	0	0	0
OTU01126	0	0	0	0	0	0	0	0	0	0	0	0	0	0	0	0	0	0	0	0	0	0	0	0	0	0	0	0	143	0	0	0	0	0	0	0	0	0	0	0	0	0	0	0	0	0	0	0	0
OTU01127	0	0	0	0	0	0	0	0	0	0	0	0	0	0	0	0	0	0	0	0	0	0	0	0	0	0	3	0	0	0	0	0	0	0	0	0	0	0	0	0	0	0	0	0	0	0	0	0	0
OTU01128	0	0	0	0	0	0	0	0	0	0	0	0	0	0	0	0	0	0	0	0	0	0	142	0	0	0	0	0	0	0	0	0	0	0	0	0	0	0	0	0	0	0	0	0	0	0	0	0	0
OTU01129	0	0	0	0	0	0	0	0	0	0	0	0	0	0	0	0	0	0	0	0	0	0	0	0	0	0	0	0	0	0	0	0	0	0	0	0	0	0	0	0	0	0	0	0	0	0	0	0	0
OTU01130	0	0	0	0	0	0	18	0	0	0	0	0	0	0	0	0	0	0	59	0	0	57	0	0	7	0	0	0	0	0	0	0	0	0	0	0	0	0	0	0	0	0	0	0	0	0	0	0	0
OTU01131	1	0	0	0	0	0	0	1	0	0	0	0	0	0	0	0	0	0	0	0	1	0	0	0	85	0	0	0	0	0	0	0	0	0	0	0	6	0	0	0	0	0	0	0	0	22	18	0	0
OTU01132	1	6	0	0	0	0	6	0	0	0	1	0	0	0	0	6	0	21	2	1	15	2	0	0	0	0	0	0	0	0	0	0	0	0	0	0	0	0	0	0	0	0	0	0	0	13	0	0	0
OTU01133	0	0	0	0	0	0	0	3	0	0	0	0	1	0	0	0	0	0	0	0	0	0	1	0	0	0	0	0	0	0	0	0	0	0	0	0	0	0	0	0	0	0	0	134	0	0	0	0	0
OTU01134	0	0	0	0	0	0	113	0	0	0	0	0	0	0	0	0	0	0	0	0	0	28	0	0	0	0	0	0	0	0	0	0	0	0	0	0	0	0	0	0	0	0	0	0	0	0	0	0	0
OTU01135	0	0	0	1	0	0	1	2	1	0	0	1	0	0	0	0	0	1	1	0	0	0	0	0	0	0	0	0	0	0	0	0	0	3	0	0	2	0	1	0	0	0	0	121	0	0	0	0	0
OTU01136	0	0	0	0	0	0	1	0	0	2	0	0	0	0	0	0	2	0	0	0	0	0	0	0	0	0	0	0	0	0	0	0	0	0	0	0	0	1	0	0	0	1	0	0	1	0	0	0	128
OTU01137	0	0	0	0	0	0	0	0	0	0	0	0	0	0	0	0	0	0	0	0	0	0	1	0	0	0	0	0	0	0	0	132	0	0	0	0	0	0	0	0	0	0	0	1	0	0	0	0	0
OTU01138	1	0	0	0	1	0	0	0	0	0	0	0	0	0	0	0	0	0	1	0	1	0	0	0	0	0	2	0	0	0	2	0	0	0	0	0	0	0	0	128	0	0	0	0	0	2	0	0	0
OTU01139	0	0	0	0	0	0	117	0	0	0	0	0	0	0	0	0	0	0	0	0	1	10	0	0	0	0	0	0	0	0	0	0	0	0	0	10	0	0	0	0	0	0	0	0	0	0	0	0	0
OTU01140	1	0	0	0	0	32	0	0	0	0	0	0	0	0	2	0	0	0	6	5	0	7	0	0	4	0	0	0	0	0	0	0	1	0	0	0	0	0	0	0	0	3	0	0	0	0	3	0	0
OTU01141	0	0	0	0	1	1	0	0	19	0	0	0	0	3	2	0	7	0	0	9	0	34	0	0	0	2	0	0	0	0	0	0	1	4	0	0	0	0	0	17	0	0	0	0	9	0	1	0	0
OTU01142	0	0	0	0	1	0	0	0	0	0	0	0	0	0	0	0	0	0	0	0	0	0	0	0	0	1	0	0	0	0	0	0	0	1	0	0	0	0	0	0	0	0	0	0	0	0	0	0	0
OTU01143	2	0	0	0	0	0	0	0	0	0	0	0	0	2	0	0	0	3	3	0	0	2	0	0	1	0	0	1	0	0	104	0	1	1	0	0	0	1	0	0	0	0	2	0	0	9	0	0	0
OTU01144	0	0	0	0	0	0	0	0	0	0	0	0	0	0	0	0	3	0	0	0	0	0	0	0	0	0	0	0	0	0	0	1	0	0	0	0	0	0	0	0	0	0	0	0	0	0	0	0	0
OTU01145	0	0	0	0	0	0	0	0	0	0	0	0	0	0	0	0	0	0	0	0	0	0	0	0	0	0	0	0	138	0	0	0	0	0	0	0	0	0	0	0	0	0	0	0	0	0	0	0	0
OTU01146	0	0	0	0	0	0	0	0	0	0	0	0	0	0	0	0	0	0	0	0	0	0	0	0	0	0	0	0	0	0	0	0	0	0	0	0	0	0	0	0	0	0	0	0	138	0	0	0	0
OTU01147	0	0	0	0	0	0	0	0	0	0	0	138	0	0	0	0	0	0	0	0	0	0	0	0	0	0	0	0	0	0	0	0	0	0	0	0	0	0	0	0	0	0	0	0	0	0	0	0	0
OTU01148	0	0	0	0	0	0	0	0	0	0	1	0	0	0	0	2	0	0	0	0	1	3	0	0	4	0	0	1	0	0	0	0	0	0	0	0	1	1	4	15	24	0	3	0	0	12	0	0	0
OTU01149	0	0	0	0	0	0	0	0	0	0	133	2	0	0	0	0	0	0	0	0	0	0	0	0	0	0	1	0	0	0	0	0	0	0	0	0	0	0	0	0	0	0	0	0	0	0	0	0	0
OTU01150	1	0	1	0	0	2	0	0	0	1	0	1	0	0	0	6	2	1	2	0	0	0	0	7	0	2	3	0	0	0	3	10	0	0	0	0	0	0	0	9	0	0	0	0	0	0	0	0	0
OTU01151	0	0	0	0	0	0	0	0	0	0	0	0	0	0	0	0	0	0	0	0	0	0	0	0	0	0	0	0	0	0	0	0	0	0	0	0	0	13	0	0	0	0	0	0	0	0	0	0	0
OTU01152	0	0	0	0	0	0	0	0	0	0	0	0	0	0	0	0	0	0	0	0	1	0	0	0	0	0	0	0	0	0	0	0	0	0	0	0	0	0	0	0	0	0	0	0	136	0	0	0	0
OTU01153	0	0	0	0	0	0	0	0	0	0	0	0	0	0	0	0	0	0	0	0	0	0	0	137	0	0	0	0	0	0	0	0	0	0	0	0	0	0	0	0	0	0	0	0	0	0	0	0	0
OTU01154	0	0	0	0	0	0	0	0	0	0	0	0	0	0	0	0	0	0	0	0	0	0	0	0	0	0	0	0	0	0	0	89	0	0	0	0	0	0	0	0	0	0	0	0	0	0	0	0	0
OTU01155	0	0	0	0	0	0	0	0	0	0	0	0	0	0	0	0	0	0	0	0	0	0	0	0	136	0	0	0	0	0	0	0	0	0	0	0	0	0	0	0	0	0	0	0	0	0	0	0	0
OTU01156	135	0	0	0	0	0	0	0	0	0	0	0	0	1	0	0	0	0	0	0	0	0	0	0	0	0	0	0	0	0	0	0	0	0	0	0	0	0	0	0	0	0	0	0	0	0	0	0	0
OTU01157	0	1	0	0	0	0	1	0	12	0	0	0	0	0	0	0	1	1	0	0	0	0	5	0	0	2	0	1	0	1	1	0	2	56	1	1	5	5	0	0	0	0	3	0	0	0	0	2	17
OTU01158	0	0	0	0	0	0	0	0	0	0	0	0	0	0	0	0	0	0	0	0	0	0	0	0	0	0	0	0	0	0	0	0	0	0	0	0	32	0	0	0	0	0	0	0	0	0	0	0	0
OTU01159	0	0	0	0	0	0	0	0	0	0	0	0	0	0	0	0	0	0	0	0	0	0	0	125	0	0	4	0	0	0	0	0	0	0	0	0	0	0	0	0	0	0	0	0	0	0	0	0	0
OTU01160	0	0	0	0	0	113	0	0	0	0	0	0	0	0	0	18	0	0	0	0	0	0	0	0	0	0	0	0	0	0	0	0	0	0	0	0	0	0	0	0	0	0	0	0	0	0	0	0	0
OTU01161	0	0	35	0	0	0	0	0	0	0	0	0	0	0	0	0	100	0	0	0	0	0	0	0	0	0	0	0	0	0	0	0	0	0	0	0	0	0	0	0	0	0	0	0	0	0	0	0	0
OTU01162	0	0	0	0	0	0	0	0	0	0	0	0	135	0	0	0	0	0	0	0	0	0	0	0	0	0	0	0	0	0	0	0	0	0	0	0	0	0	0	0	0	0	0	0	0	0	0	0	0
OTU01163	0	0	0	0	0	0	0	0	0	0	0	0	0	0	0	135	0	0	0	0	0	0	0	0	0	0	0	0	0	0	0	0	0	0	0	0	0	0	0	0	0	0	0	0	0	0	0	0	0
OTU01164	0	0	0	0	0	0	0	0	0	0	0	0	0	0	0	0	0	0	0	0	0	0	0	0	134	0	0	0	0	0	0	0	0	0	0	0	0	0	0	0	0	0	0	0	0	0	1	0	0
OTU01165	1	0	0	0	0	49	0	0	0	0	0	0	0	0	0	0	0	0	0	0	0	15	0	0	0	0	0	0	0	0	0	0	0	0	0	0	0	0	0	0	0	0	0	0	0	0	0	0	0
OTU01166	0	0	0	0	0	0	0	0	0	0	0	0	0	2	0	4	0	115	1	0	0	0	0	0	1	0	0	2	0	0	0	0	0	0	0	0	0	1	0	0	0	0	0	0	0	0	0	4	0
OTU01167	0	0	0	0	0	0	0	0	0	0	0	0	0	0	0	0	0	0	0	0	0	0	0	0	0	135	0	0	0	0	0	0	0	0	0	0	0	0	0	0	0	0	0	0	0	0	0	0	0
OTU01168	0	0	0	0	0	0	0	0	0	0	0	0	0	0	135	0	0	0	0	0	0	0	0	0	0	0	0	0	0	0	0	0	0	0	0	0	0	0	0	0	0	0	0	0	0	0	0	0	0
OTU01169	0	0	0	0	0	0	0	0	0	0	0	0	0	0	0	0	0	0	0	0	0	0	0	0	0	0	0	135	0	0	0	0	0	0	0	0	0	0	0	0	0	0	0	0	0	0	0	0	0
OTU01170	15	0	1	0	0	0	0	0	0	0	0	2	0	0	0	0	2	0	0	0	0	0	0	0	1	5	0	0	0	0	84	0	1	0	0	0	0	0	0	0	0	0	4	1	0	1	1	0	0
OTU01171	3	1	0	6	0	0	1	4	1	0	0	1	0	1	0	0	0	2	0	0	0	0	1	0	0	1	0	0	0	1	0	0	0	32	5	2	57	0	1	0	3	0	2	0	0	1	0	0	0
OTU01172	0	0	6	0	0	0	0	0	0	0	0	8	0	0	0	1	5	0	0	0	45	1	5	0	12	0	0	0	1	0	7	0	0	0	3	0	0	0	0	0	0	0	0	1	0	1	3	6	0
OTU01173	114	0	0	0	0	0	0	0	0	0	0	0	0	19	0	0	0	0	0	0	0	0	0	0	0	1	0	0	0	0	0	0	0	0	0	0	0	0	0	0	0	0	0	0	0	0	0	0	0
OTU01174	1	0	1	3	0	1	0	0	0	3	0	12	6	1	0	0	0	0	0	2	0	0	0	0	1	0	0	0	1	0	0	0	0	0	0	14	0	2	0	0	0	2	0	0	4	0	0	0	2
OTU01175	0	0	0	0	0	127	0	0	0	0	0	0	0	0	0	0	0	0	0	0	0	0	0	0	0	0	0	0	0	0	0	0	0	0	0	0	0	0	0	0	0	0	0	0	0	0	0	0	0
OTU01176	0	0	0	0	1	0	4	2	0	0	0	0	0	0	0	0	3	0	6	0	0	8	0	0	1	0	0	6	0	0	0	0	0	0	0	0	0	0	0	0	0	0	0	0	0	0	0	0	0
OTU01177	0	0	0	0	0	0	2	0	0	0	0	0	0	0	0	0	0	0	0	0	1	130	0	0	0	0	0	0	0	0	0	0	0	0	0	0	0	0	0	0	0	0	1	0	0	0	0	0	0
OTU01178	0	0	0	0	0	0	0	0	0	0	0	0	0	0	0	0	0	0	99	0	0	0	0	0	0	0	0	0	0	0	0	0	0	0	0	0	0	0	0	0	0	0	34	0	0	0	0	0	0
OTU01179	0	0	0	0	0	0	0	0	0	0	0	0	0	133	0	0	0	0	0	0	0	0	0	0	0	0	0	0	0	0	0	0	0	0	0	0	0	0	0	0	0	0	0	0	0	0	0	0	0
OTU01180	0	0	0	0	0	10	0	0	0	0	0	0	0	0	0	0	0	0	0	2	0	0	0	0	2	0	0	0	0	0	0	0	0	0	0	0	0	0	0	0	0	0	0	0	11	0	0	0	4
OTU01181	0	0	0	0	0	0	0	0	0	0	0	0	0	0	0	0	0	0	0	0	0	0	58	0	0	0	0	0	0	0	0	0	0	1	0	0	0	0	0	0	0	0	0	0	0	74	0	0	0
OTU01182	0	100	0	0	0	0	0	0	0	0	0	0	0	0	0	0	0	0	0	0	2	0	0	0	0	0	0	0	0	1	0	0	0	0	0	0	0	0	0	0	0	0	0	0	0	0	0	0	0
OTU01183	0	0	0	0	0	0	0	1	0	0	2	0	0	1	0	0	0	0	0	0	0	8	0	0	0	4	0	0	1	1	0	0	0	113	0	0	0	0	0	0	0	0	0	0	0	0	1	0	0
OTU01184	0	0	0	1	0	1	0	0	0	2	0	14	1	0	0	0	0	0	0	0	0	0	0	0	17	3	0	0	0	0	0	0	0	0	0	0	0	0	0	0	0	1	0	0	83	0	0	0	2
OTU01185	0	0	0	0	127	0	0	0	0	1	3	0	0	0	0	0	0	0	0	0	0	0	0	0	0	0	0	0	0	0	0	0	0	0	0	0	0	0	0	0	0	0	0	0	0	0	0	0	0
OTU01186	0	0	0	0	0	0	0	0	0	0	0	0	0	0	0	0	0	0	0	0	0	0	0	0	0	0	0	0	0	0	0	0	0	0	0	0	0	0	0	0	0	0	0	0	0	0	0	0	0
OTU01187	0	0	0	0	0	0	0	0	0	0	122	0	0	0	0	0	0	0	0	0	1	0	0	0	0	0	1	0	0	1	0	0	0	0	0	0	0	0	2	0	0	0	0	0	0	0	0	0	0
OTU01188	0	0	0	0	0	0	0	0	0	0	0	0	0	0	0	0	0	0	0	0	0	0	0	0	0	0	0	0	0	0	0	0	0	0	0	0	0	0	0	0	0	0	0	0	0	0	0	0	0
OTU01189	0	0	0	0	0	0	0	0	0	0	0	0	0	130	0	0	0	0	0	0	0	0	0	0	0	0	0	0	0	0	0	0	0	0	0	0	0	0	0	0	0	0	0	0	0	0	0	0	0
OTU01190	0	0	0	0	0	0	6	0	0	0	0	0	0	0	0	0	0	0	0	0	0	124	0	0	0	0	0	0	0	0	0	0	0	0	0	0	0	0	0	0	0	0	0	0	0	0	0	0	0
OTU01191	0	0	0	0	0	0	0	0	0	0	0	0	0	0	0	0	0	0	0	0	0	0	0	0	0	0	0	0	0	0	0	0	0	0	0	0	0	0	0	0	131	0	0	0	0	0	0	0	0
OTU01192	0	0	0	0	0	0	0	0	0	0	0	0	0	3	0	0	0	0	0	0	0	0	0	0	0	0	0	0	0	0	0	0	0	0	0	0	0	0	0	128	0	0	0	0	0	0	0	0	0
OTU01193	0	0	0	0	0	0	0	0	0	0	0	0	0	0	0	0	0	0	0	0	0	0	0	0	0	0	0	0	0	0	0	0	0	0	0	0	0	0	0	0	0	0	0	0	0	0	0	0	0
OTU01194	0	0	0	0	0	0	0	0	0	0	0	0	0	0	0	0	1	0	1	0	0	0	6	0	0	1	0	0	0	0	10	0	0	6	0	0	0	0	0	0	0	0	1	28	0	54	0	0	0
OTU01195	0	0	0	0	0	0	0	0	0	0	0	0	0	0	0	0	0	0	0	0	0	0	0	0	0	0	0	0	131	0	0	0	0	0	0	0	0	0	0	0	0	0	0	0	0	0	0	0	0
OTU01196	0	0	0	0	0	0	0	0	0	0	0	0	0	0	0	0	0	0	0	0	0	0	0	0	0	0	0	0	0	0	0	0	0	0	0	0	0	0	111	0	0	0	0	0	0	0	0	0	0
OTU01197	0	0	0	0	0	0	0	0	0	0	0	0	0	0	0	0	0	0	0	0	0	0	0	0	0	0	0	130	0	0	0	0	0	0	0	0	0	1	0	0	0	0	0	0	0	0	0	0	0
OTU01198	0	1	0	0	0	1	4	0	0	0	0	0	0	0	0	24	0	5	1	0	2	3	0	0	2	0	0	0	0	0	0	0	0	4	0	0	0	0	4	0	0	1	0	1	3	0	0	0	0
OTU01199	0	0	0	0	0	0	0	0	0	0	0	0	0	0	0	0	0	0	0	0	0	0	0	0	0	0	0	130	0	0	0	0	0	0	0	0	0	0	0	0	0	0	0	0	0	0	0	0	0
OTU01200	0	0	0	0	4	0	0	1	0	0	0	0	0	6	0	0	3	0	0	0	0	0	0	0	11	0	0	2	0	5	0	0	0	0	0	0	1	0	3	0	0	0	4	0	54	3	2	0	0
OTU01201	0	0	0	0	0	0	0	0	0	0	0	0	0	0	0	0	0	0	0	0	0	0	0	130	0	0	0	0	0	0	0	0	0	0	0	0	0	0	0	0	0	0	0	0	0	0	0	0	0
OTU01202	0	0	0	0	1	1	2	2	0	0	4	0	0	0	0	4	0	0	1	0	0	1	7	0	0	0	0	1	0	3	0	0	0	0	0	0	0	0	4	3	61	0	5	0	0	3	0	1	0
OTU01203	0	0	0	0	0	0	0	0	0	0	0	0	0	0	0	0	0	0	0	0	0	0	0	0	0	0	0	0	0	0	0	0	0	0	0	0	0	0	0	0	0	0	0	0	0	0	0	0	0
OTU01204	0	0	0	8	1	0	15	7	0	2	0	0	0	0	0	0	6	0	15	0	0	4	0	0	3	31	0	24	0	0	0	0	0	0	0	12	0	0	0	0	0	0	0	0	0	0	0	0	0
OTU01205	0	0	0	0	0	0	0	0	0	0	0	0	0	0	0	0	0	0	44	0	0	0	0	0	0	0	0	0	0	0	0	0	0	0	0	0	0	0	0	0	0	0	0	0	0	0	0	0	0
OTU01206	0	0	0	0	0	0	0	0	0	0	0	0	0	0	3	1	0	0	0	0	0	0	1	0	1	0	0	0	2	1	0	0	0	4	0	0	6	0	0	0	0	8	0	0	0	92	1	0	2
OTU01207	0	2	0	46	0	1	0	0	0	0	0	0	0	0	2	0	0	15	0	4	0	0	7	0	0	0	0	0	0	2	2	1	6	0	0	4	0	7	0	0	0	14	0	0	0	0	12	0	0
OTU01208	0	0	0	0	0	0	3	55	0	2	0	0	0	0	0	0	0	0	3	0	0	0	0	0	1	5	0	19	0	0	0	0	0	0	0	0	0	0	0	0	0	0	0	0	0	0	0	0	0
OTU01209	0	0	0	0	0	0	0	0	0	0	0	0	0	0	0	0	0	0	0	0	0	0	0	0	0	0	0	0	0	0	0	0	0	128	0	0	0	0	0	0	0	0	0	0	0	0	0	0	1
OTU01210	0	46	0	0	0	0	0	0	0	0	0	0	0	0	0	0	0	0	0	0	0	0	0	0	0	0	24	0	0	0	0	0	0	0	0	0	0	0	0	0	0	0	12	0	0	0	0	0	0
OTU01211	0	0	0	0	0	0	0	0	0	0	0	0	0	0	0	0	0	0	0	0	0	0	0	0	0	0	0	129	0	0	0	0	0	0	0	0	0	0	0	0	0	0	0	0	0	0	0	0	0
OTU01212	0	0	0	0	0	0	0	129	0	0	0	0	0	0	0	0	0	0	0	0	0	0	0	0	0	0	0	0	0	0	0	0	0	0	0	0	0	0	0	0	0	0	0	0	0	0	0	0	0
OTU01213	0	0	0	0	0	0	0	0	0	0	0	0	0	0	0	0	0	0	0	0	0	0	0	0	0	0	0	0	0	0	0	0	0	0	0	0	0	0	0	0	0	0	0	0	0	0	0	0	0
OTU01214	0	0	0	0	0	0	0	0	0	0	0	0	0	0	0	0	0	0	0	0	0	0	0	0	0	0	0	0	0	0	0	0	0	0	0	0	0	0	0	0	0	0	0	0	0	0	0	0	0
OTU01215	0	0	0	0	0	0	1	0	0	0	0	0	0	0	0	0	4	0	1	0	0	0	0	0	0	1	0	1	0	1	0	0	0	2	2	0	0	0	1	0	0	0	6	0	1	6	0	0	0
OTU01216	0	0	0	0	0	0	0	0	0	0	0	34	0	0	0	0	0	0	0	0	0	0	4	0	10	23	0	1	0	0	0	0	0	0	0	0	0	0	48	0	0	1	0	0	0	3	0	0	0
OTU01217	0	0	0	0	0	0	0	0	0	0	0	0	0	0	0	0	0	0	0	0	0	0	0	0	0	0	0	0	0	0	0	0	0	0	0	0	0	128	0	0	0	0	0	0	0	0	0	0	0
OTU01218	0	0	0	0	0	0	0	0	0	0	0	0	0	0	0	0	0	0	0	0	84	0	0	0	0	0	0	0	0	0	0	0	0	0	0	0	0	0	0	0	0	0	0	0	44	0	0	0	0
OTU01219	0	0	0	0	0	0	0	0	0	0	0	0	105	0	0	0	0	0	0	0	0	0	0	0	0	0	0	0	0	0	0	0	0	0	0	0	0	0	0	0	0	0	0	0	0	0	0	0	0
OTU01220	0	0	0	0	0	0	15	0	0	0	0	0	0	0	0	0	0	0	0	0	0	0	0	0	0	0	0	0	0	0	0	0	0	0	0	5	0	0	0	0	0	0	0	0	0	0	0	0	0
OTU01221	0	0	0	0	0	0	0	0	0	0	0	0	0	0	128	0	0	0	0	0	0	0	0	0	0	0	0	0	0	0	0	0	0	0	0	0	0	0	0	0	0	0	0	0	0	0	0	0	0
OTU01222	0	89	0	0	0	0	0	0	0	0	0	0	0	0	0	0	0	0	0	0	0	0	0	0	0	0	0	0	0	0	0	0	0	0	0	0	0	0	0	0	0	0	0	0	0	0	0	0	0
OTU01223	0	0	0	0	0	2	0	0	0	0	0	0	0	0	0	0	0	0	0	0	0	0	0	0	0	0	0	0	0	0	0	0	0	0	0	0	0	0	0	0	0	0	0	0	18	0	0	0	0
OTU01224	0	2	0	0	1	0	0	0	0	0	0	0	0	0	0	0	0	0	2	0	0	0	0	0	0	0	0	0	1	0	0	0	0	0	0	0	0	0	0	0	0	0	0	0	0	0	0	0	0
OTU01225	0	0	0	0	0	9	0	0	0	0	0	0	0	0	14	64	0	0	3	0	9	0	0	0	12	0	0	0	0	1	4	0	0	0	0	0	0	0	0	0	0	0	0	0	0	0	0	0	0
OTU01226	0	0	0	0	0	0	1	0	1	0	1	0	1	2	0	0	0	0	1	0	0	0	18	0	4	1	0	2	0	0	0	0	0	2	0	0	0	0	0	0	0	0	3	73	1	2	0	6	0
OTU01227	0	0	0	0	0	0	0	0	0	0	0	0	0	0	0	0	0	0	0	0	0	0	0	128	0	0	0	0	0	0	0	0	0	0	0	0	0	0	0	0	0	0	0	0	0	0	0	0	0
OTU01228	0	0	0	0	0	2	1	0	0	0	0	0	3	0	0	0	0	0	0	8	2	0	0	0	0	0	0	0	2	0	0	0	0	0	0	1	0	3	0	0	0	0	0	0	0	0	0	0	0
OTU01229	5	0	0	0	0	1	0	1	13	0	1	3	0	2	0	0	3	0	0	0	0	0	0	0	0	0	0	0	0	15	1	0	0	1	0	0	0	0	8	0	0	3	0	5	2	2	1	2	0
OTU01230	0	0	0	0	0	0	5	0	0	0	0	0	0	0	117	0	0	0	0	0	0	0	0	0	0	0	0	0	0	0	0	0	0	0	0	0	0	0	0	1	0	2	2	0	0	0	0	0	0
OTU01231	0	0	0	3	0	0	1	0	0	0	0	0	0	0	0	0	0	0	3	0	0	0	0	0	0	2	0	0	0	0	0	0	0	0	0	0	105	0	0	0	0	12	0	0	0	0	0	0	0
OTU01232	0	0	0	0	0	0	0	0	127	0	0	0	0	0	0	0	0	0	0	0	0	0	0	0	0	0	0	0	0	0	0	0	0	0	0	0	0	0	0	0	0	0	0	0	0	0	0	0	0
OTU01233	124	1	0	0	0	0	0	0	0	0	0	0	0	0	0	0	0	0	0	0	0	0	0	0	0	0	0	0	0	0	0	0	0	0	0	0	0	0	0	0	0	0	0	0	2	0	0	0	0
OTU01234	0	0	0	0	0	0	0	0	0	0	0	0	0	0	0	0	0	0	0	0	0	0	0	0	0	0	0	0	0	0	0	0	0	0	0	0	0	0	0	0	0	0	0	0	0	0	0	0	127
OTU01235	1	0	0	0	0	0	0	7	6	0	6	0	0	0	0	0	0	0	0	0	0	5	11	0	2	0	0	0	0	0	1	0	0	0	0	0	7	1	1	0	0	0	0	0	0	7	1	33	2
OTU01236	0	3	0	0	0	0	0	0	0	0	0	0	1	0	0	0	0	0	1	3	0	0	48	0	2	0	1	0	0	0	0	0	0	5	4	0	4	3	0	0	1	1	9	0	0	27	2	0	0
OTU01237	0	0	0	0	0	0	0	0	0	0	0	0	0	0	0	0	0	0	0	0	0	0	0	0	0	0	0	0	0	0	0	26	0	0	0	0	0	0	0	0	0	0	0	0	0	0	0	0	0
OTU01238	0	0	0	0	3	0	0	0	0	0	0	112	0	0	0	0	0	0	0	0	0	0	0	0	0	1	0	0	0	0	0	0	0	0	0	0	0	0	0	0	0	0	0	0	0	0	0	1	0
OTU01239	0	0	0	0	0	0	0	0	0	0	0	0	0	0	0	0	0	0	0	0	0	0	0	0	0	0	0	0	0	0	0	0	0	0	0	4	0	0	0	0	0	0	0	0	0	0	0	0	0
OTU01240	0	0	2	0	0	0	0	0	0	0	0	0	0	0	0	0	0	0	0	0	0	0	0	1	0	0	2	0	1	0	0	0	0	0	0	0	0	0	0	0	1	0	0	0	0	0	0	0	2
OTU01241	0	0	0	0	0	0	0	0	0	0	0	0	0	0	0	0	0	0	0	0	0	0	0	0	0	0	0	0	0	0	0	0	0	0	0	0	0	0	0	0	0	0	0	0	0	0	0	0	0
OTU01242	0	0	0	112	0	0	0	0	0	0	0	0	1	0	0	0	0	1	0	0	0	0	0	0	0	0	0	0	0	0	0	0	0	0	0	0	0	0	0	0	0	0	0	0	0	0	0	0	0
OTU01243	0	1	0	3	1	1	1	0	0	0	0	5	0	0	1	0	1	0	3	2	0	11	0	0	0	0	0	3	2	0	0	0	4	0	0	4	1	2	2	0	7	4	2	1	4	0	2	0	0
OTU01244	0	0	0	0	0	0	0	0	0	0	0	0	0	0	0	0	0	0	6	0	0	0	0	0	0	0	0	0	0	0	0	0	0	0	0	0	0	0	0	0	0	0	120	0	0	0	0	0	0
OTU01245	0	0	0	0	1	0	11	0	0	13	0	0	0	0	0	0	0	0	0	0	0	1	0	0	1	90	0	0	0	0	0	0	0	0	0	9	0	0	0	0	0	0	0	0	0	0	0	0	0
OTU01246	0	0	0	0	0	0	1	1	0	0	0	0	1	0	0	0	0	0	0	0	0	0	0	26	0	0	49	0	0	0	0	0	0	0	0	0	0	0	0	0	1	0	0	0	0	0	0	0	2
OTU01247	3	0	0	1	0	0	0	0	79	0	0	0	0	0	0	0	23	0	0	0	0	0	1	0	0	0	0	0	0	0	0	0	0	0	0	0	0	0	0	4	3	0	0	2	0	0	0	0	0
OTU01248	0	0	0	0	0	0	0	0	0	0	0	0	0	0	0	0	0	0	0	0	0	0	0	0	0	0	0	0	0	0	0	0	2	0	0	0	0	0	0	0	0	1	0	0	0	0	0	0	0
OTU01249	0	0	0	0	0	0	0	0	0	0	0	0	2	0	0	0	0	0	0	1	0	0	0	0	0	0	0	0	0	0	0	0	0	0	0	12	0	0	0	0	0	0	0	0	9	0	0	0	0
OTU01250	0	0	0	0	0	0	0	0	0	0	0	0	0	0	0	0	0	0	0	0	0	0	0	0	0	0	0	0	125	0	0	0	0	0	0	0	0	0	0	0	0	0	0	0	0	0	0	0	0
OTU01251	0	0	0	0	1	0	0	0	0	0	0	109	0	0	0	0	0	0	0	0	0	0	0	0	0	3	0	1	0	0	0	0	0	0	0	0	0	0	10	0	0	0	0	0	0	0	0	0	0
OTU01252	1	0	0	0	0	0	0	1	0	0	0	0	0	1	0	0	1	15	1	0	0	0	0	0	0	0	0	0	0	3	2	0	0	0	0	0	3	0	86	0	0	0	0	1	2	1	0	0	0
OTU01253	0	0	0	0	0	0	0	0	125	0	0	0	0	0	0	0	0	0	0	0	0	0	0	0	0	0	0	0	0	0	0	0	0	0	0	0	0	0	0	0	0	0	0	0	0	0	0	0	0
OTU01254	0	0	0	0	0	0	0	0	0	0	0	125	0	0	0	0	0	0	0	0	0	0	0	0	0	0	0	0	0	0	0	0	0	0	0	0	0	0	0	0	0	0	0	0	0	0	0	0	0
OTU01255	1	0	0	0	4	0	1	0	0	1	0	0	0	0	0	0	0	4	0	0	0	3	1	0	0	4	0	0	0	0	0	0	0	0	0	0	0	0	0	0	0	0	0	2	0	1	0	0	0
OTU01256	0	0	0	0	0	0	0	0	0	0	0	0	0	0	0	0	0	0	0	0	0	0	0	0	0	0	0	0	2	0	0	0	0	0	0	113	0	0	0	0	0	2	0	0	0	0	0	0	0
OTU01257	0	0	0	0	0	0	0	0	0	0	0	0	0	0	0	0	0	0	0	0	0	0	0	0	0	0	0	0	0	0	0	0	0	0	0	0	0	0	0	0	0	0	0	124	0	0	0	0	0
OTU01258	0	0	0	0	0	0	0	0	0	0	0	0	0	0	0	0	0	0	0	0	0	0	0	0	0	0	0	0	0	0	0	0	0	0	0	0	0	0	0	0	0	0	0	0	0	0	0	125	0
OTU01259	2	0	0	40	0	1	0	0	0	0	0	0	0	0	0	0	0	2	0	28	1	0	0	0	0	0	0	5	0	1	0	13	1	3	0	0	1	0	0	0	0	0	1	0	0	0	0	0	0
OTU01260	0	0	0	0	0	0	0	0	0	0	0	12	0	0	0	0	0	8	0	0	2	0	2	0	1	0	0	0	0	0	2	0	0	0	1	0	0	0	0	0	0	0	0	0	0	2	0	88	0
OTU01261	0	0	0	0	0	0	0	0	0	0	0	0	0	0	0	0	4	0	0	0	0	0	0	115	0	0	1	0	0	0	0	0	0	0	0	0	0	0	2	0	0	0	0	0	0	0	0	1	0
OTU01262	0	0	0	0	0	0	0	0	0	0	4	0	0	0	0	0	0	0	0	0	0	2	0	0	0	0	0	0	0	0	0	0	0	0	0	0	1	0	3	0	103	0	2	0	0	2	2	0	0
OTU01263	0	0	0	0	0	0	0	0	0	0	0	0	0	0	0	0	0	0	0	0	0	0	0	0	0	0	0	0	0	0	0	0	0	0	0	0	0	0	0	0	0	0	0	0	0	0	0	0	0
OTU01264	0	0	0	0	0	0	0	0	0	0	0	0	0	0	0	0	0	0	0	0	0	0	0	0	0	0	0	0	0	0	0	0	124	0	0	0	0	0	0	0	0	0	0	0	0	0	0	0	0
OTU01265	5	0	0	1	5	0	1	0	0	0	1	0	0	30	0	1	5	0	0	0	0	3	0	0	2	0	0	0	0	9	0	0	0	0	0	0	4	0	2	0	0	0	1	0	10	1	5	0	0
OTU01266	0	0	1	1	2	0	0	0	0	0	0	0	0	0	83	11	0	1	2	0	0	0	0	0	0	0	0	0	0	0	2	0	0	0	0	0	0	0	0	0	0	0	0	1	3	0	1	7	0
OTU01267	0	0	0	0	0	1	0	0	0	0	0	0	3	0	0	0	0	0	0	1	0	0	0	0	0	0	0	0	0	0	0	0	0	0	0	0	0	0	0	0	0	0	0	0	0	0	0	0	5
OTU01268	0	0	0	0	0	14	0	0	0	0	0	11	0	0	0	0	0	0	0	0	0	0	0	0	1	0	0	0	0	0	0	0	0	0	0	85	0	0	0	0	0	0	0	0	7	0	0	0	0
OTU01269	4	9	0	1	2	1	2	0	0	0	0	2	0	23	0	0	0	2	0	0	0	5	3	0	0	1	0	1	1	1	1	0	4	15	0	1	3	10	0	0	0	0	2	7	2	0	0	1	0
OTU01270	0	0	0	0	0	0	0	0	0	0	0	0	0	0	0	0	0	0	0	0	0	0	0	0	0	0	0	0	0	0	0	0	0	0	0	0	0	0	0	0	0	0	0	0	0	0	0	0	0
OTU01271	0	0	0	0	0	0	0	0	0	0	0	0	0	17	0	0	0	0	3	0	4	0	0	0	0	0	0	0	0	0	0	0	0	0	0	0	0	0	0	0	0	0	0	0	99	0	0	0	0
OTU01272	0	0	0	0	0	0	0	1	0	0	0	0	0	0	0	0	0	0	3	0	0	0	0	0	1	2	0	0	0	0	0	0	0	0	0	0	48	0	0	0	0	9	0	0	0	0	0	0	0
OTU01273	0	0	0	0	0	0	0	0	0	0	0	0	0	0	120	0	0	0	0	0	0	0	0	0	0	0	2	0	0	0	0	0	0	0	0	0	0	0	0	0	0	0	0	0	0	0	0	0	0
OTU01274	0	0	0	0	0	0	0	0	0	0	0	0	0	0	0	0	0	0	10	0	0	0	0	0	0	21	0	0	0	0	0	0	0	0	0	16	0	0	0	0	0	0	0	0	0	0	0	0	1
OTU01275	0	81	0	0	0	0	0	0	0	0	0	0	0	0	0	0	0	0	0	0	0	0	0	0	0	0	0	0	0	0	0	0	0	0	0	0	0	0	0	0	0	0	0	0	0	0	0	0	0
OTU01276	0	0	0	0	0	0	0	0	0	0	0	0	0	0	0	0	0	0	0	0	0	0	0	0	0	0	0	0	0	0	0	0	2	0	0	0	0	0	0	0	0	0	0	0	0	0	0	120	0
OTU01277	0	0	0	0	0	0	0	0	0	0	0	0	0	0	0	0	0	0	0	0	0	0	0	0	0	0	0	0	0	0	0	0	0	0	0	0	121	0	0	0	0	0	0	0	0	0	0	0	0
OTU01278	0	1	0	0	0	0	0	2	0	0	0	0	0	0	0	0	0	0	4	0	0	0	0	0	0	0	0	0	0	0	4	0	0	0	0	0	0	0	0	0	0	0	0	0	0	0	20	82	0
OTU01279	0	0	0	0	0	0	2	0	0	1	0	0	0	0	0	0	0	4	3	0	0	5	0	0	2	0	0	92	0	0	0	0	0	0	0	0	0	0	0	0	0	0	0	0	0	0	0	0	0
OTU01280	1	0	0	0	1	0	0	0	0	0	0	0	0	2	0	1	0	74	3	0	0	0	0	0	3	0	0	2	0	0	7	0	0	0	0	0	0	0	0	0	0	0	0	0	0	5	0	9	0
OTU01281	0	0	0	0	0	0	0	0	0	0	0	0	0	0	0	0	0	0	0	0	0	0	0	0	0	0	0	0	0	0	0	0	0	0	0	0	0	0	0	0	0	0	0	0	0	0	0	0	0
OTU01282	0	0	0	0	0	0	8	0	0	1	0	0	0	0	0	0	0	0	14	0	1	16	0	0	4	0	0	46	0	0	0	0	0	0	0	1	0	0	0	0	0	0	0	0	0	0	0	0	0
OTU01283	0	0	0	0	0	0	0	0	0	0	0	0	0	0	0	0	0	0	0	0	0	0	3	0	19	0	0	13	0	0	0	0	0	0	0	0	0	2	79	0	0	0	0	0	0	1	0	0	0
OTU01284	0	0	0	0	107	0	0	0	0	0	0	0	0	1	0	0	0	0	0	0	0	0	0	0	0	0	0	0	0	0	0	0	0	0	0	0	0	0	0	3	0	0	0	0	4	0	6	0	0
OTU01285	0	0	0	0	0	0	0	0	0	0	0	0	115	0	0	0	0	0	0	0	0	0	0	0	0	0	0	0	6	0	0	0	0	0	0	0	0	0	0	0	0	0	0	0	0	0	0	0	0
OTU01286	0	0	0	0	0	0	0	0	0	0	0	0	0	0	0	0	0	0	0	0	0	0	0	0	0	0	0	0	0	0	0	0	0	0	0	0	0	93	0	0	0	0	0	0	0	0	0	0	0
OTU01287	0	0	0	0	0	0	0	0	0	0	0	0	0	0	0	0	0	0	0	0	0	0	0	0	0	0	0	0	0	0	0	0	0	0	121	0	0	0	0	0	0	0	0	0	0	0	0	0	0
OTU01288	2	0	0	1	1	0	0	0	6	0	11	0	0	0	21	1	14	28	6	0	1	0	0	0	0	0	0	0	0	0	0	0	0	2	0	0	0	0	2	0	5	0	0	1	0	2	3	0	0
OTU01289	0	0	0	0	0	0	0	0	0	0	0	0	0	0	0	0	0	0	0	0	0	0	0	0	0	0	0	0	0	0	0	0	0	0	0	0	0	0	0	0	0	0	0	119	0	0	0	0	0
OTU01290	0	0	0	0	4	0	0	1	0	0	0	0	0	0	0	0	3	0	0	0	0	0	0	0	4	0	0	0	0	0	0	0	0	0	0	0	2	0	0	0	0	0	4	0	0	0	0	0	0
OTU01291	0	0	0	0	0	0	0	0	0	0	0	0	0	0	0	0	0	0	0	0	0	0	0	0	0	0	0	0	0	0	0	0	0	0	0	0	0	0	0	0	0	0	0	120	0	0	0	0	0
OTU01292	0	0	0	0	0	0	29	0	0	0	0	0	0	0	0	0	0	0	0	0	0	91	0	0	0	0	0	0	0	0	0	0	0	0	0	0	0	0	0	0	0	0	0	0	0	0	0	0	0
OTU01293	0	0	0	0	0	0	0	0	0	0	0	0	0	0	0	0	0	0	0	0	0	0	0	0	0	0	0	0	0	0	0	0	0	0	0	0	0	0	0	0	0	0	0	0	0	0	0	0	0
OTU01294	0	0	0	0	0	0	0	0	0	0	0	0	0	0	0	0	0	0	0	0	0	0	0	0	0	0	120	0	0	0	0	0	0	0	0	0	0	0	0	0	0	0	0	0	0	0	0	0	0
OTU01295	0	0	0	0	0	0	0	0	0	0	0	0	0	8	0	0	0	0	0	0	1	0	0	0	0	0	0	106	0	0	0	0	0	0	0	0	0	0	0	0	0	0	0	0	0	0	0	1	0
OTU01296	0	0	0	0	0	0	0	0	19	0	0	13	0	3	0	0	0	1	0	0	0	0	0	0	2	0	0	3	0	3	0	0	0	1	0	0	0	0	3	0	0	0	0	1	5	2	0	25	0
OTU01297	0	0	0	0	13	1	0	0	0	0	0	0	0	0	0	0	0	0	0	1	9	0	0	0	0	0	0	0	0	0	0	0	3	0	0	0	0	23	0	0	0	0	0	0	0	0	0	1	0
OTU01298	0	0	0	0	0	0	0	0	0	0	0	0	0	0	0	0	0	0	0	0	0	0	0	0	119	0	0	0	0	0	0	0	0	0	0	0	0	0	0	0	0	0	0	0	0	0	0	0	0
OTU01299	0	0	0	0	0	0	0	0	0	0	0	0	0	0	0	0	0	0	0	0	0	0	0	0	0	109	0	0	0	0	0	0	0	0	0	0	0	0	0	0	0	1	0	0	0	0	0	0	0
OTU01300	0	0	1	0	0	0	0	0	0	0	0	0	0	0	0	0	0	0	0	0	0	0	0	0	2	0	0	0	0	0	105	3	0	0	0	0	0	0	0	0	0	0	0	2	0	0	0	1	0
OTU01301	0	119	0	0	0	0	0	0	0	0	0	0	0	0	0	0	0	0	0	0	0	0	0	0	0	0	0	0	0	0	0	0	0	0	0	0	0	0	0	0	0	0	0	0	0	0	0	0	0
OTU01302	0	0	0	0	0	0	0	0	0	0	1	0	0	0	0	0	0	0	0	0	0	3	0	0	0	0	0	0	0	0	0	0	0	0	0	47	0	2	0	0	0	0	1	0	0	0	1	0	0
OTU01303	0	0	0	0	0	0	1	0	0	0	0	0	0	3	0	0	0	0	1	0	0	2	0	0	0	0	2	0	0	0	0	0	0	0	0	0	0	0	0	0	0	0	0	0	0	0	0	0	0
OTU01304	0	0	0	0	0	0	0	0	0	0	0	0	0	0	0	0	0	0	0	0	0	0	0	0	0	0	0	0	0	0	0	0	0	0	0	0	0	0	0	0	0	0	0	0	0	0	0	0	0
OTU01305	1	0	0	0	0	0	0	0	0	0	0	0	0	0	0	0	0	0	0	0	0	0	0	0	0	0	0	0	0	1	2	0	0	0	0	0	0	0	0	0	0	0	0	0	0	1	0	0	0
OTU01306	0	0	0	0	0	0	0	0	0	0	0	0	0	0	0	0	0	0	0	0	0	0	0	0	0	0	0	0	0	0	0	0	0	0	0	0	0	0	0	0	0	0	0	0	0	0	0	0	0
OTU01307	0	0	0	0	0	0	0	0	0	0	0	94	0	0	0	0	0	0	0	0	0	0	5	0	0	2	0	0	0	0	0	0	0	0	0	0	0	0	9	0	0	0	0	0	0	0	0	8	0
OTU01308	1	0	0	0	0	0	1	0	0	0	0	0	0	0	0	1	0	83	2	0	0	1	0	0	3	0	0	2	0	0	3	0	2	1	0	0	0	0	0	0	0	0	1	0	0	4	0	2	0
OTU01309	0	0	0	0	2	1	0	3	0	16	0	1	2	1	8	5	0	0	1	1	2	0	4	7	0	1	0	1	1	0	0	2	1	0	0	0	0	4	0	0	0	7	2	0	1	2	10	3	0
OTU01310	5	1	0	0	3	0	0	2	0	0	8	0	0	4	0	5	8	0	1	0	1	3	2	0	0	0	0	1	0	0	0	2	1	0	0	0	0	0	10	1	0	0	9	0	4	17	0	0	0
OTU01311	0	0	0	0	1	0	0	0	0	0	0	8	0	0	0	0	0	0	0	0	0	0	2	0	6	0	0	0	0	0	0	0	2	0	0	0	0	0	5	0	0	0	0	0	3	0	0	83	0
OTU01312	0	0	0	0	0	0	0	0	0	0	0	0	0	0	0	0	0	0	0	0	0	0	0	0	0	0	0	0	0	0	0	0	0	0	0	0	0	0	0	0	0	0	0	0	0	0	0	0	0
OTU01313	0	0	0	0	0	0	0	0	0	0	0	0	0	0	0	0	0	0	0	0	0	0	0	0	116	0	0	0	0	0	0	0	0	0	0	0	0	0	0	0	0	1	0	0	0	0	1	0	0
OTU01314	0	0	0	0	0	0	0	0	0	0	0	0	0	0	0	0	0	0	0	0	0	0	0	0	59	0	0	0	0	0	0	0	0	0	0	0	0	0	0	0	0	0	0	0	0	0	59	0	0
OTU01315	0	1	0	0	0	0	0	0	0	0	0	0	0	0	0	0	0	0	0	0	0	0	0	0	0	0	0	0	0	0	0	0	0	0	0	0	0	0	0	0	0	0	0	0	0	0	0	0	0
OTU01316	0	0	0	0	0	0	0	0	0	0	0	0	0	0	117	0	0	0	0	0	0	0	0	0	0	0	0	0	0	0	0	0	0	0	0	0	0	0	0	0	0	0	0	0	0	0	0	0	0
OTU01317	0	0	0	1	3	0	0	1	2	0	1	0	0	0	19	1	9	3	1	1	0	0	0	13	0	0	9	0	0	0	0	0	0	0	0	0	0	0	0	2	7	0	0	16	0	1	0	1	1
OTU01318	0	0	0	0	0	0	0	0	0	0	0	0	0	0	0	0	0	0	0	0	0	0	0	0	0	0	0	0	0	0	0	0	0	0	0	1	0	0	0	0	0	0	0	0	0	0	0	0	0
OTU01319	0	0	0	0	0	0	0	0	0	0	0	0	0	0	0	0	1	0	0	0	0	0	0	0	0	0	19	0	0	0	0	0	0	0	0	0	0	0	0	0	0	0	0	0	0	0	0	0	0
OTU01320	0	0	0	0	0	0	0	0	0	0	0	0	0	0	0	0	0	0	0	0	0	0	0	0	0	0	0	0	0	0	0	0	3	0	0	0	0	0	0	0	0	0	0	0	0	0	0	114	0
OTU01321	0	0	0	0	0	0	0	0	0	0	0	0	117	0	0	0	0	0	0	0	0	0	0	0	0	0	0	0	0	0	0	0	0	0	0	0	0	0	0	0	0	0	0	0	0	0	0	0	0
OTU01322	0	0	0	0	0	0	0	0	0	0	0	0	0	0	0	0	0	0	0	0	0	0	0	0	0	0	0	0	0	112	0	0	0	0	0	0	0	0	0	0	0	0	0	0	0	0	0	0	0
OTU01323	0	0	0	0	0	0	0	0	0	0	0	0	0	0	0	0	0	0	0	0	0	0	0	0	0	0	0	0	0	0	0	0	0	0	0	0	0	0	0	0	0	0	0	0	0	0	0	0	0
OTU01324	0	0	0	0	0	0	0	0	0	0	0	0	0	0	0	0	0	0	0	0	0	0	0	0	0	0	0	0	0	0	0	0	0	0	0	0	0	0	0	0	0	0	0	0	0	0	0	0	0
OTU01325	0	0	0	0	0	0	0	0	0	0	0	0	0	113	0	0	0	0	0	0	0	0	0	0	0	0	0	0	0	0	0	0	0	0	0	0	0	0	0	0	0	0	0	0	0	0	0	0	0
OTU01326	0	0	0	0	0	0	5	0	0	9	0	4	0	1	0	0	1	0	0	0	0	0	0	0	0	0	0	0	0	0	0	0	0	0	0	0	0	0	0	0	0	0	0	0	1	0	0	0	90
OTU01327	0	25	0	0	0	0	0	0	0	0	0	0	0	8	0	0	0	0	61	0	0	2	0	0	0	0	0	0	0	0	0	0	0	0	0	0	0	0	0	0	0	4	17	0	0	0	0	0	0
OTU01328	1	5	0	22	2	3	1	5	0	7	0	0	0	2	24	5	0	0	0	0	0	1	0	0	0	0	0	1	0	0	0	0	2	2	0	0	6	0	0	0	0	3	0	0	1	0	1	0	0
OTU01329	2	0	0	0	0	2	0	0	0	0	0	0	0	0	0	0	0	0	0	0	0	0	0	0	0	0	0	0	0	0	0	0	0	0	0	0	0	0	0	0	0	71	0	0	0	0	0	0	0
OTU01330	0	0	0	0	0	0	3	6	0	0	0	2	0	0	0	0	1	0	0	0	0	0	1	0	0	0	0	0	0	0	0	0	0	2	0	0	1	0	0	0	95	0	1	3	0	0	0	0	0
OTU01331	0	0	0	0	0	0	0	0	0	0	0	0	0	0	0	0	0	0	0	0	0	0	0	0	0	0	0	0	0	0	0	0	0	0	0	0	0	0	0	0	0	0	0	0	0	0	0	0	0
OTU01332	3	0	0	0	4	0	0	0	0	0	0	10	0	0	55	0	0	0	2	0	0	22	8	0	0	0	0	0	0	0	0	1	0	0	0	0	0	0	0	0	0	0	0	0	0	4	0	0	0
OTU01333	0	0	0	0	0	0	0	0	0	0	0	0	0	0	0	0	0	0	92	0	0	0	0	0	0	0	0	0	0	0	0	0	0	0	0	0	0	0	0	0	0	0	24	0	0	0	0	0	0
OTU01334	0	0	0	0	0	0	0	0	0	0	0	0	0	0	0	0	0	0	0	0	0	0	0	0	0	0	0	0	0	0	0	0	0	0	0	0	0	0	2	0	114	0	0	0	0	0	0	0	0
OTU01335	0	0	0	0	0	0	0	0	0	0	0	0	0	0	0	0	0	0	0	0	0	0	0	0	0	0	0	0	0	0	0	0	0	0	0	0	0	0	0	0	0	0	0	0	0	0	0	0	0
OTU01336	0	0	0	0	0	0	0	0	0	0	0	0	0	0	88	0	0	0	0	0	0	0	0	0	0	0	0	0	19	0	0	0	0	0	0	0	0	0	0	0	0	0	0	0	0	0	0	0	0
OTU01337	0	0	0	1	1	0	0	0	1	0	0	2	0	0	0	0	1	0	1	0	0	0	0	0	0	1	0	1	0	0	1	0	0	71	0	0	2	0	0	0	0	0	0	0	5	0	3	5	2
OTU01338	0	0	0	0	0	0	0	0	0	0	0	0	0	0	0	0	0	0	116	0	0	0	0	0	0	0	0	0	0	0	0	0	0	0	0	0	0	0	0	0	0	0	0	0	0	0	0	0	0
OTU01339	0	0	0	0	0	0	0	0	0	0	0	0	103	0	0	0	0	0	0	0	0	0	0	0	0	0	0	0	13	0	0	0	0	0	0	0	0	0	0	0	0	0	0	0	0	0	0	0	0
OTU01340	0	0	0	0	0	0	0	0	0	0	0	0	0	0	0	0	0	0	0	0	0	0	0	0	0	0	0	0	0	0	0	0	0	0	0	0	0	0	0	0	0	0	0	0	0	0	0	0	0
OTU01341	0	0	0	0	0	0	0	0	20	0	0	3	0	0	0	0	4	0	0	0	0	0	0	0	0	0	0	0	0	0	0	0	0	0	0	0	0	0	0	0	0	1	1	0	0	0	0	0	0
OTU01342	0	0	0	0	0	0	0	0	0	0	0	0	0	0	0	0	0	0	0	0	0	0	23	0	0	0	0	0	0	0	0	0	0	0	0	0	0	0	0	0	0	0	0	0	0	92	0	0	0
OTU01343	0	0	0	80	0	0	0	0	0	0	0	0	0	0	0	0	0	34	0	0	0	0	0	0	0	0	0	0	0	0	0	0	0	0	0	0	1	0	0	0	0	0	0	0	0	0	0	0	0
OTU01344	33	0	0	0	0	0	0	0	0	1	0	0	0	50	0	0	2	0	0	3	0	0	1	0	0	0	0	1	0	0	4	0	0	15	0	0	0	0	0	0	0	0	0	0	0	0	0	0	0
OTU01345	0	0	0	0	0	0	0	0	0	0	0	0	0	0	0	1	0	0	0	0	0	88	0	0	0	0	0	0	0	0	0	0	0	0	0	0	0	0	0	0	0	0	0	0	0	4	0	0	0
OTU01346	0	0	0	0	0	0	7	5	0	0	0	0	0	0	0	0	0	0	48	0	0	5	0	0	5	0	0	0	0	0	0	0	0	0	0	7	0	0	0	0	0	10	16	0	0	0	0	0	1
OTU01347	1	0	1	0	5	0	3	0	0	0	0	0	1	0	0	0	3	8	1	6	5	6	9	0	0	7	0	0	8	3	0	0	0	4	0	0	0	3	0	0	0	4	0	1	0	0	1	0	0
OTU01348	0	0	0	0	0	0	0	0	0	0	0	0	0	0	0	0	0	0	0	0	0	0	0	0	0	0	0	0	0	0	0	0	0	0	0	0	0	0	0	111	0	0	0	0	0	0	0	0	0
OTU01349	0	0	0	0	0	0	0	0	0	0	0	0	0	0	0	0	0	0	115	0	0	0	0	0	0	0	0	0	0	0	0	0	0	0	0	0	0	0	0	0	0	0	0	0	0	0	0	0	0
OTU01350	0	0	0	0	0	0	0	0	0	0	0	0	0	0	0	0	0	0	0	0	0	0	0	0	0	0	0	115	0	0	0	0	0	0	0	0	0	0	0	0	0	0	0	0	0	0	0	0	0
OTU01351	0	0	0	0	0	0	0	0	0	0	0	0	0	0	0	0	0	0	0	0	0	0	0	0	0	0	0	0	1	0	0	0	0	0	0	107	0	0	0	0	0	0	0	0	3	0	0	0	0
OTU01352	0	0	0	0	0	0	69	0	2	0	0	0	0	1	0	0	0	0	0	0	0	26	0	0	0	0	0	6	0	0	0	0	0	1	0	0	1	0	0	0	0	0	0	0	0	0	3	0	0
OTU01353	0	0	0	0	0	0	0	0	0	0	0	0	11	10	0	0	0	0	0	77	0	0	0	0	0	0	0	0	0	0	0	0	0	0	0	0	0	0	0	0	0	0	0	0	0	0	0	0	0
OTU01354	0	0	0	0	0	0	0	0	0	0	0	0	103	0	0	0	0	0	0	0	0	0	0	0	0	0	0	0	12	0	0	0	0	0	0	0	0	0	0	0	0	0	0	0	0	0	0	0	0
OTU01355	0	0	0	0	1	0	0	0	0	0	0	0	0	0	0	114	0	0	0	0	0	0	0	0	0	0	0	0	0	0	0	0	0	0	0	0	0	0	0	0	0	0	0	0	0	0	0	0	0
OTU01356	0	62	0	0	0	0	0	0	0	0	0	0	0	0	0	0	0	0	0	0	0	0	0	0	0	0	0	0	0	0	0	0	0	0	0	0	0	0	0	0	0	0	0	0	0	0	0	0	0
OTU01357	9	0	0	0	0	0	1	3	0	3	0	0	0	0	0	0	0	0	0	1	0	0	0	0	8	1	0	0	0	0	14	6	12	0	0	0	1	0	0	0	0	0	0	3	0	9	3	0	0
OTU01358	0	0	0	0	0	0	0	0	0	0	0	0	0	0	0	0	0	0	0	0	0	0	0	114	0	0	0	0	0	0	0	0	0	0	0	0	0	0	0	0	0	0	0	0	0	0	0	0	0
OTU01359	0	0	0	0	0	53	0	0	0	0	0	0	0	0	0	0	0	0	0	61	0	0	0	0	0	0	0	0	0	0	0	0	0	0	0	0	0	0	0	0	0	0	0	0	0	0	0	0	0
OTU01360	0	0	0	0	0	0	3	0	0	0	0	0	0	0	0	0	0	0	0	0	0	0	0	0	1	0	0	109	0	0	0	0	0	0	0	1	0	0	0	0	0	0	0	0	0	0	0	0	0
OTU01361	0	0	0	0	0	0	0	0	0	0	0	0	0	0	2	0	0	0	76	0	0	0	0	0	0	0	0	0	0	0	0	0	0	0	0	0	0	0	0	0	0	0	0	0	0	0	0	0	0
OTU01362	0	1	0	0	0	0	0	0	0	1	0	66	0	0	0	0	0	0	0	0	0	0	0	0	2	4	0	1	18	0	0	0	0	0	15	0	0	0	0	0	0	0	0	0	2	0	1	0	1
OTU01363	0	0	0	86	0	0	0	0	0	0	0	0	0	1	0	0	0	20	0	0	0	0	0	0	0	0	0	1	0	0	0	0	1	0	0	0	1	1	0	0	0	0	1	0	0	0	0	0	0
OTU01364	0	0	0	0	0	0	25	0	0	0	0	0	0	0	0	0	0	0	0	0	0	53	0	0	0	0	0	0	0	0	0	0	0	0	0	7	0	0	0	0	0	0	0	0	0	0	0	0	1
OTU01365	0	0	0	0	0	0	0	0	0	0	0	0	0	0	0	0	0	0	0	0	0	0	0	0	0	0	0	0	0	0	0	0	0	0	0	0	0	0	0	0	0	0	0	0	0	0	0	0	0
OTU01366	1	0	0	0	0	0	0	0	0	0	0	0	0	7	0	0	0	0	0	0	0	0	0	0	0	0	0	0	0	100	0	0	0	0	0	0	0	0	0	0	0	0	0	0	0	0	0	0	0
OTU01367	0	0	0	0	0	0	1	0	0	0	0	0	0	0	0	0	0	1	15	0	0	3	4	0	3	0	0	0	0	0	7	0	0	0	0	1	0	0	0	0	0	1	58	0	1	16	0	0	0
OTU01368	0	0	0	0	0	0	0	0	0	0	0	0	0	0	0	0	0	0	0	0	0	0	0	0	0	0	0	0	0	0	0	0	0	0	0	0	0	0	0	0	0	0	0	0	0	0	0	0	0
OTU01369	0	1	0	0	0	0	0	0	0	0	2	3	0	0	0	0	2	3	0	0	0	1	0	0	1	4	0	0	0	3	1	0	0	1	0	0	2	0	0	6	6	3	0	53	1	9	0	0	0
OTU01370	0	0	0	0	0	0	0	0	0	0	0	0	0	0	0	0	0	0	0	0	0	0	0	0	0	0	0	0	0	0	0	0	0	0	0	0	0	0	0	0	0	0	0	0	114	0	0	0	0
OTU01371	0	0	0	0	0	0	10	0	0	0	0	0	0	0	0	0	1	0	0	0	0	96	0	0	1	0	0	5	0	0	0	0	0	0	0	0	0	0	0	0	0	0	0	0	0	0	0	0	0
OTU01372	0	0	0	0	0	0	0	0	0	0	0	0	0	0	0	0	0	0	0	0	0	0	0	0	0	0	0	0	0	0	0	0	0	0	0	0	0	0	0	0	0	0	0	0	0	0	0	0	0
OTU01373	0	85	0	0	0	0	0	0	0	0	0	0	0	0	0	0	0	1	0	0	0	0	1	6	0	0	0	0	0	0	0	0	1	3	0	0	0	2	0	0	0	0	0	0	0	0	0	2	0
OTU01374	0	0	0	0	88	0	0	0	0	0	0	0	0	0	0	0	0	0	0	0	4	0	0	0	0	0	0	0	0	0	0	0	0	0	0	0	0	2	0	0	0	0	0	0	9	0	0	0	0
OTU01375	0	0	0	98	0	0	0	0	0	0	0	0	0	0	0	0	0	0	0	0	0	0	0	0	0	3	0	0	0	0	0	0	0	0	0	0	0	0	0	0	0	0	0	0	0	0	2	0	0
OTU01376	0	0	0	1	0	2	3	6	0	0	0	0	0	0	0	0	0	0	18	0	0	6	0	0	48	5	0	0	0	0	0	0	0	0	0	1	0	0	0	0	0	8	0	0	0	0	0	0	1
OTU01377	0	0	0	1	0	0	0	0	0	0	0	0	0	0	0	0	0	0	0	0	0	0	0	0	6	101	0	0	0	0	0	0	0	0	0	0	0	0	0	0	0	0	0	0	0	0	0	0	0
OTU01378	0	0	0	0	0	0	0	0	0	0	0	0	0	0	0	0	0	0	0	0	0	0	0	0	0	0	0	0	0	0	0	0	0	1	0	0	3	0	0	0	0	0	0	0	0	0	0	0	0
OTU01379	0	0	0	0	0	0	0	0	0	0	0	0	0	0	0	0	0	0	0	0	0	0	0	0	0	0	0	0	0	0	0	0	2	0	0	0	0	0	0	0	0	0	0	0	0	0	0	107	0
OTU01380	0	0	0	0	0	0	0	0	0	0	0	0	0	0	0	0	0	0	0	0	0	0	0	0	0	0	0	0	0	0	0	0	0	0	0	0	0	0	99	0	0	0	0	0	0	0	0	0	0
OTU01381	0	0	0	0	0	0	0	0	0	0	0	0	0	0	0	0	0	0	0	0	0	0	0	0	0	0	0	0	0	0	0	0	0	0	0	82	0	0	0	0	0	0	0	0	0	0	0	0	0
OTU01382	0	69	0	0	0	0	0	0	0	0	0	0	0	0	0	0	0	0	0	0	0	0	0	0	0	0	0	0	0	0	0	0	0	0	0	0	0	0	0	0	0	0	0	0	0	0	0	0	0
OTU01383	0	89	0	0	0	0	0	0	0	0	0	0	0	0	0	0	0	0	0	0	1	0	0	0	0	0	0	0	0	0	0	0	0	3	1	0	1	0	0	0	0	0	0	0	0	1	0	0	0
OTU01384	0	0	0	0	0	0	0	0	0	1	1	0	0	0	0	0	0	0	0	0	1	0	0	0	0	0	79	0	2	17	0	0	0	0	0	0	0	1	0	0	0	0	0	0	0	0	0	0	0
OTU01385	0	0	0	0	8	0	0	0	0	0	35	0	0	0	0	1	0	0	0	0	0	0	2	0	0	2	0	0	0	0	1	0	0	1	0	0	0	0	0	0	0	0	0	0	0	5	0	1	0
OTU01386	0	1	0	3	0	0	0	5	0	0	0	0	0	0	0	0	0	7	0	0	0	0	0	0	0	0	0	1	0	0	1	0	0	0	38	0	1	0	0	0	0	0	0	7	0	1	0	10	1
OTU01387	0	0	0	0	0	0	0	0	0	0	0	0	0	0	0	0	0	0	0	0	0	0	0	0	0	0	0	0	0	0	0	0	0	0	0	0	0	0	0	0	0	0	0	0	0	0	0	0	0
OTU01388	0	0	0	14	0	1	1	6	0	0	0	0	0	0	0	0	0	0	5	0	0	0	0	0	0	14	0	0	0	0	0	0	0	0	0	1	20	0	0	0	0	0	0	0	0	0	0	0	3
OTU01389	0	0	0	1	0	0	0	98	0	0	0	0	0	0	0	0	0	0	2	0	0	0	0	0	3	0	0	1	0	0	0	0	0	0	0	0	0	0	0	0	0	0	0	0	0	0	0	0	0
OTU01390	0	0	0	0	0	0	2	0	0	0	0	0	0	0	0	0	0	0	0	0	0	109	0	0	0	0	0	0	0	0	0	0	0	0	0	0	0	0	0	0	0	0	0	0	0	0	0	0	0
OTU01391	0	0	0	0	0	0	0	0	0	0	0	0	0	0	0	0	0	0	0	0	0	0	0	0	0	0	0	0	0	0	0	28	0	0	0	0	0	0	0	0	0	0	0	0	0	0	0	0	0
OTU01392	78	5	0	0	0	0	0	0	0	0	6	0	0	17	0	1	0	0	0	0	1	0	1	0	0	1	0	0	0	0	0	0	0	0	0	0	0	0	0	0	0	0	0	0	0	0	0	0	0
OTU01393	0	0	0	0	0	0	0	0	0	0	0	0	0	0	0	0	0	0	0	0	1	0	0	0	0	0	1	0	0	0	0	0	0	0	0	0	0	0	0	0	0	0	0	0	1	0	1	0	0
OTU01394	0	0	0	12	0	0	0	0	1	0	0	0	0	0	0	2	0	1	0	0	0	0	0	79	0	0	0	0	0	6	0	0	0	0	0	0	0	0	3	0	0	0	0	0	0	0	0	0	0
OTU01395	0	0	0	0	0	0	0	0	0	0	1	0	0	0	0	0	0	1	0	0	0	0	0	101	0	0	0	0	0	0	0	0	0	0	0	0	0	0	0	0	0	0	2	0	1	0	0	0	0
OTU01396	0	0	0	0	0	0	38	0	0	0	0	0	0	0	0	0	0	0	0	0	0	72	0	0	0	0	0	0	0	0	0	0	0	0	0	0	0	0	0	0	0	0	0	0	0	0	0	0	0
OTU01397	1	0	0	0	0	0	0	0	0	0	0	0	0	1	0	0	0	0	0	0	0	0	0	0	0	0	0	0	0	101	0	0	0	0	0	0	0	0	0	0	0	0	1	0	0	0	0	0	0
OTU01398	0	0	0	0	0	0	0	0	0	0	0	0	0	0	0	0	0	0	0	0	0	0	0	0	31	0	0	0	0	0	0	0	0	0	0	0	0	0	0	0	0	0	0	0	0	0	79	0	0
OTU01399	0	0	0	0	0	0	1	0	0	0	11	1	0	0	0	1	6	2	0	0	1	2	0	6	0	0	57	0	0	0	1	0	0	1	0	0	0	0	0	0	6	0	0	0	0	0	8	0	0
OTU01400	0	0	0	1	0	5	0	0	0	0	0	0	6	0	0	0	0	0	0	26	0	0	0	0	0	2	0	0	0	0	0	0	0	0	0	0	0	0	0	0	0	16	0	0	6	0	0	0	0
OTU01401	0	0	0	0	0	0	0	0	0	0	0	0	0	0	0	0	0	1	0	0	0	0	0	103	0	0	0	0	0	0	0	0	0	0	4	0	0	0	1	0	0	0	0	0	0	0	0	0	0
OTU01402	0	0	0	2	0	0	0	2	0	0	0	2	0	0	0	0	0	0	7	0	0	2	0	0	1	6	0	0	0	0	0	0	0	0	0	0	37	0	4	0	0	10	0	0	0	0	0	0	0
OTU01403	0	0	0	0	0	0	0	0	0	0	0	0	0	0	0	0	0	0	0	0	0	0	0	0	0	0	0	0	0	0	0	0	0	0	0	0	0	0	0	0	0	0	0	0	0	0	0	0	0
OTU01404	0	0	0	0	0	0	0	0	0	0	0	0	0	0	0	0	0	0	0	0	0	0	0	0	0	0	0	0	0	0	0	0	0	0	0	0	0	0	0	0	0	0	0	0	0	0	0	0	0
OTU01405	0	0	0	0	0	0	1	0	0	0	0	108	0	0	0	0	0	0	0	0	0	0	0	0	0	0	0	0	0	0	0	0	0	0	0	0	0	0	0	0	0	0	0	0	0	0	0	0	0
OTU01406	0	0	0	0	0	0	0	0	0	0	0	0	0	0	1	0	0	0	79	0	0	0	0	0	0	0	0	0	0	0	0	0	0	0	0	0	0	0	0	0	0	0	29	0	0	0	0	0	0
OTU01407	0	0	0	0	0	2	0	0	0	0	0	0	0	0	0	0	0	0	0	2	0	0	0	0	0	0	0	0	0	0	0	0	0	0	0	0	0	0	0	0	0	0	0	0	0	0	0	0	0
OTU01408	0	0	0	0	0	0	0	0	0	0	0	0	0	0	0	0	0	0	0	0	0	0	0	0	0	0	0	0	0	0	109	0	0	0	0	0	0	0	0	0	0	0	0	0	0	0	0	0	0
OTU01409	0	0	0	0	6	0	2	0	0	0	0	0	0	0	0	1	0	0	0	3	6	0	0	0	0	0	0	0	1	0	0	0	19	0	0	0	0	3	0	0	0	0	0	0	0	0	0	13	0
OTU01410	0	4	0	0	0	0	0	2	0	0	0	0	0	1	0	0	0	0	0	0	0	0	0	1	0	0	0	0	2	3	0	0	0	0	1	0	65	1	0	0	0	8	0	0	0	0	0	0	0
OTU01411	1	0	0	0	0	0	0	0	0	1	0	0	0	1	0	0	0	0	0	2	0	0	0	0	0	1	0	0	0	1	5	0	0	0	0	0	2	4	0	0	0	0	0	0	0	0	0	0	0
OTU01412	0	0	0	0	0	0	0	0	0	0	0	0	0	0	0	0	0	0	0	0	0	0	0	0	0	0	0	0	0	0	0	0	0	0	0	0	0	0	0	0	0	0	0	0	0	0	0	0	0
OTU01413	0	0	97	0	0	0	0	0	0	0	0	0	0	0	0	0	11	0	0	0	0	0	0	0	0	0	0	0	0	0	0	0	0	0	0	0	0	0	0	0	0	0	0	0	0	0	0	0	0
OTU01414	0	0	0	0	0	0	0	0	0	0	0	0	2	0	0	0	0	0	0	0	0	2	0	0	92	0	0	0	0	0	0	0	0	0	0	2	0	0	0	0	0	0	0	0	0	0	4	0	0
OTU01415	0	0	0	0	0	0	0	0	0	0	0	0	0	0	0	108	0	0	0	0	0	0	0	0	0	0	0	0	0	0	0	0	0	0	0	0	0	0	0	0	0	0	0	0	0	0	0	0	0
OTU01416	0	0	0	0	2	0	0	0	0	0	0	0	0	0	0	0	0	0	0	0	0	0	0	0	0	0	0	0	0	0	0	0	0	0	0	0	0	3	0	0	0	0	0	0	0	0	0	0	0
OTU01417	0	79	0	0	0	0	0	0	0	0	0	0	0	0	0	0	0	0	0	0	0	0	0	0	0	0	0	0	0	0	0	0	0	0	0	0	0	0	0	0	0	0	0	0	0	0	0	0	0
OTU01418	0	0	0	0	0	0	0	0	0	0	0	0	0	0	0	0	0	0	0	0	0	108	0	0	0	0	0	0	0	0	0	0	0	0	0	0	0	0	0	0	0	0	0	0	0	0	0	0	0
OTU01419	0	2	0	1	0	0	0	0	0	0	0	0	0	0	18	59	0	0	1	0	0	0	0	0	0	0	0	0	0	0	0	0	0	0	0	0	0	0	0	0	0	14	0	0	0	0	0	0	0
OTU01420	0	0	0	0	0	65	0	0	0	0	0	0	0	0	0	0	0	1	0	41	0	0	0	0	0	0	0	0	0	0	0	0	0	0	0	0	0	0	0	0	0	0	0	0	0	0	0	0	0
OTU01421	34	5	0	0	0	0	0	0	0	0	0	0	0	64	0	0	0	0	1	0	0	0	1	0	0	0	0	0	0	0	0	0	0	0	0	0	0	0	0	0	0	0	0	0	0	0	0	0	0
OTU01422	0	0	0	0	0	0	0	0	0	0	0	0	0	0	0	0	0	0	0	0	0	0	0	0	0	0	0	0	0	0	0	0	0	0	0	0	0	0	0	0	0	0	0	0	0	0	0	0	0
OTU01423	0	0	0	0	0	0	0	0	0	0	0	0	107	0	0	0	0	0	0	0	0	0	0	0	0	0	0	0	0	0	0	0	0	0	0	0	0	0	0	0	0	0	0	0	0	0	0	0	0
OTU01424	0	0	0	0	0	0	1	0	35	0	0	8	0	2	0	0	2	0	1	0	0	1	0	0	1	0	0	0	0	9	1	0	0	0	0	0	1	0	0	0	0	1	1	7	0	0	0	0	0
OTU01425	0	0	0	0	0	0	0	20	0	0	0	0	0	0	0	0	0	0	0	0	0	36	0	0	43	0	0	0	0	0	0	0	0	0	0	0	3	0	0	0	0	1	0	0	0	0	0	0	0
OTU01426	3	0	0	0	2	0	0	0	0	0	2	58	0	1	0	1	4	0	0	0	1	0	3	0	1	1	0	0	2	1	2	0	0	0	0	0	1	0	1	0	0	0	0	3	0	1	0	2	0
OTU01427	0	0	0	0	0	0	0	0	0	0	0	0	0	0	0	0	0	0	0	0	1	0	0	0	0	0	0	0	0	0	0	0	0	0	0	0	0	3	0	0	0	0	0	0	0	0	0	0	0
OTU01428	0	0	0	0	0	0	0	0	0	0	0	0	0	0	0	0	0	0	0	0	0	1	0	0	103	0	0	0	0	0	0	0	0	0	0	0	0	0	0	0	0	2	0	0	0	0	0	0	0
OTU01429	0	2	0	0	0	0	0	0	0	0	0	0	0	0	0	0	0	4	0	0	0	0	0	0	0	15	0	0	0	53	0	0	0	0	0	0	0	0	0	3	0	0	26	0	0	0	0	0	0
OTU01430	0	0	0	0	0	0	0	0	0	0	0	0	0	0	0	0	0	0	0	0	0	0	0	0	0	0	0	0	0	0	0	0	0	0	0	0	0	0	0	0	106	0	0	0	0	0	0	0	0
OTU01431	0	6	0	0	0	8	1	0	0	0	0	0	0	0	0	2	0	0	1	53	0	2	0	0	0	0	0	0	0	0	0	0	0	0	0	0	1	0	1	18	0	1	0	0	0	2	2	0	0
OTU01432	0	0	0	0	0	0	0	0	0	0	0	0	0	0	0	0	0	0	0	0	0	0	0	0	0	87	0	0	0	0	0	0	0	0	0	0	0	0	0	0	0	0	0	0	0	0	0	0	0
OTU01433	0	0	0	0	0	0	0	0	0	0	0	0	0	0	0	0	0	0	0	0	0	0	0	0	0	85	0	0	8	0	0	0	0	0	0	0	0	0	0	0	0	11	0	0	0	0	0	0	0
OTU01434	0	1	0	1	0	0	0	0	0	0	4	12	0	1	0	10	19	0	17	3	0	0	0	3	0	0	0	0	0	0	5	0	0	0	0	0	0	0	0	13	0	3	0	0	0	8	0	0	0
OTU01435	0	0	0	0	0	0	0	0	0	0	0	0	0	103	0	0	0	0	0	0	0	0	0	0	0	0	0	0	0	0	0	0	0	0	0	0	0	0	0	0	0	0	0	0	0	0	0	0	0
OTU01436	0	0	0	0	0	0	0	0	0	0	0	0	0	0	0	0	0	0	0	0	50	0	0	0	0	0	0	0	0	0	0	0	0	0	0	0	0	0	0	0	0	0	0	0	56	0	0	0	0
OTU01437	0	0	9	0	0	0	0	0	0	0	0	0	0	0	0	3	0	0	0	0	0	0	0	0	0	0	0	0	0	0	0	0	0	0	0	0	0	0	0	0	0	0	0	0	0	0	0	0	0
OTU01438	0	0	0	0	0	0	0	0	0	0	0	0	0	0	0	0	0	0	0	0	0	0	0	0	0	0	0	0	0	0	0	0	0	0	0	4	0	0	0	0	0	0	0	0	0	0	0	0	0
OTU01439	0	0	0	0	0	0	0	0	0	0	0	0	0	0	0	0	0	0	0	0	0	0	86	0	0	0	0	0	0	0	0	0	0	0	0	0	0	0	0	0	0	0	0	0	0	19	0	0	0
OTU01440	0	0	0	0	0	0	0	0	0	0	0	0	0	0	0	0	0	0	0	0	0	0	0	0	0	0	0	0	0	0	0	0	105	0	0	0	0	0	0	0	0	0	0	0	0	0	0	0	0
OTU01441	0	0	0	0	0	0	5	0	0	0	0	0	0	0	0	0	0	0	0	0	4	8	0	0	0	0	0	0	0	1	0	0	1	0	0	0	0	0	0	0	0	0	0	0	0	6	0	0	0
OTU01442	0	0	0	0	1	0	0	0	0	0	4	0	0	0	0	2	71	0	0	0	2	0	0	0	0	0	0	0	0	0	0	0	0	0	0	0	2	0	4	0	3	0	0	0	1	0	0	0	0
OTU01443	0	0	0	0	0	0	0	0	0	0	0	0	0	0	0	0	0	0	0	0	0	0	0	0	0	0	0	0	0	0	0	0	0	0	0	0	0	0	0	1	0	0	0	0	0	0	0	0	0
OTU01444	0	0	0	1	0	0	30	0	0	0	0	0	0	0	0	0	2	0	4	0	0	53	0	0	1	0	0	11	0	0	0	1	0	0	0	1	0	0	0	0	0	0	0	0	0	0	0	0	0
OTU01445	0	0	0	17	0	0	0	0	0	73	0	0	0	0	1	0	0	0	0	0	0	0	0	0	0	0	0	0	0	2	0	0	0	0	11	0	0	0	0	0	0	0	0	0	0	0	0	0	0
OTU01446	0	0	0	0	0	0	0	0	0	0	0	0	0	0	0	0	0	0	0	0	0	0	0	0	0	0	0	0	0	0	0	0	0	0	0	0	0	0	0	0	0	0	0	0	0	0	0	0	0
OTU01447	0	0	0	0	0	0	0	0	0	0	0	0	0	0	0	0	0	0	51	0	0	0	0	0	0	0	0	0	0	0	0	0	0	0	0	0	0	0	0	0	0	0	53	0	0	0	0	0	0
OTU01448	0	0	0	0	0	0	0	0	0	0	0	0	7	0	0	0	0	0	0	0	0	0	0	0	0	0	0	0	0	0	0	0	0	0	0	0	0	0	0	0	0	0	0	0	2	0	0	0	0
OTU01449	0	0	0	0	0	2	0	0	0	0	0	0	0	0	0	0	0	0	0	0	0	0	0	0	0	0	0	0	0	0	0	0	0	0	0	0	0	0	0	0	0	0	0	0	0	0	0	0	0
OTU01450	0	0	0	0	0	0	0	0	0	0	0	0	0	0	0	0	0	0	0	0	0	0	0	0	0	0	0	0	0	0	0	0	0	0	0	0	0	0	0	0	0	0	0	0	0	0	0	0	0
OTU01451	0	0	0	0	0	0	1	0	0	0	5	3	0	0	0	0	3	0	0	0	0	1	0	0	1	15	0	0	0	3	0	0	1	2	0	0	0	0	39	0	8	4	0	0	0	8	1	0	0
OTU01452	1	0	0	0	9	5	0	0	0	0	0	0	0	81	0	0	0	0	0	0	0	0	0	0	0	1	0	0	1	0	0	0	0	0	0	1	0	0	0	0	0	0	0	0	0	0	0	0	0
OTU01453	0	0	0	0	0	0	0	0	0	0	0	0	0	0	0	0	0	0	0	0	0	0	0	0	0	0	0	0	0	0	0	0	0	0	0	0	42	0	0	0	0	0	0	0	0	0	0	0	0
OTU01454	0	0	0	0	0	0	0	0	0	0	0	0	0	0	0	0	0	0	0	0	0	0	0	0	0	0	0	0	0	102	0	0	0	0	0	0	0	0	1	0	0	0	0	0	0	0	0	0	0
OTU01455	0	0	0	0	0	0	0	103	0	0	0	0	0	0	0	0	0	0	0	0	0	0	0	0	0	0	0	0	0	0	0	0	0	0	0	0	0	0	0	0	0	0	0	0	0	0	0	0	0
OTU01456	0	0	0	0	0	0	0	0	0	0	0	0	0	0	0	0	0	0	0	0	0	0	0	0	0	0	0	0	0	0	0	0	0	0	0	0	0	0	0	0	0	0	0	0	0	0	0	0	0
OTU01457	0	0	0	0	0	0	0	0	0	0	0	103	0	0	0	0	0	0	0	0	0	0	0	0	0	0	0	0	0	0	0	0	0	0	0	0	0	0	0	0	0	0	0	0	0	0	0	0	0
OTU01458	0	0	0	0	0	0	0	0	0	0	0	0	0	0	0	0	0	0	0	0	0	0	0	0	0	0	0	0	0	0	0	0	0	0	0	0	0	0	0	103	0	0	0	0	0	0	0	0	0
OTU01459	0	0	0	0	0	0	0	0	0	0	0	0	0	0	0	0	0	0	0	0	0	0	0	0	18	0	0	0	0	0	0	0	0	0	0	0	0	0	0	0	0	0	0	0	0	0	85	0	0
OTU01460	0	0	0	0	103	0	0	0	0	0	0	0	0	0	0	0	0	0	0	0	0	0	0	0	0	0	0	0	0	0	0	0	0	0	0	0	0	0	0	0	0	0	0	0	0	0	0	0	0
OTU01461	0	0	0	0	0	0	0	0	0	0	0	0	0	0	102	0	0	0	0	0	0	0	0	0	0	0	0	0	0	0	0	0	0	0	0	0	0	0	0	0	0	0	0	0	0	0	0	0	0
OTU01462	0	0	0	0	0	0	0	0	0	0	0	0	0	0	0	0	0	0	0	0	0	0	0	0	0	0	0	0	102	0	0	0	0	0	0	0	0	0	0	0	0	0	0	0	0	0	0	0	0
OTU01463	0	0	0	0	0	0	9	0	0	0	0	0	0	0	0	0	0	0	16	0	0	8	0	0	4	36	0	0	0	0	0	0	0	0	0	0	4	0	0	0	0	5	0	0	0	0	0	0	0
OTU01464	0	0	0	0	0	0	0	0	0	0	0	0	0	0	0	0	0	0	0	0	0	0	0	0	0	0	0	0	0	0	0	0	0	0	0	0	0	0	0	0	102	0	0	0	0	0	0	0	0
OTU01465	3	0	0	6	0	1	1	0	0	0	0	3	0	0	0	0	0	0	0	0	0	0	0	0	0	0	0	0	0	29	0	0	0	0	0	0	0	0	0	0	0	6	0	0	0	0	0	0	0
OTU01466	0	1	0	0	0	1	0	0	0	0	0	0	0	0	0	0	0	0	0	0	0	0	0	0	0	0	0	0	0	0	0	0	0	99	0	0	0	0	0	0	0	0	0	0	0	0	0	0	0
OTU01467	0	0	0	0	0	0	0	0	0	0	0	0	0	0	0	0	0	0	0	0	0	0	0	0	0	0	0	0	0	0	0	0	0	0	0	0	0	0	0	0	0	101	0	0	0	0	0	0	0
OTU01468	0	0	0	0	0	0	0	0	0	0	0	0	0	0	20	0	0	0	0	1	0	0	0	0	0	0	0	0	1	0	0	0	0	0	0	0	0	0	0	0	0	0	0	0	0	0	10	0	0
OTU01469	0	0	0	0	0	0	0	0	0	0	0	1	0	0	0	0	0	0	0	0	0	0	0	0	0	0	0	0	0	0	0	3	0	0	0	0	0	0	0	0	0	0	0	0	0	0	0	0	0
OTU01470	0	0	0	0	0	0	0	0	0	0	0	0	0	0	0	0	0	0	102	0	0	0	0	0	0	0	0	0	0	0	0	0	0	0	0	0	0	0	0	0	0	0	0	0	0	0	0	0	0
OTU01471	0	0	0	0	0	0	0	0	0	0	0	0	0	0	0	102	0	0	0	0	0	0	0	0	0	0	0	0	0	0	0	0	0	0	0	0	0	0	0	0	0	0	0	0	0	0	0	0	0
OTU01472	0	0	0	0	0	0	0	0	0	0	0	0	0	0	0	0	0	0	0	0	0	0	0	0	0	0	0	0	0	0	0	0	0	0	0	0	0	0	0	0	0	0	0	0	0	0	0	0	0
OTU01473	0	0	0	0	0	0	0	0	0	0	0	0	0	0	0	0	0	0	0	0	0	0	0	0	0	0	0	0	0	0	0	0	0	0	0	0	0	0	0	0	0	102	0	0	0	0	0	0	0
OTU01474	8	1	0	0	0	0	0	0	0	0	0	0	0	85	0	0	0	0	2	0	0	0	2	0	0	0	0	0	0	0	0	0	0	0	0	0	0	0	0	0	0	0	0	0	3	0	0	0	0
OTU01475	0	0	0	0	0	0	0	0	0	0	0	0	0	0	0	0	0	0	0	0	3	96	0	0	0	0	0	0	0	0	0	0	0	0	0	0	0	0	0	0	0	0	0	0	0	0	0	0	0
OTU01476	0	0	0	0	0	0	0	0	0	0	0	0	0	0	0	0	0	0	0	0	0	0	0	0	0	0	0	0	0	0	0	0	0	0	0	0	0	0	0	0	0	0	0	0	0	0	0	0	0
OTU01477	0	0	0	0	77	0	0	0	0	0	0	0	0	0	0	2	0	0	0	0	0	0	0	0	0	0	0	0	4	0	0	0	0	0	0	0	0	0	0	0	0	0	0	0	0	0	18	0	0
OTU01478	0	7	0	10	0	0	0	0	0	0	18	0	0	0	0	3	0	0	0	0	1	0	0	0	13	0	0	0	0	0	1	0	1	0	0	0	0	0	31	0	0	0	0	7	0	6	1	0	0
OTU01479	0	0	0	0	0	0	25	0	0	0	0	0	0	0	0	0	0	0	0	0	0	0	0	0	0	0	0	0	0	0	0	0	0	0	0	66	0	0	0	0	0	0	0	0	0	0	0	0	1
OTU01480	0	0	0	0	0	0	0	0	0	0	0	0	0	0	0	0	0	0	0	0	0	0	0	0	0	0	0	0	0	0	0	0	0	0	100	0	0	0	0	0	0	0	0	0	0	0	0	0	0
OTU01481	0	0	0	0	0	0	1	0	3	0	0	3	0	0	0	0	4	3	2	0	0	0	4	0	0	3	0	0	0	5	0	0	0	0	0	0	32	0	0	0	0	1	0	8	1	0	0	0	0
OTU01482	0	0	0	0	0	0	1	83	0	0	0	0	0	0	0	0	0	0	3	0	0	2	0	0	0	10	0	0	0	0	0	0	0	0	0	0	0	0	0	0	0	0	0	0	0	0	0	0	0
OTU01483	0	0	0	0	0	0	0	0	0	0	0	0	0	0	0	0	0	1	0	0	0	0	0	55	0	0	0	0	0	0	0	0	2	0	0	0	0	0	10	0	8	0	4	0	5	0	0	0	0
OTU01484	0	0	0	96	0	0	0	2	0	0	0	0	0	0	0	0	0	0	1	0	0	0	0	0	0	0	0	0	0	0	0	0	0	0	0	1	0	0	0	0	0	0	0	0	0	0	0	0	0
OTU01485	0	0	0	0	0	0	0	0	0	0	0	0	0	0	0	0	0	0	0	0	0	0	0	0	0	0	0	0	0	0	0	0	0	0	0	0	0	0	0	0	0	0	0	100	0	0	0	0	0
OTU01486	0	0	0	0	0	0	0	0	0	1	0	0	3	10	0	0	0	0	0	49	0	0	2	0	0	0	0	0	0	0	0	0	0	11	2	1	15	0	0	0	0	0	0	0	0	0	0	0	0
OTU01487	0	0	0	0	0	0	0	0	0	0	0	0	0	0	0	0	0	0	0	0	0	0	0	0	0	0	0	0	0	0	0	15	0	0	0	0	0	0	0	0	0	0	0	0	0	0	0	0	0
OTU01488	0	4	0	0	0	2	0	0	0	0	0	0	2	2	12	0	0	0	0	3	3	0	0	0	0	0	0	0	0	2	0	0	5	0	0	0	0	1	0	0	0	14	0	21	0	0	0	0	0
OTU01489	0	0	0	22	0	0	0	0	0	0	0	0	0	1	0	0	0	75	0	0	0	0	0	0	0	0	0	0	0	0	0	0	0	0	0	0	0	0	0	0	0	0	1	0	0	0	0	0	0
OTU01490	0	0	0	0	0	0	0	0	0	0	0	0	0	0	0	90	0	0	0	0	8	0	0	0	0	0	0	0	0	0	0	0	0	0	0	0	0	0	0	0	0	1	0	0	0	0	0	0	0
OTU01491	0	1	0	0	0	0	0	0	0	2	2	2	0	0	0	1	0	0	1	0	0	0	0	0	0	74	0	0	0	1	0	0	0	0	0	0	0	0	0	0	0	0	7	0	0	2	1	0	0
OTU01492	0	0	0	0	0	0	0	100	0	0	0	0	0	0	0	0	0	0	0	0	0	0	0	0	0	0	0	0	0	0	0	0	0	0	0	0	0	0	0	0	0	0	0	0	0	0	0	0	0
OTU01493	0	0	0	0	0	0	0	0	0	0	0	0	0	2	4	0	0	0	11	0	0	0	0	0	0	3	0	0	0	0	0	0	0	0	0	0	0	0	0	0	0	0	0	0	3	0	77	0	0
OTU01494	0	0	0	0	0	0	0	0	0	0	0	0	0	0	0	0	0	0	0	0	0	0	0	0	0	0	0	0	0	0	0	0	0	0	0	0	0	0	0	0	0	0	0	0	0	0	0	0	0
OTU01495	0	0	0	0	0	0	0	0	0	0	0	0	0	0	0	0	0	0	0	0	0	0	0	0	0	0	0	0	0	0	0	0	0	0	0	0	0	0	0	0	0	0	0	0	0	0	0	0	0
OTU01496	0	0	0	0	0	0	0	0	0	0	0	0	19	0	0	0	0	0	0	0	0	0	0	0	0	0	0	0	80	0	0	0	0	0	0	0	0	0	0	0	0	0	0	0	0	0	0	0	0
OTU01497	0	0	0	0	0	0	0	0	0	0	0	0	0	0	0	0	0	0	0	0	0	0	0	0	0	0	0	0	0	0	0	0	0	0	0	0	0	0	0	99	0	0	0	0	0	0	0	0	0
OTU01498	0	0	0	70	0	0	0	0	0	0	0	0	0	0	0	0	0	29	0	0	0	0	0	0	0	0	0	0	0	0	0	0	0	0	0	0	0	0	0	0	0	0	0	0	0	0	0	0	0
OTU01499	0	0	0	0	0	0	0	0	0	0	0	0	99	0	0	0	0	0	0	0	0	0	0	0	0	0	0	0	0	0	0	0	0	0	0	0	0	0	0	0	0	0	0	0	0	0	0	0	0
OTU01500	0	0	0	3	0	0	16	0	0	0	0	0	0	0	0	0	0	0	6	0	0	4	0	0	6	0	0	0	0	0	0	1	0	0	0	17	0	0	0	0	0	6	0	0	0	0	0	0	5
OTU01501	0	0	0	0	0	0	0	0	0	0	0	0	0	0	0	0	0	0	0	0	0	0	0	0	0	0	0	0	0	0	0	0	0	0	0	0	0	0	0	0	0	0	0	0	0	0	0	0	0
OTU01502	0	0	0	4	0	1	0	0	0	0	0	0	0	0	0	0	0	0	0	0	0	0	0	0	0	0	0	0	0	0	0	0	0	0	0	15	0	0	0	0	0	0	0	0	2	2	0	0	3
OTU01503	0	0	0	0	0	0	0	0	0	2	0	0	0	3	0	0	0	2	0	4	0	26	1	0	0	0	0	0	0	0	0	0	0	0	0	0	0	0	0	41	0	1	0	0	0	9	0	0	0
OTU01504	0	0	0	13	0	0	0	0	0	0	0	0	0	0	0	0	0	82	0	0	0	0	0	0	0	0	0	0	0	0	0	0	0	0	0	0	0	0	0	0	0	0	0	0	0	0	0	3	0
OTU01505	0	0	0	0	0	0	0	0	0	0	0	0	96	0	0	0	0	0	0	0	0	0	0	0	0	0	0	0	0	0	0	0	0	0	0	0	0	0	0	0	0	0	0	0	0	0	0	0	0
OTU01506	0	0	0	0	0	0	0	0	0	0	0	0	0	0	0	0	0	0	0	0	0	0	0	0	0	0	0	0	0	0	0	0	96	0	0	0	0	0	0	0	0	0	0	0	0	0	0	2	0
OTU01507	0	0	0	0	0	0	0	0	0	0	0	0	0	0	0	0	0	0	8	0	0	1	16	0	67	0	0	0	0	0	0	0	0	0	0	0	0	0	0	0	0	0	0	0	6	0	0	0	0
OTU01508	0	0	0	0	0	0	0	0	0	0	0	0	0	0	0	0	0	0	0	0	0	0	0	0	0	0	0	0	0	0	0	0	0	0	0	0	0	0	0	0	0	98	0	0	0	0	0	0	0
OTU01509	0	29	0	0	0	0	0	0	0	0	0	0	0	2	0	0	0	0	0	67	0	0	0	0	0	0	0	0	0	0	0	0	0	0	0	0	0	0	0	0	0	0	0	0	0	0	0	0	0
OTU01510	0	0	0	0	0	0	0	0	0	0	0	0	0	0	0	0	0	0	0	0	0	0	0	0	0	0	0	0	0	0	0	0	0	0	0	0	0	0	0	0	0	0	0	0	0	0	0	0	0
OTU01511	0	0	0	0	0	1	0	0	0	0	0	0	0	0	0	97	0	0	0	0	0	0	0	0	0	0	0	0	0	0	0	0	0	0	0	0	0	0	0	0	0	0	0	0	0	0	0	0	0
OTU01512	0	0	0	0	11	0	0	0	0	0	0	0	0	0	0	0	0	0	0	0	1	0	0	0	0	0	0	0	0	0	0	0	0	0	0	3	0	2	0	0	0	0	0	0	16	0	0	0	5
OTU01513	0	0	0	0	0	0	2	0	0	5	0	0	0	0	0	0	0	0	1	0	42	0	0	0	5	0	0	0	0	0	0	0	0	0	0	3	0	1	3	3	0	0	0	0	0	0	4	0	0
OTU01514	0	0	0	0	0	0	0	0	0	0	0	0	0	0	0	0	0	0	0	0	0	0	0	0	0	0	0	0	0	0	0	0	0	0	96	0	0	0	0	0	0	0	0	0	0	0	0	0	0
OTU01515	0	0	0	0	0	0	0	0	0	0	0	0	0	0	0	0	0	0	0	0	0	0	0	0	97	0	0	0	0	0	0	0	0	0	0	0	0	0	0	0	0	0	0	0	0	0	0	0	0
OTU01516	0	0	0	0	0	0	0	0	0	0	0	0	0	0	0	3	0	0	4	13	0	0	3	0	41	0	0	0	0	0	0	0	0	0	0	0	0	0	0	0	0	0	0	0	0	0	0	0	0
OTU01517	0	0	0	0	0	0	0	0	0	0	0	0	0	0	0	0	0	0	0	0	0	0	0	0	0	0	0	0	0	0	0	0	0	0	0	0	0	0	0	0	0	0	0	0	0	0	97	0	0
OTU01518	0	0	0	0	0	0	0	0	0	0	0	0	0	0	0	0	0	0	0	0	0	0	0	0	0	0	0	0	0	0	0	0	0	0	0	0	0	0	0	0	0	0	0	0	0	0	0	0	0
OTU01519	0	0	0	0	0	0	0	0	0	0	0	0	0	0	0	0	0	0	2	0	0	0	5	0	1	0	0	0	0	0	0	0	0	1	0	0	0	0	0	0	0	0	0	0	0	85	0	0	0
OTU01520	0	0	0	0	0	0	0	0	0	0	0	0	0	0	0	0	0	0	0	0	0	0	0	97	0	0	0	0	0	0	0	0	0	0	0	0	0	0	0	0	0	0	0	0	0	0	0	0	0
OTU01521	0	0	0	0	3	2	0	0	0	0	0	0	1	2	0	15	0	0	0	0	0	0	0	0	0	0	0	0	2	5	0	0	0	0	0	0	0	0	0	0	0	0	0	0	3	0	7	0	0
OTU01522	0	0	84	0	0	0	0	0	0	0	0	0	0	0	0	0	12	0	0	0	0	0	0	0	0	0	0	0	0	0	0	0	0	0	0	0	0	0	0	0	0	0	0	0	0	0	0	0	0
OTU01523	0	0	2	0	0	1	0	0	14	4	6	0	0	0	4	1	1	0	0	0	0	0	0	0	2	0	0	0	0	0	0	0	0	2	0	0	1	0	0	0	6	0	0	0	0	1	0	0	0
OTU01524	0	0	0	0	96	0	0	0	0	0	0	0	0	0	0	0	0	0	0	0	0	0	0	0	0	0	0	0	0	0	0	0	0	0	0	0	0	0	0	0	0	0	0	0	0	0	0	0	0
OTU01525	0	4	0	0	0	2	0	0	0	0	0	0	0	0	51	0	0	0	0	0	1	0	0	0	0	0	0	0	2	0	0	0	0	0	0	0	0	0	0	0	0	0	0	0	0	0	0	0	0
OTU01526	0	0	0	0	0	0	0	0	0	0	0	0	0	0	0	0	0	0	0	0	0	0	0	0	95	0	0	0	0	0	0	0	0	0	0	0	0	0	0	0	0	0	0	0	0	1	0	0	0
OTU01527	0	0	0	0	0	0	0	0	0	0	0	0	0	0	0	0	0	0	0	0	0	0	0	0	0	0	0	0	0	1	0	0	0	0	0	0	0	0	0	0	0	0	0	0	0	0	0	0	0
OTU01528	0	0	0	0	0	0	2	3	0	0	0	0	0	0	0	0	2	0	0	0	2	3	0	0	0	0	0	3	0	0	0	1	0	0	0	6	0	0	0	0	0	0	0	0	0	0	0	0	0
OTU01529	0	0	0	0	0	0	4	0	0	0	0	0	0	0	0	0	0	0	0	0	0	0	0	0	0	0	0	0	0	0	0	0	0	89	0	0	0	0	0	0	0	0	0	0	0	0	0	0	3
OTU01530	0	0	0	0	0	0	0	0	8	0	0	0	0	0	0	0	0	0	0	0	0	5	6	0	0	0	0	0	0	0	0	0	0	68	0	0	0	0	0	0	0	0	0	0	0	3	0	0	0
OTU01531	0	0	0	0	0	0	0	0	0	0	0	0	0	0	0	0	0	0	0	0	0	0	0	0	0	0	0	0	0	0	0	0	0	0	0	0	0	0	0	0	0	0	0	0	0	0	0	0	0
OTU01532	0	0	0	0	95	0	0	0	0	0	0	0	0	0	0	0	0	0	0	0	0	0	0	0	0	0	0	0	0	0	0	0	0	0	0	0	0	0	0	0	0	0	0	0	0	0	0	0	0
OTU01533	1	0	0	0	0	0	0	1	0	0	0	1	2	0	0	0	0	0	0	0	0	0	4	0	4	2	0	4	0	5	0	0	0	34	3	0	0	0	1	0	1	2	0	0	0	4	0	0	1
OTU01534	0	0	0	0	0	0	0	0	0	0	0	0	0	0	0	0	0	0	0	0	0	0	0	0	0	0	0	0	0	0	0	0	93	0	0	0	0	0	0	0	0	0	0	0	0	0	0	2	0
OTU01535	0	0	0	0	0	0	0	0	0	0	0	0	0	0	0	0	0	0	0	0	0	0	0	0	0	0	0	0	0	0	0	0	0	0	0	0	0	0	0	0	0	0	0	0	0	0	0	0	0
OTU01536	0	0	0	0	0	0	0	0	0	0	0	0	0	0	0	0	0	0	0	0	0	0	0	0	0	0	0	0	0	0	0	0	0	0	0	0	0	0	0	0	0	0	0	0	0	0	0	0	0
OTU01537	0	0	0	0	0	0	0	0	0	0	0	29	0	0	0	0	0	0	0	0	0	0	0	0	0	0	0	0	66	0	0	0	0	0	0	0	0	0	0	0	0	0	0	0	0	0	0	0	0
OTU01538	0	0	0	1	0	0	0	0	1	1	0	4	1	0	0	0	0	0	13	1	0	0	0	0	1	4	0	9	0	5	0	0	0	7	0	0	0	0	0	1	0	0	25	0	1	5	1	3	1
OTU01539	0	0	0	0	0	0	0	0	0	0	0	0	0	0	0	0	0	0	0	0	0	0	0	0	0	0	0	0	1	0	0	0	0	0	0	0	0	0	0	0	0	0	0	0	0	0	0	0	0
OTU01540	7	0	0	0	4	0	2	0	0	0	0	0	0	1	0	1	0	0	0	0	0	6	0	0	1	32	0	0	0	0	0	0	0	0	0	0	0	0	0	0	0	9	0	0	0	7	0	0	0
OTU01541	0	0	0	0	0	0	0	0	0	0	0	0	0	0	0	0	0	0	0	0	0	0	0	0	0	0	0	0	0	0	0	0	0	0	0	0	0	0	0	0	93	0	0	0	0	0	0	0	0
OTU01542	0	0	0	0	0	0	0	0	0	0	0	94	0	0	0	0	0	0	0	0	0	0	0	0	0	0	0	0	0	0	0	0	0	0	0	0	0	0	0	0	0	0	0	0	0	0	0	0	0
OTU01543	0	0	0	0	0	0	0	0	0	0	0	0	0	0	0	0	0	0	0	0	0	0	0	0	0	0	0	0	0	0	0	0	0	0	0	0	0	0	0	0	0	0	0	0	0	0	0	0	0
OTU01544	0	0	0	0	0	0	0	0	0	0	0	0	0	0	0	0	0	0	0	0	0	0	0	0	0	0	0	0	0	0	0	0	0	0	0	0	0	0	0	0	0	0	0	0	0	0	0	0	0
OTU01545	0	0	0	0	0	0	0	0	0	0	0	0	0	0	0	0	0	0	0	0	0	0	0	0	0	0	0	0	0	0	0	0	0	0	0	0	0	0	0	0	0	0	0	0	0	0	0	0	0
OTU01546	0	0	0	0	0	0	0	0	0	65	0	0	0	0	0	0	0	0	0	0	0	0	0	0	0	4	1	0	0	0	0	0	0	1	0	0	0	0	0	0	0	0	0	0	0	0	0	0	0
OTU01547	0	0	0	0	0	0	0	67	0	0	0	0	0	0	0	0	1	0	1	0	0	0	0	0	1	0	0	14	0	0	0	0	0	0	0	0	0	0	0	0	0	0	0	0	0	0	0	0	0
OTU01548	0	0	0	0	0	0	45	0	0	0	0	0	0	0	16	0	0	0	0	0	0	0	0	0	0	0	0	0	0	0	0	0	0	0	0	20	0	0	0	0	0	0	0	0	0	0	0	0	0
OTU01549	0	0	0	0	0	0	0	0	0	0	4	0	0	0	0	0	0	0	0	0	0	0	0	0	0	0	90	0	0	0	0	0	0	0	0	0	0	0	0	0	0	0	0	0	0	0	0	0	0
OTU01550	0	0	0	0	0	0	0	0	0	0	0	0	0	0	0	0	0	0	0	0	0	0	0	0	0	0	0	0	0	0	0	0	0	0	0	0	0	0	0	0	0	0	0	0	0	0	0	0	0
OTU01551	0	0	0	0	93	0	0	0	0	0	0	0	0	0	0	0	0	0	0	0	0	0	0	0	0	0	0	0	0	0	0	0	0	0	0	0	0	0	0	0	0	0	0	0	0	0	0	0	0
OTU01552	0	0	0	0	93	0	0	0	0	0	0	0	0	0	0	0	0	0	0	0	0	0	0	0	0	0	0	0	0	0	0	0	0	0	0	0	0	0	0	0	0	0	0	0	0	0	0	0	0
OTU01553	0	8	0	0	0	6	0	0	0	0	0	0	0	0	0	0	0	0	0	1	34	0	0	0	0	0	0	0	0	4	0	0	2	0	0	0	0	0	0	0	0	17	0	0	0	0	12	0	0
OTU01554	0	0	0	1	0	1	0	7	0	0	0	0	0	1	0	0	0	12	0	7	0	0	0	1	0	0	0	0	0	1	0	31	2	0	2	0	1	0	2	0	0	0	0	0	0	0	0	6	0
OTU01555	0	0	0	0	0	0	0	0	0	0	0	0	0	90	0	0	0	0	0	0	0	0	0	0	0	0	0	0	0	0	0	0	0	0	0	0	0	0	0	3	0	0	0	0	0	0	0	0	0
OTU01556	0	1	0	7	0	0	0	0	0	0	17	0	0	0	0	0	0	3	0	0	0	0	0	0	0	0	0	1	0	4	0	0	0	2	0	0	1	31	0	0	0	1	0	0	0	0	0	0	0
OTU01557	0	0	0	0	0	0	0	0	0	0	0	0	0	0	0	0	0	0	0	0	0	0	0	0	0	0	0	0	0	0	0	0	0	0	0	0	0	0	0	0	0	0	0	0	0	0	0	0	0
OTU01558	0	0	0	0	0	0	0	83	0	0	0	0	0	0	0	0	0	0	0	0	0	0	0	0	1	0	0	0	0	0	0	0	0	0	0	0	0	0	0	0	0	0	0	0	0	0	0	0	0
OTU01559	0	1	0	0	0	0	0	0	0	0	0	0	0	0	0	0	0	0	0	0	0	0	0	0	0	0	0	0	0	0	0	0	0	0	0	0	0	0	0	0	0	0	0	0	0	0	0	0	0
OTU01560	2	0	0	0	0	3	0	0	0	0	0	0	0	0	0	0	0	0	0	0	0	0	0	0	2	0	0	0	0	0	0	0	0	0	0	0	0	0	0	5	0	0	0	0	2	0	0	0	0
OTU01561	0	0	0	0	0	0	0	0	0	0	2	0	0	0	0	0	0	6	0	0	0	0	0	0	0	0	81	0	0	0	0	0	0	0	0	1	0	0	0	0	0	0	0	3	0	0	0	0	0
OTU01562	0	0	0	0	0	0	0	24	0	0	0	0	0	0	0	0	0	0	0	0	0	0	0	0	0	0	0	0	0	0	0	0	0	0	0	0	0	0	0	0	0	0	0	0	0	0	0	0	0
OTU01563	0	28	0	0	0	0	0	0	0	0	0	0	0	0	0	0	0	0	0	0	0	0	0	0	0	0	15	0	0	0	0	0	0	0	0	0	0	0	0	0	0	0	12	0	0	0	0	0	0
OTU01564	0	0	0	0	0	1	0	0	0	2	0	0	0	0	81	0	0	0	0	0	1	0	0	0	0	0	0	0	0	0	2	0	0	0	0	0	0	1	0	0	0	0	0	0	0	0	0	0	0
OTU01565	0	0	0	0	0	0	0	0	0	0	0	0	0	0	0	0	0	0	0	0	0	0	0	0	0	93	0	0	0	0	0	0	0	0	0	0	0	0	0	0	0	0	0	0	0	0	0	0	0
OTU01566	6	0	0	0	0	0	0	0	0	0	0	2	0	0	0	0	0	0	0	0	0	0	0	0	2	0	0	1	0	0	1	0	0	0	0	0	59	0	0	0	0	0	8	0	0	1	1	0	0
OTU01567	0	0	0	7	0	0	0	7	0	0	0	0	0	0	0	0	0	0	5	0	0	0	0	0	4	7	0	0	0	0	0	0	0	0	0	0	27	0	0	0	0	1	0	0	0	0	0	0	4
OTU01568	0	0	0	1	3	0	0	0	2	0	0	0	0	0	0	0	1	0	0	0	0	0	7	50	0	1	0	0	0	1	1	0	0	1	5	2	1	2	1	0	0	0	0	0	1	0	0	0	0
OTU01569	0	0	0	0	0	50	0	0	0	0	0	0	0	0	0	0	0	0	0	42	0	0	0	0	0	0	0	0	0	0	0	0	0	0	0	0	0	0	0	0	0	0	0	0	0	0	0	0	0
OTU01570	0	77	0	0	0	0	0	0	0	0	0	0	0	0	0	0	0	0	0	0	0	0	0	0	0	0	0	0	0	0	0	0	0	0	0	0	0	0	0	0	0	0	0	0	0	0	0	0	0
OTU01571	0	0	0	0	0	0	0	0	0	0	0	0	0	0	0	0	0	0	0	0	0	0	0	0	0	0	0	0	0	0	0	0	0	0	0	0	0	0	0	0	0	0	0	0	0	0	0	0	0
OTU01572	0	0	0	0	0	0	0	0	0	0	0	0	0	0	0	0	0	0	0	0	0	0	0	0	0	0	0	0	1	0	0	0	0	0	0	0	0	0	0	0	0	0	0	0	0	0	0	0	0
OTU01573	0	0	0	0	2	0	0	0	0	0	1	65	0	0	0	0	0	0	0	0	0	0	1	0	0	10	0	3	0	0	0	0	0	0	0	0	0	0	0	0	0	1	0	0	0	2	0	5	0
OTU01574	0	0	0	0	7	0	0	0	0	0	0	51	0	0	0	0	0	0	0	1	0	0	3	0	7	5	0	7	0	0	0	0	0	0	0	0	0	0	0	0	0	0	0	0	0	1	0	8	0
OTU01575	0	0	0	0	9	0	0	0	0	0	0	0	0	0	0	0	0	0	0	1	0	0	0	0	0	0	0	0	0	0	0	0	0	0	0	0	0	48	0	0	0	0	0	0	0	0	0	0	0
OTU01576	0	0	0	3	0	0	0	0	0	0	0	7	0	0	0	0	0	0	0	0	0	0	0	0	0	4	0	0	0	0	0	0	0	0	0	0	0	0	0	0	0	0	0	0	0	0	0	0	0
OTU01577	0	0	0	0	0	0	1	0	0	0	0	0	0	0	6	0	17	0	0	0	0	1	0	0	1	0	0	3	0	0	0	15	0	0	0	2	0	0	0	0	0	0	0	0	0	0	0	0	0
OTU01578	0	0	0	0	0	0	0	39	0	0	0	0	0	0	0	0	0	0	8	0	0	0	0	0	16	12	0	0	0	0	0	0	0	0	0	0	0	0	0	0	0	2	0	0	0	0	0	0	0
OTU01579	0	0	0	0	0	0	0	0	0	0	0	0	0	0	0	0	0	0	0	0	0	0	0	0	92	0	0	0	0	0	0	0	0	0	0	0	0	0	0	0	0	0	0	0	0	0	0	0	0
OTU01580	0	0	0	0	0	0	0	0	0	0	0	0	0	0	1	0	0	0	0	0	0	0	0	90	0	0	0	0	0	0	0	0	0	0	0	0	0	0	0	0	0	0	0	0	0	0	0	0	0
OTU01581	0	0	0	0	0	0	0	0	0	0	0	0	0	0	0	0	0	0	0	0	0	0	0	0	66	0	0	0	0	0	0	0	0	0	0	0	0	0	0	0	0	0	14	0	0	0	12	0	0
OTU01582	0	0	0	0	0	0	0	0	0	1	0	2	0	0	0	0	1	0	0	0	0	0	0	0	0	0	0	0	0	0	1	0	0	2	84	0	0	0	0	0	0	0	0	0	0	0	0	0	0
OTU01583	0	0	0	0	0	0	0	0	3	0	0	2	0	0	0	0	1	6	0	0	0	0	6	0	2	0	0	1	0	0	11	1	0	0	0	0	0	0	2	0	0	0	0	0	0	1	0	51	0
OTU01584	0	0	0	1	0	0	0	0	0	1	0	0	0	0	0	0	0	0	0	0	0	0	0	0	0	3	81	0	0	0	0	0	0	0	0	0	0	0	0	2	0	0	0	0	0	0	0	0	0
OTU01585	0	0	0	0	5	0	2	0	0	0	0	0	0	0	0	0	0	1	0	0	0	0	0	0	0	0	0	0	0	4	0	0	0	0	0	0	0	0	0	0	0	0	0	0	0	0	0	0	0
OTU01586	1	0	0	0	0	0	0	0	0	0	0	1	0	0	0	0	0	0	0	0	0	0	0	0	2	2	0	0	0	27	1	0	0	0	0	0	0	0	0	1	1	0	0	6	0	0	0	1	0
OTU01587	0	0	0	0	0	0	0	0	0	0	0	0	0	0	0	0	0	0	0	0	0	0	0	0	0	0	0	0	0	0	0	52	0	0	0	0	0	0	0	0	0	0	0	0	0	0	0	0	0
OTU01588	0	0	0	0	0	0	0	0	0	0	0	90	0	0	0	0	0	0	0	0	0	0	0	0	0	0	0	0	1	0	0	0	0	0	0	0	0	0	0	0	0	0	0	0	0	0	0	0	1
OTU01589	0	0	0	0	0	0	0	0	0	0	0	0	0	0	0	0	0	0	0	0	0	0	0	0	0	0	0	0	0	0	0	0	0	0	0	0	0	0	0	0	0	0	0	0	0	0	0	0	0
OTU01590	0	0	0	0	0	0	0	0	0	0	0	0	0	0	1	0	0	0	0	80	0	0	0	0	0	0	0	0	0	0	0	0	0	0	0	0	0	0	0	0	0	0	0	0	0	0	0	0	0
OTU01591	0	0	0	0	0	0	0	0	0	0	0	0	0	0	0	0	0	0	0	0	0	0	0	0	0	0	0	0	0	0	0	0	0	0	0	0	78	0	4	0	0	0	0	0	0	0	0	0	0
OTU01592	0	2	0	25	0	0	0	0	0	0	0	0	0	6	0	0	0	28	1	1	1	0	0	0	0	0	0	0	0	0	0	0	1	1	0	0	0	0	0	0	0	0	1	0	0	0	0	1	1
OTU01593	0	0	0	0	0	0	0	0	0	0	0	0	0	0	0	0	0	0	0	0	0	0	0	0	0	1	0	0	0	0	0	0	0	0	0	0	0	0	0	1	0	0	89	0	0	0	0	0	0
OTU01594	32	0	0	0	0	0	0	0	0	0	0	0	0	35	0	0	0	1	0	0	0	8	0	0	0	3	0	0	0	3	0	0	0	0	0	0	0	0	0	0	0	0	0	0	0	1	0	0	0
OTU01595	1	0	0	0	1	0	0	0	0	0	1	0	0	4	0	7	0	9	0	0	0	0	0	0	3	0	0	2	0	0	38	0	2	1	0	0	0	0	0	0	0	0	0	2	3	2	0	1	0
OTU01596	0	0	38	0	0	0	0	0	0	0	0	0	0	0	0	0	53	0	0	0	0	0	0	0	0	0	0	0	0	0	0	0	0	0	0	0	0	0	0	0	0	0	0	0	0	0	0	0	0
OTU01597	54	0	0	0	0	0	0	0	0	0	0	0	0	9	0	0	0	0	0	0	0	0	0	0	2	0	0	0	0	0	1	0	0	0	0	0	0	0	0	0	0	0	13	0	0	2	0	0	0
OTU01598	0	0	0	0	0	0	0	0	0	0	0	0	0	0	0	0	0	0	0	0	0	0	1	0	0	0	0	0	0	0	0	0	0	0	0	0	0	0	0	0	0	90	0	0	0	0	0	0	0
OTU01599	1	0	0	0	0	0	0	0	0	0	0	1	0	0	0	0	0	1	0	0	0	0	1	0	4	5	0	0	0	4	1	0	1	1	0	0	25	0	3	0	0	1	0	0	0	3	0	0	0
OTU01600	0	0	0	0	0	0	0	0	0	0	0	0	0	0	0	0	0	0	0	0	0	0	49	0	0	0	0	0	0	0	0	0	0	0	0	0	0	0	0	0	0	0	0	0	0	41	0	0	0
OTU01601	0	0	0	0	3	0	0	0	0	0	0	0	0	0	0	0	0	0	0	0	0	0	0	0	0	61	0	26	0	0	0	0	0	0	0	0	0	0	0	0	0	0	0	0	0	0	0	0	0
OTU01602	0	0	0	0	0	0	0	0	0	30	0	0	0	0	0	0	0	0	0	0	0	0	0	0	0	60	0	0	0	0	0	0	0	0	0	0	0	0	0	0	0	0	0	0	0	0	0	0	0
OTU01603	0	0	0	0	0	0	0	0	0	1	0	0	0	0	0	0	0	0	0	0	0	0	0	0	0	0	0	0	0	0	0	0	1	0	0	0	0	0	0	0	0	0	25	0	0	0	0	0	0
OTU01604	0	0	0	0	0	0	0	0	0	0	0	0	0	0	0	0	0	0	0	0	0	0	0	0	0	0	0	0	0	0	0	0	0	0	0	0	0	0	0	0	0	0	0	78	0	0	0	0	0
OTU01605	0	0	0	2	0	0	0	0	0	0	0	0	0	0	31	9	0	0	1	0	1	3	0	0	0	3	0	0	3	1	0	0	0	0	0	0	3	0	0	0	0	3	1	0	0	1	4	0	0
OTU01606	0	0	0	0	0	0	0	0	0	0	0	85	0	0	0	0	0	0	0	0	0	0	0	0	0	0	0	0	5	0	0	0	0	0	0	0	0	0	0	0	0	0	0	0	0	0	0	0	0
OTU01607	0	0	0	0	0	0	0	0	0	0	15	0	0	0	0	0	0	0	0	0	0	0	0	0	0	0	75	0	0	0	0	0	0	0	0	0	0	0	0	0	0	0	0	0	0	0	0	0	0
OTU01608	0	0	0	0	0	0	0	0	90	0	0	0	0	0	0	0	0	0	0	0	0	0	0	0	0	0	0	0	0	0	0	0	0	0	0	0	0	0	0	0	0	0	0	0	0	0	0	0	0
OTU01609	0	0	0	0	0	0	0	0	0	0	0	0	0	0	0	0	0	0	0	0	0	0	0	0	0	0	0	0	0	0	0	0	0	0	0	0	0	0	0	0	0	0	0	0	86	0	0	0	0
OTU01610	0	17	0	0	0	0	0	1	0	0	0	0	3	1	0	0	0	0	0	0	0	0	0	0	0	0	0	1	46	0	0	0	1	0	0	0	0	10	0	0	0	2	0	0	1	1	0	0	0
OTU01611	0	0	0	0	0	0	0	0	0	0	0	0	0	0	0	0	0	0	0	0	0	0	0	0	18	45	0	0	0	0	0	0	0	0	0	0	0	0	0	0	0	27	0	0	0	0	0	0	0
OTU01612	0	0	0	0	0	0	0	0	0	0	0	0	0	0	0	0	0	0	0	0	0	0	0	0	0	0	0	0	0	0	0	0	0	0	0	0	0	0	0	0	0	0	0	0	0	0	0	0	0
OTU01613	0	0	0	0	0	0	0	0	0	0	0	0	0	85	0	0	0	0	0	0	0	0	0	0	0	2	0	0	0	1	0	0	1	0	0	1	0	0	0	0	0	0	0	0	0	0	0	0	0
OTU01614	1	0	0	0	0	0	0	0	0	0	0	0	0	88	0	0	0	0	0	0	0	0	0	0	0	0	0	0	0	0	0	0	0	0	0	0	0	0	0	0	0	0	0	0	0	0	0	0	0
OTU01615	0	49	0	0	0	0	0	0	0	0	0	0	0	6	0	0	0	0	0	1	0	0	1	0	0	0	0	0	0	1	0	0	0	0	0	0	2	1	1	0	0	1	0	0	0	0	0	0	0
OTU01616	0	0	0	12	0	0	3	3	0	0	0	0	0	0	0	0	6	0	9	0	0	4	0	0	2	31	0	3	0	0	0	0	0	0	0	0	4	0	0	0	0	0	0	0	0	0	1	0	0
OTU01617	0	0	0	0	0	0	0	0	0	0	0	0	0	0	0	0	0	0	0	0	0	0	0	0	0	0	0	0	0	0	0	90	0	0	0	0	0	0	0	0	0	0	0	0	0	0	0	0	0
OTU01618	61	0	0	0	0	1	0	0	0	0	0	0	0	2	24	0	0	0	0	0	0	0	0	0	0	0	0	0	0	0	0	0	0	0	0	0	0	0	0	0	0	0	0	0	0	0	0	0	0
OTU01619	0	0	0	0	0	0	0	0	0	0	0	0	0	2	0	0	0	0	4	0	0	0	5	0	1	1	0	1	0	0	0	0	0	26	14	0	1	0	0	0	0	2	0	0	0	5	0	0	26
OTU01620	0	0	0	89	0	0	0	0	0	0	0	0	0	0	0	0	0	0	0	0	0	0	0	0	0	0	0	0	0	0	0	0	0	0	0	0	0	0	0	0	0	0	0	0	0	0	0	0	0
OTU01621	0	0	0	0	0	0	0	0	0	0	0	0	0	0	0	0	0	0	0	0	0	0	0	0	0	0	0	89	0	0	0	0	0	0	0	0	0	0	0	0	0	0	0	0	0	0	0	0	0
OTU01622	0	0	0	0	1	39	0	0	0	0	0	0	0	0	0	0	0	0	0	0	0	47	0	0	0	0	0	0	0	0	0	0	0	0	0	0	0	0	0	0	0	0	0	0	0	0	0	0	0
OTU01623	0	0	0	0	0	0	0	0	0	0	0	0	0	0	0	0	0	0	0	0	0	0	0	0	0	0	0	0	0	0	0	0	0	0	0	0	0	0	0	0	0	0	0	0	0	0	0	0	0
OTU01624	0	0	0	0	0	0	0	0	0	0	0	0	0	0	0	0	0	0	85	0	0	4	0	0	0	0	0	0	0	0	0	0	0	0	0	0	0	0	0	0	0	0	0	0	0	0	0	0	0
OTU01625	0	0	0	0	0	0	0	0	0	0	67	0	0	0	0	0	0	0	0	0	0	0	0	0	0	0	22	0	0	0	0	0	0	0	0	0	0	0	0	0	0	0	0	0	0	0	0	0	0
OTU01626	0	0	0	0	0	0	0	0	0	0	0	0	0	0	0	0	0	0	0	0	0	0	0	0	0	0	0	0	0	0	0	0	0	0	0	0	0	0	0	0	0	0	0	86	0	0	0	0	0
OTU01627	0	0	0	0	0	0	0	0	0	0	0	48	0	0	0	1	0	3	0	0	0	0	0	0	0	0	0	0	0	0	5	0	0	0	0	0	0	0	0	0	0	0	0	0	0	0	0	0	0
OTU01628	0	0	30	0	0	0	0	0	1	0	0	0	0	0	0	0	40	0	0	0	0	0	0	0	1	2	0	0	0	0	0	0	0	1	0	0	0	0	4	0	0	2	0	0	0	0	0	1	0
OTU01629	0	0	0	0	0	0	0	0	0	0	0	0	0	0	0	0	0	0	0	0	0	0	0	0	0	0	0	0	0	0	0	0	0	0	0	0	0	0	0	0	0	0	0	0	0	4	0	0	0
OTU01630	0	0	0	0	0	0	0	0	0	0	0	0	0	0	0	0	0	0	0	0	0	0	0	0	7	0	0	0	0	0	0	0	0	0	0	0	0	0	0	0	0	0	0	0	0	0	81	0	0
OTU01631	0	0	0	0	0	0	0	0	0	0	0	0	0	0	0	0	0	0	0	0	0	0	0	0	0	0	0	0	0	0	0	0	0	0	0	0	0	0	0	0	0	0	0	0	0	0	0	0	0
OTU01632	0	0	0	0	0	0	0	0	0	0	0	4	0	0	0	0	0	0	0	0	0	0	0	0	0	0	0	0	84	0	0	0	0	0	0	0	0	0	0	0	0	0	0	0	0	0	0	0	0
OTU01633	0	0	0	0	0	59	0	0	0	0	0	0	0	0	0	0	0	0	0	28	0	0	0	0	0	0	0	0	0	0	0	0	0	0	0	0	0	0	0	0	0	0	0	0	0	0	0	0	0
OTU01634	0	0	0	0	0	0	0	0	0	0	0	0	0	0	0	0	0	0	1	0	0	0	0	0	0	0	0	0	0	0	0	16	0	0	0	0	0	0	0	0	0	0	0	0	0	0	0	0	0
OTU01635	0	0	0	0	0	0	0	0	0	0	0	0	0	0	0	0	0	0	0	0	0	0	0	87	0	0	0	0	0	0	0	0	0	0	0	0	0	0	0	0	0	0	0	0	0	0	0	0	0
OTU01636	0	0	0	0	0	0	0	0	0	0	0	0	0	0	2	10	0	0	0	0	6	0	0	47	17	0	0	2	0	0	0	0	0	0	0	0	0	0	0	0	0	0	0	0	0	0	0	0	0
OTU01637	0	1	0	11	0	0	3	16	14	0	0	7	0	0	0	0	0	0	0	0	0	0	0	0	0	0	0	0	0	0	0	16	0	0	6	0	0	0	0	0	0	0	0	0	0	2	0	0	1
OTU01638	0	0	0	0	0	0	0	0	0	0	0	0	0	0	0	0	0	0	0	0	0	0	0	0	0	0	0	87	0	0	0	0	0	0	0	0	0	0	0	0	0	0	0	0	0	0	0	0	0
OTU01639	0	0	0	0	0	0	0	0	0	0	0	0	0	0	0	0	0	0	0	0	0	0	0	0	0	0	0	0	0	0	0	0	0	0	0	0	0	0	0	0	0	0	0	0	0	0	0	0	0
OTU01640	1	0	0	0	0	1	0	0	0	0	0	0	0	0	0	0	0	0	0	3	0	0	0	0	0	0	0	0	0	0	0	0	0	0	0	0	0	0	0	0	0	5	0	0	8	0	1	0	0
OTU01641	0	0	0	0	0	0	0	0	0	0	0	0	0	0	0	0	0	0	0	0	0	0	0	0	0	0	0	0	0	0	0	0	0	0	0	0	0	0	0	0	0	0	0	0	0	0	0	0	0
OTU01642	0	0	0	0	0	1	0	0	0	0	0	0	0	0	0	6	0	0	0	0	0	0	0	0	0	0	0	0	0	0	0	0	0	0	0	0	0	0	0	0	0	0	0	0	0	0	75	0	0
OTU01643	0	0	0	0	0	0	0	0	0	0	0	0	0	0	0	0	0	0	0	0	0	0	0	0	0	0	0	0	0	0	0	0	0	0	87	0	0	0	0	0	0	0	0	0	0	0	0	0	0
OTU01644	0	0	0	0	0	0	0	81	0	0	0	0	0	0	0	0	0	0	3	0	0	0	0	0	0	0	0	0	0	0	0	0	0	0	0	0	0	0	0	0	0	0	0	0	0	0	0	0	0
OTU01645	0	0	1	1	0	0	0	0	0	0	0	0	0	0	15	0	2	0	1	0	0	0	1	20	0	0	0	0	0	0	0	3	0	0	0	0	0	0	1	0	24	0	0	1	0	0	0	1	0
OTU01646	0	0	2	0	0	0	0	0	2	0	0	0	0	0	0	0	3	0	0	0	0	0	0	0	0	0	0	0	0	2	3	1	0	1	0	0	0	0	3	0	2	0	0	47	0	5	0	0	0
OTU01647	0	0	0	0	0	4	0	0	0	0	0	0	1	0	0	0	0	0	0	0	0	0	0	0	0	0	0	0	1	0	0	0	0	0	0	0	0	0	0	0	0	0	0	0	2	0	0	0	64
OTU01648	0	0	0	0	0	0	0	0	0	0	0	0	0	0	14	0	0	0	0	0	23	0	0	0	0	0	0	0	0	0	0	0	0	0	0	0	0	0	0	0	0	0	0	0	0	0	0	0	0
OTU01649	0	0	0	0	0	0	1	0	0	0	0	0	0	7	0	0	0	0	0	0	0	1	0	0	12	0	0	0	0	0	12	1	2	0	0	0	0	0	0	0	0	17	0	1	0	0	0	0	0
OTU01650	0	0	0	0	0	0	0	0	0	0	0	18	0	0	0	0	0	0	0	0	0	0	0	0	0	0	0	0	0	0	0	0	0	4	0	0	0	0	0	0	0	0	0	0	0	0	0	0	63
OTU01651	0	0	0	0	0	0	0	0	0	0	0	0	0	0	0	0	0	0	0	0	0	0	0	0	0	0	0	0	0	0	76	0	0	0	0	0	0	0	0	0	0	0	0	0	0	3	0	0	0
OTU01652	0	0	0	0	0	0	0	0	0	0	0	0	0	0	0	0	0	0	0	0	0	0	0	0	0	0	0	0	0	0	0	0	0	0	0	0	0	24	0	0	0	0	0	0	0	0	0	0	0
OTU01653	0	0	0	0	0	0	0	0	0	0	0	0	5	0	0	0	0	0	0	0	0	0	0	0	0	0	0	0	80	0	0	0	0	0	0	0	0	0	0	0	0	0	0	0	0	0	0	0	0
OTU01654	0	0	0	0	0	0	0	0	0	0	0	0	0	0	0	0	0	0	0	0	0	0	0	0	0	0	0	0	0	0	0	0	0	0	84	0	0	0	0	0	0	0	0	0	0	0	0	0	0
OTU01655	0	0	45	0	0	0	0	0	0	0	0	0	0	0	0	0	36	0	0	0	0	0	0	0	0	0	0	0	0	0	0	0	0	0	2	0	0	0	0	0	0	0	0	0	0	0	0	0	0
OTU01656	0	0	0	0	0	0	0	0	0	0	0	0	85	0	0	0	0	0	0	0	0	0	0	0	0	0	0	0	0	0	0	0	0	0	0	0	0	0	0	0	0	0	0	0	0	0	0	0	0
OTU01657	0	0	0	0	0	0	0	0	0	0	0	0	0	0	0	0	0	0	0	0	0	0	0	0	0	0	0	0	0	0	0	0	0	0	0	35	0	0	0	0	0	0	0	0	0	0	0	0	0
OTU01658	0	0	0	0	0	0	0	0	0	0	0	0	0	0	0	0	0	70	11	0	0	0	0	0	0	4	0	0	0	0	0	0	0	0	0	0	0	0	0	0	0	0	0	0	0	0	0	0	0
OTU01659	0	0	0	0	0	1	1	6	0	0	0	0	0	0	0	0	0	0	1	26	5	5	0	0	0	0	0	0	0	2	0	0	0	4	0	0	0	1	0	4	0	0	0	0	2	0	10	0	0
OTU01660	0	0	0	0	0	0	0	0	0	0	0	0	0	0	0	0	0	0	0	0	0	0	0	0	0	0	0	0	0	0	85	0	0	0	0	0	0	0	0	0	0	0	0	0	0	0	0	0	0
OTU01661	2	1	0	16	0	0	0	0	0	0	0	0	0	0	0	0	1	56	0	0	1	0	1	0	2	1	0	0	0	0	3	0	0	0	0	0	0	0	0	0	0	0	0	0	0	0	1	0	0
OTU01662	0	0	0	0	0	0	0	0	0	0	0	0	0	0	0	0	0	0	0	0	0	0	0	0	1	0	0	82	0	0	0	0	0	0	0	1	0	0	0	0	0	0	0	0	0	0	0	0	0
OTU01663	0	0	0	0	0	0	0	0	0	0	0	0	0	0	0	0	0	0	0	0	2	0	0	0	0	0	0	0	0	0	0	0	3	0	0	0	0	1	0	0	0	0	0	0	64	0	0	0	0
OTU01664	0	0	0	0	0	1	0	0	0	2	0	1	2	0	0	0	0	0	0	0	1	2	1	0	0	0	0	0	1	34	1	0	1	11	0	1	1	0	0	0	0	0	5	2	0	1	0	1	0
OTU01665	0	1	0	1	0	1	0	0	0	1	0	0	0	0	3	0	0	0	0	0	17	0	3	0	37	0	0	2	1	0	0	0	0	0	0	0	0	0	0	0	0	0	0	6	1	0	1	0	0
OTU01666	1	0	0	0	0	0	0	0	0	0	0	0	0	2	0	1	0	1	0	1	0	1	0	0	1	0	0	0	0	0	1	0	0	1	0	0	0	0	0	0	0	0	0	0	0	2	0	1	0
OTU01667	0	11	0	0	0	0	0	0	0	0	2	0	0	2	0	0	0	0	0	1	0	4	0	0	2	0	0	0	0	0	2	0	3	1	46	0	0	0	0	0	0	1	6	0	0	0	0	0	0
OTU01668	0	0	0	0	0	0	0	0	5	0	0	0	0	0	0	0	5	0	0	0	0	0	0	0	38	0	0	0	0	0	2	0	0	0	0	0	6	0	0	0	0	0	0	2	0	0	3	0	1
OTU01669	0	1	0	4	1	0	0	0	0	0	0	0	0	3	0	0	1	18	5	0	0	0	0	0	0	0	0	0	0	0	0	1	1	1	1	1	0	2	0	0	0	1	3	0	0	0	0	1	0
OTU01670	0	0	0	0	0	0	0	0	0	0	0	0	0	0	0	0	0	0	0	0	0	0	0	0	0	0	0	0	0	0	0	16	0	0	0	0	0	0	0	0	0	0	0	0	0	0	0	1	0
OTU01671	0	0	0	0	0	0	0	0	0	0	0	0	0	0	0	0	0	0	0	0	0	0	0	0	0	0	0	0	0	0	0	0	0	0	0	0	24	0	0	0	0	0	0	0	0	0	0	0	0
OTU01672	0	0	0	0	83	0	0	0	0	0	0	0	0	0	0	0	0	0	0	0	0	0	0	0	0	0	0	0	0	0	0	0	0	0	0	0	0	0	0	0	0	0	0	0	0	0	0	0	0
OTU01673	0	2	0	1	0	0	0	1	0	0	0	0	0	7	0	0	0	0	3	0	0	0	37	0	0	0	0	0	0	8	0	0	0	0	0	0	0	0	2	0	0	0	0	0	1	0	0	0	0
OTU01674	0	0	0	0	0	0	0	0	0	0	0	0	0	0	9	0	0	1	0	0	0	0	0	0	0	0	0	0	1	0	0	0	0	0	0	0	0	0	0	0	0	0	0	0	0	0	0	0	0
OTU01675	0	0	0	0	0	0	81	0	0	0	0	0	0	0	0	0	0	0	0	0	0	0	0	0	0	0	0	0	0	0	0	1	0	0	0	0	0	0	0	0	0	0	0	0	0	0	0	0	2
OTU01676	0	1	0	0	0	31	0	0	0	0	0	0	0	0	0	0	0	8	0	26	0	2	0	0	0	1	0	0	0	0	0	0	1	12	0	0	1	0	0	0	0	0	0	0	0	0	0	0	0
OTU01677	0	0	0	0	1	0	1	0	2	7	0	0	0	0	8	0	3	0	0	0	0	2	1	0	0	1	1	1	0	1	0	9	0	0	3	1	1	1	3	0	0	0	0	0	0	0	0	1	0
OTU01678	0	0	0	0	0	0	0	0	0	0	0	0	0	0	0	0	0	0	0	0	0	0	0	0	0	0	0	0	0	0	0	0	0	0	0	0	0	0	0	83	0	0	0	0	0	0	0	0	0
OTU01679	0	0	0	5	0	0	1	12	0	0	0	0	0	0	0	0	0	0	4	0	0	3	0	0	1	10	0	40	0	0	0	0	0	0	0	1	0	0	0	0	0	0	0	0	0	0	0	0	0
OTU01680	0	0	0	0	0	0	0	0	0	0	0	0	0	0	0	0	0	0	0	0	0	0	0	0	0	0	0	83	0	0	0	0	0	0	0	0	0	0	0	0	0	0	0	0	0	0	0	0	0
OTU01681	0	0	0	0	0	0	0	0	0	0	0	0	0	0	0	0	0	0	0	0	0	0	0	0	0	0	0	0	0	0	0	0	0	0	0	0	0	0	0	0	0	0	0	0	0	0	0	0	0
OTU01682	0	0	3	0	0	0	0	23	0	0	0	0	0	0	0	1	1	0	0	0	0	0	0	0	12	0	0	0	0	0	30	0	0	0	0	0	0	4	0	0	0	0	0	0	0	0	0	0	0
OTU01683	0	0	0	0	0	5	0	1	7	6	0	0	1	0	0	1	0	0	6	4	0	0	0	0	7	0	1	0	0	0	3	0	2	2	1	1	0	0	0	0	1	0	1	1	0	7	0	0	0
OTU01684	0	0	0	0	0	0	0	0	0	3	0	0	0	0	0	0	0	0	0	0	0	0	0	0	0	0	0	0	0	0	0	0	0	0	0	0	0	0	0	0	71	0	0	0	0	0	0	0	0
OTU01685	83	0	0	0	0	0	0	0	0	0	0	0	0	0	0	0	0	0	0	0	0	0	0	0	0	0	0	0	0	0	0	0	0	0	0	0	0	0	0	0	0	0	0	0	0	0	0	0	0
OTU01686	0	0	0	0	0	0	32	0	0	0	0	0	0	0	0	0	0	0	0	0	0	47	0	0	0	0	0	0	0	0	1	0	0	0	3	0	0	0	0	0	0	0	0	0	0	0	0	0	0
OTU01687	0	0	0	0	0	0	0	3	3	0	0	0	0	2	0	0	0	0	0	0	0	0	4	0	6	4	0	0	0	7	0	0	0	0	3	0	1	0	1	1	0	2	0	0	0	2	1	0	0
OTU01688	0	64	0	0	0	0	0	0	1	0	0	0	0	0	0	0	0	0	0	0	0	0	0	0	0	0	0	0	1	0	0	0	0	1	0	0	0	2	0	0	0	0	0	0	0	1	0	0	0
OTU01689	0	0	0	0	0	0	0	0	0	0	0	0	0	0	0	83	0	0	0	0	0	0	0	0	0	0	0	0	0	0	0	0	0	0	0	0	0	0	0	0	0	0	0	0	0	0	0	0	0
OTU01690	0	0	0	0	0	0	0	0	0	0	0	0	0	0	0	0	0	0	0	0	0	0	0	0	8	0	0	0	0	0	0	0	0	0	0	0	0	0	0	0	0	0	0	0	0	0	75	0	0
OTU01691	0	0	0	0	0	0	0	0	0	0	0	0	83	0	0	0	0	0	0	0	0	0	0	0	0	0	0	0	0	0	0	0	0	0	0	0	0	0	0	0	0	0	0	0	0	0	0	0	0
OTU01692	0	0	0	1	1	0	0	0	0	0	0	46	0	0	0	1	0	0	2	0	0	0	1	0	4	0	0	6	0	0	4	0	0	0	0	0	1	0	0	0	0	1	0	1	0	1	0	5	0
OTU01693	0	0	0	0	0	0	0	0	0	0	0	63	0	0	0	0	0	0	0	0	0	0	0	0	0	0	1	0	0	0	0	0	0	0	0	0	0	0	0	0	0	0	0	4	0	0	0	0	0
OTU01694	0	0	0	0	0	1	0	1	1	0	0	0	0	0	0	0	0	0	0	0	0	0	0	3	0	0	0	0	0	0	0	0	0	58	0	0	0	1	1	0	1	1	1	0	0	0	0	0	10
OTU01695	0	0	0	1	0	0	0	0	0	1	0	2	1	0	0	0	0	0	0	0	0	0	0	0	9	1	0	0	0	0	0	0	0	0	0	1	0	0	0	0	0	0	0	0	10	0	0	0	0
OTU01696	0	0	0	0	0	0	0	0	0	0	0	23	0	0	0	0	0	0	0	0	0	0	0	0	0	0	0	0	59	0	0	0	0	0	0	0	0	0	0	0	0	0	0	0	0	0	0	0	0
OTU01697	0	0	0	0	0	0	0	0	0	0	0	0	0	0	0	0	0	0	0	0	0	0	0	0	0	0	0	0	0	0	0	0	0	0	0	0	0	0	0	0	82	0	0	0	0	0	0	0	0
OTU01698	0	0	0	0	0	0	0	0	0	0	0	0	0	0	0	0	0	0	0	0	0	0	0	0	0	82	0	0	0	0	0	0	0	0	0	0	0	0	0	0	0	0	0	0	0	0	0	0	0
OTU01699	0	0	0	0	0	0	0	0	0	0	0	0	0	0	0	0	0	0	0	0	0	0	0	0	0	0	0	0	0	0	0	0	0	0	0	38	0	0	0	0	0	0	0	0	0	0	0	0	0
OTU01700	0	0	0	0	0	0	0	0	0	0	0	0	0	1	0	0	0	0	0	0	0	0	0	0	0	0	0	0	0	0	0	0	0	0	0	0	0	0	0	0	0	0	0	0	0	0	0	0	0
OTU01701	0	0	0	0	82	0	0	0	0	0	0	0	0	0	0	0	0	0	0	0	0	0	0	0	0	0	0	0	0	0	0	0	0	0	0	0	0	0	0	0	0	0	0	0	0	0	0	0	0
OTU01702	0	0	0	0	0	0	0	0	0	0	0	0	0	0	0	0	0	0	0	0	0	0	0	0	0	0	0	0	0	0	0	0	0	0	0	0	0	0	0	0	0	0	0	0	0	0	0	0	0
OTU01703	0	0	0	0	0	0	0	0	0	0	0	0	0	0	0	0	0	0	0	0	0	0	5	0	0	0	0	0	0	0	0	0	0	0	0	0	0	0	0	0	0	0	0	0	0	77	0	0	0
OTU01704	2	1	0	0	0	8	2	2	0	0	0	0	0	1	0	0	0	0	0	35	0	8	1	0	1	0	0	1	0	0	1	1	0	0	0	0	3	0	0	0	0	0	0	0	1	1	1	0	0
OTU01705	0	0	0	8	0	0	6	4	0	0	0	0	0	0	0	0	0	0	40	0	0	9	0	0	2	0	0	4	0	0	0	0	0	0	0	0	0	0	0	0	0	0	1	0	0	0	0	0	0
OTU01706	0	0	0	0	0	0	0	0	0	0	0	0	0	0	0	0	0	0	33	0	0	0	0	0	0	0	0	0	0	0	0	0	0	0	0	0	0	0	0	0	0	0	49	0	0	0	0	0	0
OTU01707	0	0	0	0	0	0	0	0	0	0	0	2	0	0	0	0	0	0	0	0	0	0	0	0	0	0	0	0	0	0	0	0	0	0	0	0	0	0	0	0	0	9	0	0	0	0	0	0	18
OTU01708	0	0	0	0	0	0	0	0	0	0	0	0	0	0	0	0	0	0	0	0	0	0	0	0	0	0	0	0	0	0	0	0	0	0	0	0	0	0	0	0	0	0	0	0	0	0	0	0	0
OTU01709	0	0	0	0	0	0	0	0	0	0	0	0	0	0	0	0	0	0	0	0	0	0	0	0	0	0	0	0	0	0	0	24	0	0	0	0	0	0	0	0	0	0	0	0	0	0	0	0	0
OTU01710	0	0	0	1	0	0	0	18	0	0	0	0	0	0	0	0	0	0	10	0	0	0	0	0	46	0	0	0	0	0	0	0	0	0	0	0	2	0	0	0	0	0	0	0	0	0	2	0	1
OTU01711	0	0	0	0	0	0	0	0	0	0	0	0	0	0	0	0	0	0	0	0	0	0	2	0	0	0	0	0	0	0	0	0	0	0	0	0	0	0	0	0	0	0	0	0	0	80	0	0	0
OTU01712	0	1	0	0	0	2	0	0	0	0	0	0	0	0	60	0	0	0	0	5	0	10	0	0	0	0	0	0	0	0	0	0	0	0	0	0	0	0	0	0	0	0	0	0	0	0	0	0	0
OTU01713	0	0	0	0	0	0	0	73	0	0	0	0	0	0	0	0	0	0	0	0	0	0	0	0	0	0	0	0	0	0	0	0	0	0	0	0	0	0	0	0	0	0	0	0	0	0	0	0	0
OTU01714	0	0	0	0	0	0	0	0	0	0	0	0	0	0	0	0	82	0	0	0	0	0	0	0	0	0	0	0	0	0	0	0	0	0	0	0	0	0	0	0	0	0	0	0	0	0	0	0	0
OTU01715	0	0	0	0	0	0	9	1	0	0	0	0	0	0	0	0	0	3	6	0	0	12	0	0	0	0	0	35	0	0	0	0	0	0	0	0	0	0	0	0	0	0	0	0	0	0	0	0	0
OTU01716	0	11	2	0	0	0	0	0	1	0	0	0	0	0	1	0	7	0	3	0	0	0	0	0	0	0	0	0	0	0	1	0	0	0	0	0	0	1	0	0	2	0	0	30	0	0	0	0	0
OTU01717	0	0	0	0	2	0	4	0	0	0	0	0	0	0	0	0	0	0	0	0	0	61	0	0	3	0	0	0	0	0	0	0	0	0	0	0	0	0	0	0	0	0	0	0	1	0	1	0	0
OTU01718	0	2	0	0	0	0	26	0	0	0	0	0	0	0	0	0	0	0	0	1	0	31	3	0	0	0	0	0	0	0	0	0	0	1	0	0	0	0	0	0	0	1	0	0	0	0	0	5	0
OTU01719	0	0	8	0	0	0	0	0	0	0	0	12	0	0	0	0	1	0	1	0	0	0	4	0	9	0	0	0	0	0	0	0	0	0	2	0	0	0	0	0	0	0	0	3	0	2	10	0	0
OTU01720	0	0	0	0	0	0	0	0	0	0	0	0	0	0	0	0	0	0	0	0	0	0	0	0	0	0	0	0	0	0	0	0	0	0	0	61	0	0	0	0	0	0	0	0	0	0	0	0	0
OTU01721	0	0	0	0	0	0	0	0	0	0	0	0	0	0	0	0	0	0	0	0	0	0	0	0	0	0	79	0	0	0	0	0	0	0	0	0	0	0	0	0	0	0	0	0	0	0	0	0	0
OTU01722	0	0	0	0	0	0	0	0	0	0	0	72	0	0	0	0	0	0	0	0	0	0	0	0	0	0	0	0	9	0	0	0	0	0	0	0	0	0	0	0	0	0	0	0	0	0	0	0	0
OTU01723	0	0	0	0	0	0	0	0	0	0	0	0	0	0	0	0	0	0	0	0	0	0	0	0	0	0	0	0	0	0	0	0	0	0	0	4	0	1	0	0	0	0	0	0	2	0	0	0	54
OTU01724	0	0	0	0	0	11	0	0	0	0	0	0	0	0	0	0	0	0	0	0	0	0	0	0	0	0	0	0	0	0	0	0	0	0	0	0	0	0	0	0	0	48	0	0	0	0	0	0	0
OTU01725	0	0	0	1	0	0	0	0	1	0	0	0	0	0	0	0	0	0	0	0	0	0	3	0	0	0	0	0	0	0	0	0	0	1	0	0	0	0	0	0	0	0	0	0	0	75	0	0	0
OTU01726	0	0	0	0	0	0	0	0	0	0	0	0	0	0	0	0	0	0	0	0	0	0	0	0	0	0	0	0	0	0	0	0	0	0	0	0	0	0	0	0	0	0	0	0	0	0	0	0	0
OTU01727	3	0	0	0	0	0	0	0	0	0	0	0	0	78	0	0	0	0	0	0	0	0	0	0	0	0	0	0	0	0	0	0	0	0	0	0	0	0	0	0	0	0	0	0	0	0	0	0	0
OTU01728	0	0	0	0	0	53	0	0	0	0	0	2	0	0	0	0	0	0	0	5	0	0	0	0	1	0	0	0	0	0	0	0	0	0	0	0	0	0	0	0	0	0	0	0	4	0	0	0	0
OTU01729	0	0	0	0	0	0	0	0	0	0	0	0	0	0	0	0	0	0	0	0	0	0	0	0	0	0	0	0	0	0	0	0	0	61	0	0	0	0	0	0	0	0	0	0	0	0	0	0	19
OTU01730	0	0	0	0	78	1	0	0	0	0	0	0	1	0	0	0	0	0	0	0	0	0	0	0	0	0	0	0	0	0	0	0	0	0	0	0	0	0	0	0	0	0	0	0	0	0	0	0	0
OTU01731	0	0	0	0	0	0	0	0	0	0	0	0	0	0	0	0	0	0	0	0	0	0	0	0	0	0	0	0	0	77	0	0	0	0	0	0	0	0	0	0	0	0	0	0	0	0	0	0	0
OTU01732	3	0	0	0	0	0	0	0	6	0	4	0	0	0	6	3	0	0	2	3	0	3	0	0	0	0	3	0	0	2	3	0	0	0	0	0	0	1	0	13	1	0	0	6	0	3	0	0	0
OTU01733	0	0	0	0	0	0	0	0	0	0	0	0	0	0	0	0	0	0	0	0	0	0	0	0	0	0	0	0	0	0	0	0	0	0	0	0	0	0	0	0	0	0	0	0	0	0	0	0	0
OTU01734	0	0	0	0	0	0	0	0	0	0	0	0	0	0	0	0	0	0	0	0	0	0	0	0	56	0	0	0	0	0	0	0	0	0	0	0	0	0	0	0	0	0	0	0	0	0	24	0	0
OTU01735	0	0	0	0	0	0	0	0	0	0	0	0	0	79	0	0	0	0	0	0	0	0	0	0	0	0	0	0	0	0	0	0	0	0	0	0	0	0	0	0	0	0	0	0	0	0	0	0	0
OTU01736	0	0	1	0	1	0	0	0	0	0	0	1	0	0	0	0	0	0	1	0	2	0	0	5	0	0	5	0	0	0	0	4	0	2	0	0	0	0	0	3	19	0	0	0	1	0	1	0	9
OTU01737	0	0	0	0	0	0	0	0	0	46	0	0	0	0	0	0	0	0	0	0	0	0	0	0	0	34	0	0	0	0	0	0	0	0	0	0	0	0	0	0	0	0	0	0	0	0	0	0	0
OTU01738	0	0	0	0	0	0	0	0	0	0	0	0	0	2	0	0	0	0	0	0	0	0	0	0	0	0	0	0	0	0	0	0	0	0	74	0	0	0	0	0	0	3	0	0	0	0	0	0	0
OTU01739	0	0	4	0	61	0	0	0	0	0	1	0	0	0	0	0	0	0	0	0	5	0	0	0	2	0	0	0	0	0	0	0	0	0	0	0	0	0	0	0	1	0	0	0	0	0	1	0	0
OTU01740	0	0	0	0	0	0	0	0	0	0	0	0	0	0	0	0	0	0	79	0	0	0	0	0	0	0	0	0	0	0	0	0	0	0	0	0	0	0	0	0	0	0	0	0	0	0	0	0	0
OTU01741	0	0	0	0	0	0	0	0	0	0	0	0	0	0	0	0	0	0	0	0	0	0	0	0	0	0	0	0	79	0	0	0	0	0	0	0	0	0	0	0	0	0	0	0	0	0	0	0	0
OTU01742	0	0	0	0	0	0	0	0	0	0	0	0	0	0	0	0	0	0	0	0	0	0	0	0	0	0	0	0	0	0	0	0	0	0	0	0	0	0	0	0	79	0	0	0	0	0	0	0	0
OTU01743	0	0	0	0	0	0	0	0	0	0	0	0	0	0	0	0	0	0	0	0	0	1	0	0	74	0	0	0	0	0	0	0	0	0	0	0	0	0	0	0	0	2	0	0	0	0	2	0	0
OTU01744	0	0	0	0	0	0	0	0	0	0	0	0	0	0	0	0	0	0	0	0	0	0	0	0	0	0	0	0	0	0	0	0	0	0	0	0	0	0	0	0	0	0	0	0	0	0	0	0	79
OTU01745	0	0	0	0	0	0	0	0	0	0	0	0	0	0	0	0	0	0	0	0	0	0	0	0	78	0	0	0	0	0	0	0	0	0	0	0	0	0	0	0	0	0	0	0	0	0	1	0	0
OTU01746	0	0	0	0	0	0	0	0	0	0	0	0	0	0	0	0	0	0	0	0	0	0	0	0	0	0	0	0	0	0	0	0	0	0	0	55	0	0	0	0	0	0	0	0	0	0	0	0	0
OTU01747	2	0	0	0	0	0	0	0	0	0	0	0	0	0	0	0	75	0	1	0	0	0	0	0	0	0	0	0	0	0	0	0	0	0	0	0	0	0	0	0	0	0	0	0	0	0	1	0	0
OTU01748	0	0	0	0	0	0	0	0	0	0	0	0	0	0	0	0	0	0	0	0	0	79	0	0	0	0	0	0	0	0	0	0	0	0	0	0	0	0	0	0	0	0	0	0	0	0	0	0	0
OTU01749	0	0	0	0	0	0	0	1	0	0	0	0	0	0	0	0	0	0	0	0	0	0	0	0	0	0	0	0	0	0	0	0	0	0	0	0	0	0	0	0	0	21	0	0	0	0	0	0	0
OTU01750	1	2	0	5	0	0	1	0	0	0	1	0	0	0	0	0	0	0	1	0	0	0	0	0	0	1	0	0	0	2	0	1	0	3	12	3	28	0	0	0	0	0	3	2	0	0	0	0	0
OTU01751	0	0	0	0	0	2	0	0	0	0	0	0	0	0	0	0	0	0	0	0	3	0	0	0	0	0	0	0	0	0	0	0	0	0	0	0	0	0	0	0	0	0	0	0	0	0	0	0	0
OTU01752	0	1	0	1	1	0	0	2	4	1	1	0	0	0	0	0	0	0	6	0	0	2	0	0	0	0	0	2	0	0	0	0	0	1	0	0	0	0	0	0	0	3	0	0	0	0	0	3	0
OTU01753	0	0	0	0	0	0	0	0	0	0	0	0	0	0	0	0	0	0	0	0	0	0	0	0	0	0	0	0	0	43	0	0	0	0	0	0	0	0	0	0	0	0	0	0	0	0	0	0	0
OTU01754	0	0	0	0	0	0	29	0	0	1	0	0	0	0	0	0	0	0	2	0	0	26	0	0	0	0	0	0	0	0	0	0	0	2	0	0	0	0	0	0	0	0	0	0	0	1	4	0	0
OTU01755	0	0	0	2	0	0	3	2	0	0	0	0	0	0	0	0	0	0	2	0	0	0	0	0	1	15	0	0	0	0	0	0	0	0	0	1	47	0	0	0	0	1	0	0	0	0	0	0	0
OTU01756	0	0	0	0	0	0	0	0	0	0	0	0	0	0	0	0	0	0	0	0	0	0	0	0	0	0	0	0	0	8	0	0	0	0	0	0	0	0	0	0	0	0	0	0	0	0	0	0	0
OTU01757	0	0	0	0	0	0	0	0	0	0	0	0	0	0	0	0	0	0	0	0	0	0	0	0	0	0	0	0	0	0	0	0	0	0	0	0	0	0	0	0	0	0	0	0	0	0	0	0	0
OTU01758	0	0	0	0	0	0	0	0	0	0	0	0	0	0	50	20	0	0	0	0	0	0	0	0	0	0	0	0	0	0	0	0	0	0	0	0	0	0	0	0	0	4	0	0	0	0	2	0	0
OTU01759	7	0	0	0	0	0	0	0	0	0	0	0	0	4	0	0	0	1	2	0	0	2	0	0	2	0	0	3	0	0	16	0	0	0	0	0	0	1	0	0	0	0	0	0	0	0	0	0	0
OTU01760	0	18	2	2	0	0	0	18	0	0	1	0	0	1	0	0	2	0	0	2	0	0	8	0	0	0	0	0	0	4	0	0	0	0	0	0	2	0	0	0	2	1	3	0	0	3	0	0	0
OTU01761	0	0	0	0	0	0	0	0	0	0	0	0	0	0	0	0	0	0	0	0	0	0	0	0	0	0	0	0	0	0	0	0	0	0	0	0	0	0	78	0	0	0	0	0	0	0	0	0	0
OTU01762	0	0	0	0	1	1	3	0	0	0	0	0	0	0	0	0	0	0	0	0	1	0	0	0	0	0	0	0	0	0	0	0	0	0	0	0	0	4	0	0	0	0	0	0	0	0	0	0	0
OTU01763	0	0	0	0	0	0	0	0	0	0	0	0	0	0	0	0	0	0	0	0	0	0	7	0	63	0	0	0	0	0	0	0	0	0	0	0	0	0	0	0	0	0	0	0	1	2	2	3	0
OTU01764	0	1	0	0	13	0	0	0	0	0	0	0	0	0	6	0	0	0	6	1	0	0	0	0	0	11	0	0	6	0	0	0	0	0	0	0	0	0	0	0	0	0	0	0	0	0	0	0	0
OTU01765	0	0	0	1	0	0	1	0	0	0	0	0	0	3	0	0	1	1	0	0	0	4	0	5	0	0	1	0	0	1	1	0	0	0	51	0	1	0	0	0	0	3	0	0	0	0	0	0	1
OTU01766	0	0	0	0	1	2	0	0	0	0	0	0	0	0	24	10	0	14	0	2	0	0	0	1	0	0	0	0	0	0	0	0	0	2	0	0	0	1	0	3	0	0	0	0	0	0	1	0	3
OTU01767	0	0	0	0	0	0	0	0	0	0	0	0	0	0	0	0	0	0	0	0	0	0	35	0	0	0	0	2	0	0	0	0	0	0	0	0	0	0	0	0	0	0	0	0	0	41	0	0	0
OTU01768	0	0	0	0	0	0	0	0	0	0	0	0	0	0	0	0	0	0	0	0	0	0	0	0	0	0	0	0	0	0	0	0	0	0	0	0	0	0	0	0	0	0	0	0	0	0	0	0	0
OTU01769	0	0	0	0	0	0	0	0	0	0	0	0	0	0	0	0	0	0	0	0	0	0	0	0	0	0	0	0	0	0	0	0	0	0	0	0	0	0	0	0	0	0	0	0	0	0	0	0	0
OTU01770	3	0	0	0	4	0	0	0	0	0	0	0	1	3	0	1	0	8	0	1	3	0	0	0	2	0	0	0	1	0	5	0	3	0	0	0	0	0	0	0	0	0	3	0	0	3	0	1	0
OTU01771	0	0	0	0	2	0	2	0	0	0	0	0	0	0	0	0	0	0	0	2	1	0	0	0	0	0	0	0	0	0	0	0	0	0	0	0	0	2	0	0	0	0	0	0	0	0	0	0	0
OTU01772	0	0	0	0	0	0	0	0	0	0	0	0	0	0	0	0	0	0	0	0	0	0	0	0	0	0	0	0	0	0	0	0	0	22	0	0	0	0	0	0	0	0	0	0	0	0	0	0	53
OTU01773	0	0	0	0	0	0	0	0	0	0	0	0	0	0	0	0	0	0	0	0	0	0	67	0	0	0	0	0	0	0	0	0	0	0	0	0	0	0	0	0	0	0	0	0	0	10	0	0	0
OTU01774	0	0	0	0	0	0	0	0	0	0	0	0	0	0	0	0	0	0	0	0	0	0	0	0	0	0	0	0	0	0	0	0	71	0	0	0	0	0	0	0	0	0	0	0	0	0	0	6	0
OTU01775	0	0	0	0	0	0	0	65	0	0	0	0	0	0	0	0	0	0	0	0	0	0	0	0	0	0	0	0	0	0	0	0	0	0	0	0	0	0	0	0	0	0	0	0	0	0	0	0	0
OTU01776	0	0	0	0	0	0	74	0	0	0	0	0	0	0	0	0	0	0	0	0	0	3	0	0	0	0	0	0	0	0	0	0	0	0	0	0	0	0	0	0	0	0	0	0	0	0	0	0	0
OTU01777	0	53	0	0	0	0	0	0	0	0	0	0	0	0	0	0	0	0	0	0	0	0	0	0	0	0	0	0	0	0	0	0	0	0	0	0	0	0	0	0	0	0	0	0	0	0	0	0	0
OTU01778	0	0	0	0	0	0	0	0	0	0	0	0	0	0	0	0	0	0	0	0	0	0	0	0	0	0	0	77	0	0	0	0	0	0	0	0	0	0	0	0	0	0	0	0	0	0	0	0	0
OTU01779	0	0	0	5	0	0	0	0	0	0	0	1	0	0	0	0	0	0	0	0	0	0	0	67	0	0	0	0	0	0	0	0	0	0	0	0	1	0	0	0	0	1	0	0	1	0	0	0	0
OTU01780	0	0	0	0	0	0	0	0	5	0	1	6	0	0	0	0	4	5	0	0	0	4	6	0	2	1	0	0	1	2	1	0	1	0	0	0	0	0	0	0	2	0	1	0	8	0	1	5	0
OTU01781	0	0	0	0	0	0	0	0	0	0	0	1	0	0	0	63	0	0	0	0	0	0	0	0	0	0	3	0	0	0	0	0	0	1	0	0	1	0	0	2	0	0	0	1	0	0	0	0	0
OTU01782	0	0	0	0	0	0	0	0	1	0	0	0	0	0	0	0	0	0	0	0	0	0	0	0	0	0	0	0	0	0	0	0	0	0	0	0	0	0	0	0	0	0	0	0	0	0	0	0	0
OTU01783	0	0	0	0	3	0	0	0	0	0	0	0	0	0	0	0	0	0	0	1	1	0	0	0	0	0	0	0	0	0	0	0	61	0	0	0	0	1	0	0	0	0	0	0	5	0	0	0	0
OTU01784	0	0	0	0	0	0	0	0	0	0	0	0	0	0	0	0	0	0	0	0	0	0	0	0	66	0	0	0	0	0	0	0	0	0	0	0	0	0	0	0	0	0	0	0	0	0	10	0	0
OTU01785	0	0	0	2	0	0	0	0	0	0	0	0	0	0	0	0	0	0	0	0	0	0	0	0	0	1	0	0	0	0	0	0	0	0	0	0	0	0	0	0	0	52	0	0	2	0	0	0	0
OTU01786	0	0	0	0	0	1	1	0	0	0	9	3	0	0	0	0	0	0	27	0	1	2	1	0	0	3	0	3	0	0	0	0	1	0	0	0	3	0	0	0	0	0	14	0	0	0	0	0	0
OTU01787	0	0	0	8	0	0	0	0	0	1	0	8	1	0	0	0	0	0	1	0	0	0	0	0	0	1	0	0	0	1	0	0	0	0	0	9	0	2	0	0	0	6	0	0	0	2	0	0	2
OTU01788	0	0	0	0	0	0	0	0	0	0	0	0	0	0	0	0	0	0	0	0	0	0	29	0	0	0	0	0	0	0	0	0	0	0	0	0	0	0	0	0	0	0	0	0	0	47	0	0	0
OTU01789	0	0	0	0	0	0	0	0	0	0	0	0	0	0	0	0	0	0	0	0	0	0	0	0	0	0	0	0	0	0	0	0	0	0	0	0	0	0	0	0	0	0	0	0	0	0	0	0	0
OTU01790	0	0	28	1	0	2	1	0	0	0	0	1	0	2	0	0	19	1	0	1	0	0	0	0	0	2	0	3	0	0	0	1	0	1	4	2	0	0	0	0	0	0	0	0	0	0	0	0	0
OTU01791	0	0	0	1	0	0	0	0	0	0	0	0	0	0	0	0	0	0	0	0	0	0	0	0	0	1	0	0	0	0	0	2	0	0	67	1	0	0	0	0	0	1	0	0	0	0	0	0	1
OTU01792	2	6	0	0	0	0	0	0	0	0	1	0	1	14	1	0	0	0	3	0	0	1	0	0	0	0	0	5	4	5	0	0	0	0	0	0	7	0	0	0	0	6	0	0	0	0	0	0	0
OTU01793	0	0	0	0	1	0	0	0	0	0	0	0	0	0	0	0	0	0	0	0	0	53	0	0	0	6	0	0	0	0	0	0	0	0	0	0	0	0	0	0	0	0	0	0	2	0	0	0	0
OTU01794	0	0	0	2	1	0	15	2	0	0	0	0	0	0	0	0	2	0	7	0	0	30	0	0	0	4	0	5	0	0	0	0	0	0	0	0	0	0	0	0	0	0	0	0	0	0	0	0	0
OTU01795	0	0	0	0	0	0	0	0	0	0	0	0	0	0	0	0	0	0	0	0	0	0	0	0	0	0	76	0	0	0	0	0	0	0	0	0	0	0	0	0	0	0	0	0	0	0	0	0	0
OTU01796	0	0	0	0	0	0	0	0	0	0	0	0	0	0	0	0	0	0	0	0	0	0	0	0	19	0	0	0	0	0	0	0	0	0	0	0	0	0	0	0	0	0	0	0	0	0	57	0	0
OTU01797	0	0	0	0	1	1	1	2	0	0	2	0	0	0	0	0	0	0	1	0	1	4	0	0	32	0	0	0	0	0	0	0	0	0	0	0	1	0	8	0	0	0	0	0	0	1	1	0	1
OTU01798	0	0	0	0	0	0	0	0	0	0	0	0	0	0	0	0	0	0	0	0	0	0	0	76	0	0	0	0	0	0	0	0	0	0	0	0	0	0	0	0	0	0	0	0	0	0	0	0	0
OTU01799	0	0	0	0	0	0	0	0	0	0	0	0	0	0	0	0	0	0	0	0	0	0	0	0	0	0	0	0	0	0	0	0	0	0	0	0	0	0	24	0	0	0	0	0	0	0	0	0	0
OTU01800	0	0	0	0	0	0	0	0	0	0	0	0	0	0	0	0	0	0	76	0	0	0	0	0	0	0	0	0	0	0	0	0	0	0	0	0	0	0	0	0	0	0	0	0	0	0	0	0	0
OTU01801	0	0	0	76	0	0	0	0	0	0	0	0	0	0	0	0	0	0	0	0	0	0	0	0	0	0	0	0	0	0	0	0	0	0	0	0	0	0	0	0	0	0	0	0	0	0	0	0	0
OTU01802	0	0	34	0	0	0	0	0	0	0	0	0	0	0	0	0	41	0	0	0	0	0	0	0	0	0	0	0	0	0	0	0	0	0	0	0	0	0	0	0	0	0	0	0	0	0	0	0	0
OTU01803	1	1	0	5	0	0	0	0	0	0	0	0	0	1	0	0	0	62	0	0	0	0	0	0	0	0	0	1	0	0	0	0	0	0	0	0	0	0	0	2	0	0	1	0	0	0	0	0	0
OTU01804	0	0	0	0	0	0	0	0	0	0	0	0	0	0	0	0	0	0	0	0	0	0	0	0	0	0	0	0	29	0	0	0	0	0	0	0	0	0	0	0	0	0	0	0	0	0	0	0	0
OTU01805	0	0	0	0	0	0	0	0	0	0	0	0	0	0	0	0	0	0	0	0	0	0	0	73	0	0	0	0	0	0	0	0	0	0	0	0	0	0	1	0	0	0	0	0	0	0	0	0	0
OTU01806	72	0	0	0	0	0	0	0	0	0	0	0	0	3	0	0	0	0	0	0	0	0	0	0	0	0	0	0	0	0	0	0	0	0	0	0	0	0	0	0	0	0	0	0	0	0	0	0	0
OTU01807	0	0	0	0	0	0	0	0	0	0	0	0	0	0	0	0	0	0	0	0	0	0	0	0	0	0	0	0	0	0	0	0	0	2	0	0	0	0	0	0	0	0	0	0	0	0	0	0	73
OTU01808	70	0	0	0	0	0	0	0	0	0	0	0	0	5	0	0	0	0	0	0	0	0	0	0	0	0	0	0	0	0	0	0	0	0	0	0	0	0	0	0	0	0	0	0	0	0	0	0	0
OTU01809	0	0	0	0	0	0	0	0	0	0	0	0	0	0	0	0	0	0	0	0	0	0	54	0	0	0	0	0	0	0	0	0	0	0	0	0	0	0	0	0	0	0	0	0	0	21	0	0	0
OTU01810	0	0	0	0	0	0	0	0	0	0	0	0	0	0	0	0	0	0	0	0	0	0	32	0	0	0	0	0	0	0	0	0	0	0	0	0	0	0	0	0	0	0	0	0	0	43	0	0	0
OTU01811	0	0	0	0	1	0	0	0	0	0	0	0	0	0	0	2	0	0	0	0	0	0	0	0	0	0	0	0	0	0	0	0	0	0	0	0	0	1	0	70	0	0	0	0	0	0	0	0	0
OTU01812	0	0	0	0	0	0	0	0	0	0	0	1	3	3	0	0	1	0	0	0	0	0	0	0	0	0	0	16	0	0	0	0	0	0	0	10	0	0	0	0	0	0	0	0	0	0	0	0	0
OTU01813	1	0	0	2	0	3	1	0	0	4	0	2	1	0	0	0	0	0	0	2	0	0	0	0	1	1	0	0	0	0	0	0	0	0	0	0	0	1	0	0	0	4	0	0	3	0	0	0	0
OTU01814	0	0	0	0	0	0	0	0	0	0	0	0	0	0	0	0	0	0	0	0	0	0	0	0	0	0	0	0	0	0	0	0	0	57	0	0	0	0	0	0	0	0	0	0	0	0	0	0	18
OTU01815	0	0	0	0	0	0	0	21	0	0	0	0	0	0	0	0	0	0	5	0	0	5	0	0	10	0	0	0	0	0	0	0	0	0	0	0	28	0	5	0	0	0	0	0	0	0	0	0	0
OTU01816	0	0	0	0	7	4	0	0	0	0	0	0	3	0	0	0	0	0	0	5	2	0	0	0	0	0	0	0	1	0	0	0	37	0	0	3	0	4	0	0	0	0	0	0	2	0	0	0	1
OTU01817	0	1	0	0	0	0	0	0	2	4	4	1	0	0	3	0	0	4	1	0	1	0	0	5	2	1	3	1	0	0	2	0	0	0	1	1	0	0	0	0	0	1	0	17	1	0	1	0	0
OTU01818	0	0	0	0	0	0	0	65	0	0	0	0	0	0	0	0	0	0	0	0	0	0	0	0	0	0	0	0	0	0	0	0	0	0	0	0	0	0	0	0	0	0	0	0	0	0	0	0	0
OTU01819	0	0	0	0	0	0	0	0	0	0	0	0	0	0	0	0	0	0	0	0	0	0	0	0	0	0	0	0	0	0	0	0	0	0	0	0	0	46	0	0	0	0	0	0	0	0	0	0	0
OTU01820	0	0	0	0	0	5	0	1	0	0	0	0	0	1	6	0	26	0	1	0	3	1	0	0	6	0	0	0	0	0	0	1	0	0	0	0	0	0	0	2	2	0	0	7	0	0	1	5	0
OTU01821	0	0	0	0	0	0	22	0	0	0	0	0	0	0	0	0	0	0	0	0	2	0	0	0	0	0	0	0	0	0	0	0	0	0	0	0	0	0	0	0	0	0	0	0	0	0	0	0	0
OTU01822	0	0	0	0	0	0	0	0	0	0	0	0	0	0	0	0	0	66	0	0	0	0	0	0	0	0	0	0	0	1	0	0	1	0	0	0	0	0	1	0	0	0	0	0	0	0	1	0	0
OTU01823	0	0	0	0	0	0	0	0	0	0	0	68	0	0	0	0	0	0	0	0	0	0	1	0	0	0	0	0	0	0	0	0	0	0	0	0	0	0	3	0	0	0	0	0	0	0	0	2	0
OTU01824	0	0	0	0	0	0	0	0	0	0	0	0	0	0	0	0	0	0	0	0	0	0	0	0	0	0	0	0	0	0	0	0	0	0	0	0	0	0	0	0	0	0	0	0	0	0	0	0	0
OTU01825	0	0	0	0	0	0	0	0	0	0	0	0	0	0	0	0	0	0	0	0	0	0	0	74	0	0	0	0	0	0	0	0	0	0	0	0	0	0	0	0	0	0	0	0	0	0	0	0	0
OTU01826	0	0	0	0	0	0	0	0	0	0	0	0	0	0	0	0	0	0	0	68	0	0	0	0	0	0	0	0	3	0	0	0	0	0	0	0	0	0	0	0	0	0	0	0	0	0	0	0	0
OTU01827	0	0	0	0	1	0	0	0	0	0	0	2	0	0	0	0	3	0	0	0	0	0	0	0	1	0	0	0	0	0	0	0	0	63	0	0	0	0	2	0	0	0	0	0	0	2	0	0	0
OTU01828	0	0	0	0	0	0	0	0	0	69	0	0	0	0	0	0	0	0	0	0	0	0	0	0	0	5	0	0	0	0	0	0	0	0	0	0	0	0	0	0	0	0	0	0	0	0	0	0	0
OTU01829	0	0	0	2	0	0	8	0	0	0	0	0	0	0	0	0	0	0	5	0	0	3	0	0	1	31	0	17	0	0	0	0	0	0	0	0	0	0	0	0	0	0	0	0	0	0	0	0	0
OTU01830	0	0	0	0	0	0	0	0	0	0	0	0	0	0	0	0	0	0	0	0	0	0	0	0	0	0	0	0	0	0	0	0	0	0	0	0	0	0	0	0	0	0	0	0	0	0	0	0	0
OTU01831	0	0	0	0	0	0	0	0	0	0	0	0	0	0	0	0	0	0	0	0	0	0	0	0	0	2	0	0	0	0	0	0	0	0	0	49	0	0	0	0	0	21	0	0	0	0	0	0	0
OTU01832	0	0	0	0	0	0	0	0	1	0	0	0	0	0	0	0	0	0	0	0	0	0	1	0	0	0	0	0	0	0	0	0	0	0	4	0	19	0	0	0	0	33	2	1	1	0	0	0	0
OTU01833	0	0	0	0	0	0	0	0	0	0	0	0	0	0	0	0	0	0	0	0	40	0	0	0	0	0	0	0	0	0	0	0	0	0	0	0	0	0	0	0	0	0	0	0	6	0	0	0	0
OTU01834	0	0	0	0	0	0	0	0	0	0	0	0	0	0	0	0	0	0	0	1	1	0	0	0	0	0	0	0	0	0	0	0	0	0	0	0	0	0	0	0	0	0	0	0	71	0	0	0	0
OTU01835	0	0	0	0	0	0	0	0	0	0	0	0	21	0	0	0	0	0	0	53	0	0	0	0	0	0	0	0	0	0	0	0	0	0	0	0	0	0	0	0	0	0	0	0	0	0	0	0	0
OTU01836	0	0	0	0	0	0	0	0	0	0	0	57	0	1	0	0	1	0	1	0	0	0	0	0	0	0	0	0	0	0	0	0	0	0	0	0	1	0	0	0	2	0	0	0	0	0	0	0	0
OTU01837	0	0	0	0	0	0	0	0	0	0	0	0	0	0	0	0	0	0	0	0	0	0	0	0	0	0	0	0	17	0	0	0	0	0	0	0	0	0	0	0	0	0	0	0	0	0	0	0	0
OTU01838	0	0	0	0	0	0	0	0	0	0	0	0	0	0	0	0	0	0	0	0	0	0	0	0	0	0	0	0	0	0	0	0	0	0	0	0	0	0	0	0	74	0	0	0	0	0	0	0	0
OTU01839	0	0	0	0	0	0	0	0	0	0	0	0	0	0	0	0	0	0	0	0	0	0	0	0	0	0	0	0	0	0	0	0	0	0	0	0	0	0	0	0	0	0	0	0	0	0	0	0	0
OTU01840	0	0	0	0	0	0	0	0	0	0	0	0	0	0	0	0	0	0	0	0	0	0	0	0	0	0	0	0	0	0	0	0	0	0	0	0	0	0	0	49	0	0	0	0	0	0	0	0	0
OTU01841	0	0	0	0	0	0	0	0	0	0	0	0	0	0	0	0	0	0	0	0	0	0	0	0	0	0	0	0	0	0	0	0	0	0	0	0	0	0	0	0	0	0	0	0	0	74	0	0	0
OTU01842	0	0	0	74	0	0	0	0	0	0	0	0	0	0	0	0	0	0	0	0	0	0	0	0	0	0	0	0	0	0	0	0	0	0	0	0	0	0	0	0	0	0	0	0	0	0	0	0	0
OTU01843	0	0	0	1	0	0	3	0	0	0	0	0	0	3	0	0	0	0	6	0	2	0	0	0	0	0	0	0	0	42	0	0	0	0	0	1	6	1	1	0	0	0	7	0	0	0	0	0	0
OTU01844	0	0	0	0	0	0	0	0	0	0	0	0	0	0	0	0	0	0	0	0	0	0	0	0	0	0	0	0	74	0	0	0	0	0	0	0	0	0	0	0	0	0	0	0	0	0	0	0	0
OTU01845	0	0	0	0	0	1	1	0	0	0	0	0	0	0	0	0	0	0	0	0	0	0	0	0	0	0	0	0	0	0	0	0	0	1	0	0	0	0	0	0	0	0	0	1	0	0	0	0	0
OTU01846	0	0	0	0	0	0	0	0	0	0	0	0	0	0	70	0	0	0	1	0	0	0	0	0	0	0	0	0	2	0	0	0	0	0	0	0	0	0	0	0	0	0	0	0	0	0	0	0	0
OTU01847	0	7	0	0	0	0	0	0	0	0	23	0	0	0	0	1	0	0	0	0	0	0	34	0	7	0	0	0	0	0	0	0	0	0	0	0	0	0	0	0	0	0	0	0	0	0	2	0	0
OTU01848	0	0	0	0	0	0	8	0	0	4	0	4	0	0	0	0	0	0	0	1	0	0	0	0	0	0	0	0	0	0	0	0	0	0	0	0	0	3	0	0	0	2	0	0	0	0	0	0	0
OTU01849	0	0	0	0	0	0	0	0	0	0	0	0	0	0	0	0	0	0	74	0	0	0	0	0	0	0	0	0	0	0	0	0	0	0	0	0	0	0	0	0	0	0	0	0	0	0	0	0	0
OTU01850	0	0	0	0	0	0	0	0	0	0	0	0	0	0	0	0	0	1	0	0	2	0	0	0	0	0	0	0	0	0	0	0	0	0	0	0	0	4	0	0	0	0	0	0	0	0	0	0	0
OTU01851	0	0	0	0	0	0	0	0	0	0	0	0	0	0	0	0	0	0	0	0	0	0	0	0	0	0	0	0	0	0	0	73	0	0	0	0	0	0	0	0	0	0	0	0	0	0	0	0	0
OTU01852	0	0	19	1	0	0	0	0	0	1	0	3	1	0	0	0	23	1	0	0	0	1	0	0	0	0	0	3	0	0	0	0	1	0	1	2	0	0	0	0	0	0	0	1	0	1	0	0	0
OTU01853	0	0	0	0	0	0	0	0	0	0	0	0	0	0	0	0	0	0	0	0	0	0	0	0	0	0	0	0	0	0	0	0	0	0	0	0	0	0	0	0	0	0	0	0	0	0	0	0	0
OTU01854	0	0	0	0	0	0	0	0	0	0	0	0	0	0	0	0	0	0	0	0	0	0	0	0	0	0	0	0	0	0	0	0	0	0	4	0	0	0	0	0	0	0	0	0	0	0	0	0	0
OTU01855	5	0	0	0	0	0	2	0	0	0	0	0	0	3	0	2	0	0	0	0	3	1	0	0	5	0	0	4	0	0	0	0	0	0	0	0	0	0	0	0	0	0	2	2	1	14	0	3	0
OTU01856	0	0	0	0	0	0	0	0	0	0	0	0	0	0	0	0	0	0	0	0	0	0	0	0	0	0	0	0	0	0	0	0	0	0	0	0	0	0	0	0	0	0	0	0	0	0	0	0	0
OTU01857	0	0	0	0	0	0	0	0	0	0	0	0	73	0	0	0	0	0	0	0	0	0	0	0	0	0	0	0	0	0	0	0	0	0	0	0	0	0	0	0	0	0	0	0	0	0	0	0	0
OTU01858	0	0	0	0	0	0	0	0	0	0	0	0	0	0	0	72	0	0	0	0	0	0	0	0	0	0	0	0	0	0	0	0	0	0	0	0	0	0	0	1	0	0	0	0	0	0	0	0	0
OTU01859	0	7	0	0	0	0	0	0	0	0	0	0	3	0	6	0	0	0	0	0	0	0	0	0	0	9	0	0	6	0	0	0	4	0	0	0	0	0	0	0	0	20	0	0	0	0	15	0	0
OTU01860	0	0	0	0	0	0	1	0	1	0	0	0	3	0	0	0	0	0	0	1	0	62	1	0	1	0	0	0	0	0	0	0	0	0	0	0	0	0	0	0	0	0	1	0	0	2	0	0	0
OTU01861	0	0	0	0	0	0	0	0	0	0	0	0	0	0	0	0	0	0	0	0	0	0	0	0	0	0	0	0	0	0	0	0	0	0	0	0	0	0	0	0	0	0	0	0	0	0	0	0	71
OTU01862	0	0	0	0	0	0	0	0	0	0	0	0	0	0	0	0	0	0	0	0	0	0	0	0	0	0	0	0	0	0	0	0	0	0	0	0	0	0	0	73	0	0	0	0	0	0	0	0	0
OTU01863	0	0	0	0	0	0	0	0	73	0	0	0	0	0	0	0	0	0	0	0	0	0	0	0	0	0	0	0	0	0	0	0	0	0	0	0	0	0	0	0	0	0	0	0	0	0	0	0	0
OTU01864	0	0	0	0	63	0	0	0	0	0	0	0	0	0	0	0	0	0	0	0	0	0	0	0	0	0	0	0	0	0	0	0	1	0	0	0	0	1	0	0	0	0	0	0	0	0	0	0	0
OTU01865	0	0	0	0	0	11	1	0	0	0	0	0	0	0	0	0	0	0	0	0	0	0	0	0	0	0	0	0	1	0	0	0	0	0	0	3	0	0	0	0	0	0	0	0	8	0	0	0	42
OTU01866	0	0	0	0	0	0	0	0	0	0	0	0	0	0	0	0	0	0	0	0	0	0	0	0	0	0	0	0	0	0	0	0	0	0	53	0	0	0	0	0	0	0	0	0	0	0	0	0	0
OTU01867	0	0	0	0	0	0	0	0	0	0	0	0	0	0	0	0	0	0	41	0	0	5	0	0	3	4	0	0	0	0	0	0	0	0	0	0	0	0	0	0	0	14	0	0	0	0	0	0	0
OTU01868	0	0	0	0	0	0	0	0	0	0	3	0	0	0	0	0	0	0	0	0	0	0	0	0	0	0	69	0	0	0	0	0	0	0	0	0	0	0	0	0	0	0	0	0	0	0	0	0	0
OTU01869	0	0	0	0	0	0	0	0	0	0	0	0	0	0	0	0	0	0	0	0	0	0	0	0	0	0	72	0	0	0	0	0	0	0	0	0	0	0	0	0	0	0	0	0	0	0	0	0	0
OTU01870	0	0	0	0	0	0	0	0	0	0	0	0	0	0	0	0	0	0	0	0	0	0	0	0	72	0	0	0	0	0	0	0	0	0	0	0	0	0	0	0	0	0	0	0	0	0	0	0	0
OTU01871	0	0	0	0	0	0	0	0	0	0	0	0	0	0	0	0	0	0	0	0	0	0	0	0	0	0	0	0	0	0	0	0	0	0	0	0	45	0	1	0	0	0	0	0	0	0	0	0	0
OTU01872	0	0	0	0	0	1	0	0	0	0	0	0	0	0	0	47	0	0	0	0	0	0	0	0	2	0	0	0	0	0	0	0	0	0	0	0	0	0	0	0	0	0	0	0	0	0	0	0	0
OTU01873	0	0	0	3	0	0	0	0	2	0	0	0	0	0	0	0	0	62	0	0	0	0	0	0	0	0	0	0	0	0	0	0	0	0	0	0	0	0	0	1	0	0	0	0	0	2	0	0	0
OTU01874	5	0	0	0	0	0	0	1	0	1	0	0	0	0	0	0	2	0	0	0	0	0	0	0	0	2	0	0	0	0	16	0	0	0	0	0	7	0	0	0	0	0	0	3	0	6	0	0	0
OTU01875	12	0	0	0	1	0	1	0	0	0	0	0	0	28	0	0	0	2	2	0	0	0	0	0	0	0	0	0	0	0	9	0	0	0	0	0	0	0	0	0	0	0	4	0	1	0	0	1	0
OTU01876	46	1	0	0	0	0	0	0	1	0	0	1	0	11	0	0	0	3	0	0	0	0	0	0	0	0	0	0	0	1	2	0	0	0	0	0	0	0	0	0	0	0	0	1	0	0	0	0	0
OTU01877	0	0	0	0	0	0	0	22	0	0	0	0	0	0	0	0	0	0	0	0	0	0	0	0	0	0	0	0	0	0	0	0	0	0	0	0	0	0	0	0	0	0	0	0	0	0	0	0	0
OTU01878	0	0	0	0	0	0	42	0	0	0	0	0	0	0	0	0	0	0	0	0	0	30	0	0	0	0	0	0	0	0	0	0	0	0	0	0	0	0	0	0	0	0	0	0	0	0	0	0	0
OTU01879	0	0	0	0	0	0	0	0	0	0	0	0	0	0	0	0	0	0	0	0	0	0	0	0	0	72	0	0	0	0	0	0	0	0	0	0	0	0	0	0	0	0	0	0	0	0	0	0	0
OTU01880	0	0	0	0	0	1	12	0	0	0	1	0	0	2	0	0	0	0	0	0	0	52	0	0	0	0	0	0	0	0	0	0	0	1	0	0	0	0	0	0	0	0	0	0	0	0	0	0	0
OTU01881	0	0	0	0	0	0	0	0	0	0	0	0	0	0	0	0	0	0	0	0	0	0	0	0	0	0	0	0	0	70	0	0	0	0	0	0	0	0	0	0	0	0	0	0	0	0	0	0	0
OTU01882	0	0	0	0	0	2	0	0	0	0	2	0	0	7	7	5	0	0	0	0	4	0	0	0	3	1	0	3	1	15	0	0	0	0	0	0	0	0	0	0	0	1	0	0	0	0	0	0	0
OTU01883	0	0	0	0	0	0	0	0	0	0	0	0	0	0	0	0	0	0	0	0	0	0	0	0	0	0	0	72	0	0	0	0	0	0	0	0	0	0	0	0	0	0	0	0	0	0	0	0	0
OTU01884	0	0	0	0	0	0	0	67	0	0	0	0	0	0	0	0	0	0	0	0	0	0	0	0	0	0	0	0	0	0	0	0	0	0	0	0	0	0	0	0	0	0	0	0	0	0	0	0	0
OTU01885	3	0	0	0	0	0	0	0	0	0	0	0	0	69	0	0	0	0	0	0	0	0	0	0	0	0	0	0	0	0	0	0	0	0	0	0	0	0	0	0	0	0	0	0	0	0	0	0	0
OTU01886	0	0	0	0	0	0	0	0	0	0	0	0	0	0	0	0	0	0	0	0	0	0	0	0	0	0	0	0	0	0	0	0	0	0	0	40	0	0	0	0	0	0	0	0	0	0	0	0	0
OTU01887	0	2	0	1	1	0	0	0	0	0	4	0	0	0	0	0	3	0	0	0	0	0	0	0	0	2	0	0	0	0	0	0	0	1	8	2	0	0	0	0	0	1	2	0	2	0	0	0	0
OTU01888	0	0	0	0	0	0	0	0	0	0	0	0	0	0	0	0	0	0	0	0	0	0	0	0	0	0	0	0	0	0	0	0	0	0	0	0	0	0	0	0	0	0	0	0	0	0	0	0	0
OTU01889	0	0	0	0	0	0	0	0	0	0	0	0	0	0	69	0	0	0	0	0	0	0	0	0	0	0	0	0	0	0	0	0	0	0	0	0	0	0	0	0	0	2	0	0	0	0	0	0	0
OTU01890	1	0	0	0	0	0	0	3	0	0	0	0	0	0	0	0	0	0	0	0	0	0	0	1	0	0	1	0	0	3	0	0	0	0	0	0	0	0	0	0	0	0	0	0	0	0	0	0	0
OTU01891	0	0	0	0	0	0	0	0	0	0	0	0	0	0	0	0	0	0	0	0	0	0	0	0	0	0	0	0	0	0	0	0	0	0	0	1	0	0	0	0	0	0	0	0	0	0	0	0	0
OTU01892	0	0	0	0	0	0	0	0	0	0	0	0	0	0	0	0	0	0	0	0	0	0	0	0	71	0	0	0	0	0	0	0	0	0	0	0	0	0	0	0	0	0	0	0	0	0	0	0	0
OTU01893	0	0	0	0	2	0	0	0	0	0	0	0	7	0	0	0	0	0	0	0	0	0	0	0	0	0	0	0	0	0	0	0	0	3	0	0	0	5	0	0	1	0	0	0	0	0	2	0	3
OTU01894	0	0	0	0	0	0	0	0	0	0	0	0	0	0	0	0	0	0	0	0	0	0	0	0	0	0	0	0	0	0	0	0	0	0	0	0	0	0	0	0	0	0	0	0	0	0	0	0	0
OTU01895	0	0	0	0	0	0	0	0	0	0	0	0	0	0	0	0	0	0	0	0	0	0	0	0	3	0	0	0	0	0	1	0	0	0	0	0	27	0	0	0	0	0	0	0	0	0	0	0	0
OTU01896	0	0	0	0	0	0	0	0	0	0	0	0	0	64	0	0	0	0	0	0	0	0	0	0	0	0	0	0	0	0	0	0	0	0	0	0	0	0	0	0	0	0	0	0	0	0	0	0	0
OTU01897	0	0	0	0	0	0	0	54	0	0	0	0	0	0	0	0	0	0	0	0	0	0	0	0	0	0	0	0	0	0	0	0	0	0	0	0	0	0	0	0	0	0	0	0	0	0	0	0	0
OTU01898	0	0	5	0	0	0	0	0	0	0	0	0	0	0	0	0	66	0	0	0	0	0	0	0	0	0	0	0	0	0	0	0	0	0	0	0	0	0	0	0	0	0	0	0	0	0	0	0	0
OTU01899	1	0	0	0	1	0	5	0	0	0	0	0	0	0	0	0	0	0	0	0	2	51	0	0	1	0	0	0	0	0	0	0	0	0	1	1	0	0	0	1	0	0	0	0	0	0	2	0	0
OTU01900	0	1	0	0	0	0	0	0	0	0	0	0	0	0	0	0	0	0	0	0	0	0	0	0	0	0	0	0	0	0	0	0	0	0	0	0	0	0	0	69	0	0	0	0	0	0	0	0	0
OTU01901	0	63	0	0	0	0	0	0	0	0	0	0	0	0	0	0	0	0	0	0	0	0	0	0	0	0	0	0	0	0	0	0	0	0	0	0	0	0	0	0	0	0	0	0	0	2	0	0	0
OTU01902	0	11	0	2	0	0	1	0	3	0	0	0	0	0	0	0	1	0	0	1	0	0	2	0	0	0	1	0	2	0	0	0	2	3	0	1	5	4	0	0	0	0	0	10	0	2	0	0	0
OTU01903	0	0	0	0	0	0	0	0	0	0	0	0	0	0	0	0	0	0	0	0	0	0	0	0	0	0	0	70	0	0	0	0	0	0	0	0	0	0	0	0	0	0	0	0	0	0	0	0	0
OTU01904	0	0	0	0	0	0	0	0	0	0	0	0	0	0	0	0	0	0	0	0	0	0	0	0	0	0	0	0	0	0	0	0	0	0	0	0	0	0	0	0	0	0	0	0	0	0	0	0	0
OTU01905	0	0	0	0	0	0	0	0	0	0	0	0	0	0	0	0	1	0	0	0	0	2	0	0	0	0	0	0	0	0	0	0	0	0	0	0	0	0	0	0	17	0	0	0	0	0	0	0	0
OTU01906	0	0	0	0	0	0	0	62	0	0	0	0	1	0	0	0	0	0	0	0	0	0	0	0	0	0	0	0	0	0	0	0	0	0	0	0	0	0	0	0	0	0	0	0	0	0	0	0	0
OTU01907	0	0	0	0	0	0	0	0	0	38	0	0	0	0	0	0	0	0	0	0	0	0	0	0	0	32	0	0	0	0	0	0	0	0	0	0	0	0	0	0	0	0	0	0	0	0	0	0	0
OTU01908	0	0	0	0	0	0	0	0	0	0	0	0	0	0	0	0	0	0	1	0	0	0	0	0	0	0	0	0	0	0	0	0	0	0	0	0	0	0	0	0	0	0	69	0	0	0	0	0	0
OTU01909	0	0	0	0	0	0	0	0	0	0	0	0	0	0	0	0	0	0	0	4	0	0	0	0	0	0	0	0	2	0	0	0	0	0	0	4	0	0	0	0	0	0	0	0	6	0	0	0	0
OTU01910	0	0	0	0	0	0	0	0	0	0	0	0	0	0	0	0	0	0	0	0	0	0	0	0	0	0	0	0	0	0	0	0	0	0	0	0	0	0	0	0	0	0	0	0	0	0	0	0	0
OTU01911	0	0	0	0	3	0	0	0	0	0	0	0	0	0	0	0	0	0	0	0	0	0	1	0	1	0	0	0	0	0	0	0	0	0	0	0	0	0	0	0	0	0	0	0	0	14	0	0	0
OTU01912	0	0	0	0	0	0	0	0	0	0	2	0	0	0	0	0	0	0	0	0	0	0	42	0	0	0	0	0	0	0	0	0	0	0	0	0	0	0	0	0	0	0	0	0	0	17	1	2	0
OTU01913	0	0	0	0	0	0	0	0	0	0	0	0	0	0	0	0	0	0	0	0	0	0	0	0	0	0	0	0	0	0	0	0	0	0	0	0	0	0	0	0	0	0	0	0	0	0	0	0	0
OTU01914	0	0	0	0	0	0	0	0	0	0	0	3	0	0	0	0	5	8	0	0	0	1	2	0	4	0	0	0	0	0	0	0	0	0	0	0	0	0	0	0	0	0	0	6	0	0	0	0	0
OTU01915	2	0	0	0	0	0	5	0	0	0	0	0	0	1	0	0	4	0	0	0	0	48	0	0	0	0	0	0	0	1	0	0	0	0	0	0	0	0	0	0	1	0	2	0	0	1	0	0	0
OTU01916	0	0	0	1	0	0	0	0	0	0	0	0	0	0	0	0	0	0	0	0	0	0	0	0	0	0	0	0	0	0	0	0	0	0	0	0	0	0	0	0	0	0	0	0	0	0	0	0	0
OTU01917	0	0	0	1	0	0	0	45	0	0	0	0	0	0	0	0	0	0	10	0	0	3	0	0	0	0	0	0	0	0	0	0	0	0	0	1	7	0	0	0	0	2	0	0	0	0	0	0	0
OTU01918	1	0	8	0	0	0	0	0	1	0	0	0	0	0	0	0	0	0	0	0	0	0	0	3	1	0	0	0	0	0	0	1	0	0	14	0	0	0	0	0	0	0	0	0	0	0	0	0	0
OTU01919	0	2	0	0	0	0	0	0	0	0	0	0	0	54	0	2	0	0	0	0	0	0	0	0	0	0	0	0	1	0	0	0	0	0	0	0	0	0	0	0	0	0	4	0	0	0	2	0	0
OTU01920	0	0	0	0	0	0	0	0	0	0	0	0	0	0	0	0	0	0	69	0	0	0	0	0	0	0	0	0	0	0	0	0	0	0	0	0	0	0	0	0	0	0	0	0	0	0	0	0	0
OTU01921	0	0	0	0	0	0	0	0	0	0	0	0	0	0	0	0	1	0	0	0	0	0	0	0	68	0	0	0	0	0	0	0	0	0	0	0	0	0	0	0	0	0	0	0	0	0	0	0	0
OTU01922	1	0	0	0	0	0	0	0	0	0	0	3	0	3	0	0	0	0	0	0	4	0	0	0	3	0	0	0	0	0	4	0	0	0	0	0	0	0	1	0	0	0	0	0	46	0	1	2	0
OTU01923	0	0	0	0	0	0	0	0	0	0	0	5	0	0	0	0	0	0	0	0	1	0	0	0	0	0	0	0	0	0	0	0	0	0	0	0	0	1	0	0	0	0	0	0	0	0	0	0	0
OTU01924	0	0	0	0	0	0	0	0	0	0	0	0	0	0	2	0	41	0	0	0	0	0	0	3	2	0	0	0	0	0	0	0	0	1	0	0	0	0	0	0	0	0	0	1	0	0	0	2	0
OTU01925	1	0	0	0	0	0	1	0	0	3	1	0	0	9	0	0	0	0	6	0	0	0	0	0	0	0	0	2	0	1	4	0	2	34	0	0	0	0	0	0	0	1	0	0	0	1	0	0	0
OTU01926	1	44	0	0	0	0	0	0	0	0	0	0	0	0	0	0	0	0	0	0	0	0	0	0	0	0	0	1	1	0	0	0	0	0	0	0	0	1	0	0	0	0	0	0	0	0	0	0	0
OTU01927	0	0	0	0	0	0	6	0	0	0	0	0	0	0	0	0	0	0	0	0	0	63	0	0	0	0	0	0	0	0	0	0	0	0	0	0	0	0	0	0	0	0	0	0	0	0	0	0	0
OTU01928	0	0	0	0	0	0	0	0	0	0	0	0	0	0	0	0	0	0	0	0	0	0	54	0	0	0	0	0	0	0	0	0	0	0	0	0	0	0	0	0	0	0	0	0	0	15	0	0	0
OTU01929	0	0	0	0	0	0	0	67	0	0	0	0	0	0	0	0	0	0	0	0	0	0	0	0	0	0	0	0	0	0	0	0	0	0	0	0	0	0	0	0	0	0	0	0	0	0	0	0	0
OTU01930	0	0	0	0	0	0	0	0	0	0	0	0	0	0	0	0	0	0	0	0	0	0	0	0	0	0	0	0	0	0	0	0	0	0	0	0	0	0	0	10	0	0	0	0	0	0	0	0	4
OTU01931	0	0	0	0	0	0	0	0	0	0	0	0	0	0	0	0	0	0	0	0	0	0	0	0	0	0	0	0	0	0	0	0	0	0	0	0	0	0	0	0	0	0	0	0	0	0	0	0	0
OTU01932	0	0	0	0	0	0	0	0	0	0	0	0	0	0	0	0	0	0	0	0	0	0	0	0	0	0	0	0	0	0	0	0	0	0	0	0	0	0	0	0	0	0	0	0	0	0	0	0	0
OTU01933	2	0	0	0	0	0	0	0	0	0	0	0	0	5	0	1	0	41	0	0	0	1	0	0	1	0	0	1	0	0	1	0	0	1	0	0	0	0	0	0	0	0	2	0	0	1	0	1	0
OTU01934	0	0	0	0	0	0	3	0	0	0	0	0	0	0	0	0	0	0	0	0	0	65	0	0	1	0	0	0	0	0	0	0	0	0	0	0	0	0	0	0	0	0	0	0	0	0	0	0	0
OTU01935	0	0	0	0	0	0	0	0	0	0	0	0	0	0	0	0	0	0	0	0	0	0	0	0	0	0	0	0	0	0	0	0	0	0	0	0	0	0	0	0	0	0	0	0	0	0	0	0	0
OTU01936	0	0	0	0	0	0	0	0	0	0	0	0	0	0	0	0	0	0	0	0	0	0	0	69	0	0	0	0	0	0	0	0	0	0	0	0	0	0	0	0	0	0	0	0	0	0	0	0	0
OTU01937	0	0	0	0	0	0	0	0	4	0	0	1	1	0	0	0	1	0	0	0	0	0	0	0	0	1	0	1	0	5	0	0	0	0	3	0	0	0	0	1	0	0	0	0	0	21	0	0	0
OTU01938	0	0	0	0	0	0	2	0	0	9	0	0	0	0	0	0	0	0	0	0	0	0	0	0	0	0	0	0	0	0	0	0	0	0	0	0	0	2	0	0	0	1	0	0	0	0	0	0	0
OTU01939	0	0	0	0	0	0	0	52	0	0	0	0	0	0	0	0	2	0	0	0	0	0	0	0	1	0	0	0	0	0	0	1	0	0	0	0	0	0	0	0	0	0	0	0	0	0	0	0	0
OTU01940	0	0	0	0	1	0	0	0	0	0	35	0	0	0	0	0	0	0	0	0	0	0	0	0	0	1	26	0	0	0	0	0	0	0	0	0	0	0	1	0	0	0	0	0	2	0	0	0	0
OTU01941	0	0	0	0	0	0	0	0	0	0	0	0	0	0	0	0	0	0	0	0	0	0	0	0	0	0	0	0	0	0	0	0	0	0	0	0	0	0	0	0	0	0	0	0	0	0	0	0	0
OTU01942	0	0	0	0	0	0	0	16	0	0	0	1	0	0	0	0	0	0	0	0	0	0	0	0	1	2	0	37	0	0	0	0	0	0	0	2	0	1	0	0	0	0	0	0	0	0	0	0	0
OTU01943	1	1	0	1	0	0	1	2	0	0	0	0	0	0	0	0	0	0	0	0	0	0	0	0	0	0	0	1	3	47	0	0	0	0	0	0	0	0	0	1	0	1	1	3	0	0	0	0	0
OTU01944	1	4	0	0	0	0	0	0	0	0	0	0	0	56	0	0	0	0	0	0	0	2	0	0	0	0	0	0	0	0	0	0	0	0	0	0	0	0	0	4	0	0	0	0	1	0	0	0	0
OTU01945	0	0	0	0	0	0	0	0	0	0	0	0	0	0	0	0	0	0	0	42	0	0	0	0	0	0	0	0	12	0	0	0	0	0	0	0	0	0	0	0	0	0	0	0	0	0	0	0	0
OTU01946	0	1	0	0	0	0	0	0	0	0	0	0	1	0	0	0	0	0	0	0	0	0	0	0	0	0	0	0	0	0	0	0	0	1	0	0	3	0	0	0	0	0	0	0	0	60	0	0	0
OTU01947	33	0	0	0	0	0	1	0	0	0	0	0	0	29	0	0	0	0	0	0	0	0	0	0	0	0	0	0	0	0	0	0	2	0	0	0	0	0	0	0	0	0	0	0	0	0	0	0	0
OTU01948	0	0	0	0	0	0	0	0	0	0	0	0	0	0	0	0	0	0	67	0	0	1	0	0	0	0	0	0	0	0	0	0	0	0	0	0	0	0	0	0	0	0	0	0	0	0	0	0	0
OTU01949	0	2	0	0	0	0	0	0	0	4	0	0	1	1	1	0	0	0	0	1	0	0	0	0	0	8	0	0	1	0	0	0	0	0	0	0	0	0	0	0	0	0	0	0	0	3	0	0	0
OTU01950	0	0	0	0	0	0	0	0	0	0	0	0	0	0	0	0	0	67	0	0	0	0	1	0	0	0	0	0	0	0	0	0	0	0	0	0	0	0	0	0	0	0	0	0	0	0	0	0	0
OTU01951	0	2	0	0	0	29	0	0	0	0	0	0	0	0	0	2	0	0	0	30	0	0	0	0	0	0	0	0	0	0	0	0	0	0	0	0	0	1	0	0	0	0	0	2	0	0	1	0	0
OTU01952	0	0	0	0	0	0	0	0	0	0	0	0	50	0	0	0	0	0	0	0	0	0	0	0	0	0	0	0	18	0	0	0	0	0	0	0	0	0	0	0	0	0	0	0	0	0	0	0	0
OTU01953	0	0	0	0	0	0	0	1	6	0	0	0	0	0	0	0	0	1	0	0	0	1	0	11	0	0	0	1	0	0	0	8	0	0	0	0	0	0	4	0	2	0	0	0	0	0	0	0	0
OTU01954	0	0	0	0	0	0	0	0	0	0	0	0	0	0	0	0	0	0	0	0	0	0	0	0	0	0	0	0	0	0	0	0	0	0	0	0	0	0	0	68	0	0	0	0	0	0	0	0	0
OTU01955	0	0	0	0	0	1	0	0	0	0	0	0	0	0	0	64	0	0	0	0	0	0	0	0	0	0	0	0	0	0	0	0	0	0	0	0	0	0	0	0	0	0	0	0	0	3	0	0	0
OTU01956	0	0	0	0	2	0	0	0	0	0	0	0	0	0	0	6	0	0	1	0	1	0	2	0	0	0	0	0	0	0	0	0	0	0	0	0	0	0	0	0	0	0	0	0	0	0	0	0	0
OTU01957	0	0	0	0	0	0	1	0	0	1	0	0	0	0	0	0	0	0	1	0	0	0	0	0	9	0	0	6	0	0	0	0	1	0	0	0	0	0	0	0	0	0	20	0	0	2	0	0	0
OTU01958	0	0	0	0	0	0	0	0	0	0	0	0	0	0	0	0	0	0	0	0	20	0	0	0	0	0	0	0	0	0	0	0	0	0	0	0	0	0	0	0	0	0	0	0	48	0	0	0	0
OTU01959	0	0	0	0	0	0	0	0	0	0	0	0	0	0	0	0	0	0	0	0	0	0	0	0	0	0	0	0	64	0	0	0	0	0	0	0	0	0	0	0	0	0	0	0	0	0	0	0	0
OTU01960	0	2	0	0	0	0	0	0	0	0	0	0	0	0	0	0	0	0	0	0	0	0	0	0	0	0	0	0	0	0	0	0	0	0	0	0	0	0	0	0	0	0	0	0	3	0	0	0	0
OTU01961	0	0	0	0	0	0	0	0	0	0	0	0	0	0	0	0	0	0	0	0	0	0	0	68	0	0	0	0	0	0	0	0	0	0	0	0	0	0	0	0	0	0	0	0	0	0	0	0	0
OTU01962	0	0	0	0	0	0	0	15	0	0	0	0	0	0	0	0	0	0	0	0	0	0	0	0	0	0	0	0	0	0	0	0	0	0	0	0	0	0	0	0	0	0	0	0	0	0	0	0	0
OTU01963	0	0	0	0	0	0	0	0	0	0	0	0	0	0	0	0	0	0	0	0	0	0	0	0	0	0	0	0	0	0	0	0	0	0	0	0	0	0	0	0	0	0	67	0	0	0	0	0	0
OTU01964	0	0	0	0	0	0	0	0	0	0	0	0	0	0	0	0	0	0	0	0	0	0	0	0	54	0	0	0	0	0	0	0	0	0	0	0	0	0	0	0	0	0	0	0	0	0	13	0	0
OTU01965	0	0	0	0	0	0	0	0	0	0	0	0	0	0	0	0	0	0	0	0	0	0	0	0	0	0	0	67	0	0	0	0	0	0	0	0	0	0	0	0	0	0	0	0	0	0	0	0	0
OTU01966	0	0	0	0	0	0	0	0	0	0	0	12	0	0	0	0	0	0	0	0	0	0	0	0	0	0	0	0	0	0	0	0	0	0	0	0	0	0	0	0	0	1	0	0	0	0	0	0	7
OTU01967	0	0	0	0	0	0	0	0	0	0	0	66	0	0	0	0	0	0	0	0	0	0	0	0	0	0	0	0	1	0	0	0	0	0	0	0	0	0	0	0	0	0	0	0	0	0	0	0	0
OTU01968	0	0	0	0	0	0	0	0	0	0	0	0	0	0	0	0	0	0	65	0	0	0	0	0	0	0	0	0	0	0	0	0	0	0	0	0	0	0	0	2	0	0	0	0	0	0	0	0	0
OTU01969	0	0	0	0	0	0	0	0	0	0	0	0	0	0	0	0	0	0	0	0	0	0	0	0	0	0	0	0	0	0	0	0	0	0	0	0	0	0	0	0	0	0	0	0	0	0	0	0	67
OTU01970	0	0	0	0	0	0	0	0	0	0	0	0	0	0	0	0	0	0	67	0	0	0	0	0	0	0	0	0	0	0	0	0	0	0	0	0	0	0	0	0	0	0	0	0	0	0	0	0	0
OTU01971	0	0	0	0	0	0	0	0	0	0	0	0	1	0	0	0	0	0	0	0	0	0	0	0	0	0	0	0	0	0	0	3	0	0	62	0	0	0	0	0	0	0	0	0	0	0	0	0	0
OTU01972	1	1	0	0	0	0	0	0	0	0	0	0	0	0	0	0	1	60	0	0	0	0	0	0	0	0	0	0	0	0	2	0	0	0	0	0	0	0	0	0	0	0	0	0	0	0	0	0	0
OTU01973	0	0	0	0	0	0	1	5	0	0	0	0	0	0	0	0	0	1	0	1	0	0	0	6	2	0	0	0	0	0	5	0	0	22	0	0	1	0	3	0	0	2	0	0	0	0	2	0	0
OTU01974	0	0	0	0	0	0	0	0	0	0	0	0	0	0	0	0	0	0	0	0	0	0	0	0	0	0	0	0	0	0	0	0	0	0	0	0	0	0	0	0	0	0	0	0	0	0	0	0	0
OTU01975	0	0	0	0	0	0	0	0	0	0	0	0	0	0	0	0	0	0	0	0	0	0	0	0	0	0	0	0	0	0	0	0	0	0	0	11	0	0	0	0	0	0	0	0	0	0	0	0	0
OTU01976	0	0	0	0	0	0	0	0	0	61	0	0	0	0	0	0	0	0	0	0	0	0	0	0	0	6	0	0	0	0	0	0	0	0	0	0	0	0	0	0	0	0	0	0	0	0	0	0	0
OTU01977	0	0	0	7	0	0	0	0	0	0	0	0	0	0	0	0	0	0	43	0	0	0	0	0	2	0	0	0	0	0	0	2	0	0	0	13	0	0	0	0	0	0	0	0	0	0	0	0	0
OTU01978	0	0	0	0	0	0	0	0	0	0	0	0	0	0	0	64	0	0	0	0	1	0	0	0	0	0	0	0	1	0	0	0	0	0	0	0	0	0	0	0	0	0	0	0	0	0	0	0	0
OTU01979	0	0	0	5	0	0	0	0	0	0	0	0	0	0	0	0	0	0	0	0	0	0	0	0	1	0	0	0	0	0	0	0	0	0	0	10	0	0	0	0	0	26	0	0	0	0	0	0	12
OTU01980	1	0	0	0	0	4	1	0	0	3	0	9	1	0	0	0	1	0	0	4	0	0	0	0	0	0	0	0	0	0	0	0	0	0	0	6	0	3	0	0	0	0	0	0	1	0	0	0	6
OTU01981	2	0	0	0	1	0	3	0	0	0	0	0	0	1	0	0	1	0	0	0	0	5	0	2	0	0	0	1	0	5	0	0	0	0	0	0	0	0	13	8	0	0	0	0	1	0	1	0	0
OTU01982	0	0	0	4	0	0	0	5	0	0	0	0	0	0	26	0	0	17	0	0	0	8	2	0	0	0	0	0	0	0	0	0	0	1	0	0	0	0	0	0	0	0	0	0	0	0	0	1	0
OTU01983	0	0	0	0	0	0	0	0	0	0	0	0	0	0	0	0	0	0	0	0	0	0	0	0	0	0	0	0	0	0	0	0	0	0	0	0	0	0	0	0	0	0	0	0	0	0	0	0	0
OTU01984	0	0	0	0	0	0	0	0	0	0	0	0	0	0	0	0	0	0	0	0	0	0	0	0	0	0	0	0	0	0	0	0	0	0	0	0	0	0	0	0	0	0	0	0	0	0	0	0	0
OTU01985	1	0	0	2	0	0	0	0	0	0	32	0	0	0	0	0	0	0	1	0	0	0	0	0	0	5	0	0	0	2	0	0	0	2	0	0	0	0	0	1	0	1	2	0	0	0	0	0	0
OTU01986	40	0	0	0	0	0	0	0	0	0	0	5	0	0	0	0	0	0	0	1	0	0	0	0	2	0	0	0	0	0	2	0	2	0	0	0	2	0	0	0	0	0	3	0	0	0	1	1	0
OTU01987	0	0	0	0	0	0	0	0	0	2	0	0	0	2	19	4	18	0	0	0	1	1	0	14	0	0	0	0	0	0	1	0	0	1	0	0	0	0	0	0	0	0	0	0	0	0	0	0	0
OTU01988	0	8	0	0	0	0	0	0	0	0	0	0	0	0	0	0	0	0	0	0	0	0	0	0	0	0	44	0	1	0	0	0	0	0	0	0	0	9	0	0	0	0	0	0	0	0	0	0	0
OTU01989	0	0	0	0	0	0	0	0	0	11	0	0	0	0	0	0	0	0	0	0	0	0	0	0	0	55	0	0	0	0	0	0	0	0	0	0	0	0	0	0	0	0	0	0	0	0	0	0	0
OTU01990	0	0	0	0	0	0	2	0	5	0	1	0	0	0	0	0	0	1	1	0	0	0	0	0	0	1	0	1	0	0	0	0	0	0	0	0	0	0	0	0	0	0	0	0	0	0	0	0	0
OTU01991	0	0	0	0	0	0	0	0	0	0	0	0	0	0	0	0	0	0	0	0	0	0	0	0	0	0	0	0	0	0	0	0	0	0	0	30	0	0	0	0	0	0	0	0	0	0	0	0	0
OTU01992	0	0	0	0	0	0	0	0	0	0	0	0	0	0	0	0	0	0	0	0	0	0	0	0	0	0	0	0	0	8	0	0	0	2	0	0	1	0	1	0	0	0	0	48	0	5	0	0	0
OTU01993	0	0	0	0	0	0	0	0	0	0	0	0	0	0	0	0	0	0	0	0	0	0	0	0	0	0	0	0	0	0	0	0	0	0	0	0	0	3	0	0	0	0	0	0	0	0	0	0	0
OTU01994	0	0	0	0	0	1	1	0	0	0	0	0	0	0	0	0	0	0	2	0	3	0	0	0	0	0	0	0	0	0	1	0	3	0	0	0	0	0	0	1	0	0	0	0	0	0	0	0	0
OTU01995	0	0	0	0	0	0	0	0	0	0	0	0	0	0	0	0	0	0	0	1	0	0	0	0	0	0	0	1	0	0	0	0	0	0	0	0	0	0	0	0	0	0	0	0	0	6	0	57	0
OTU01996	0	0	0	0	0	0	0	0	0	0	0	0	0	0	0	0	0	0	0	0	0	0	0	0	0	0	0	0	0	0	15	0	0	0	0	0	0	0	0	0	0	0	0	0	7	44	0	0	0
OTU01997	0	0	0	0	1	0	0	0	0	2	1	0	0	0	0	0	0	2	0	0	0	0	0	0	0	53	0	0	4	0	0	0	0	1	0	0	0	0	0	0	0	1	0	0	0	0	0	0	0
[truncated: 30,562 more rows]
[truncated: 28 more columns]
