# Supplementary material for: Multi-omics landscape of childhood simple obesity: novel insights into pathogenesis and biomarkers discovery
Source: Cell Biosci. 2024 Nov 28;14:145. doi: 10.1186/s13578-024-01322-5 (PMC11606102; doi:10.1186/s13578-024-01322-5)
Supplement: Supplementary file 9 — Supplementary Material 9 [file 13578_2024_1322_MOESM9_ESM.xlsx]

## Sheet: Sheet1
Supplementary Table 8. Detailed information about correlation network Spearman correlation analysis among immune-related DEGs, immune-related DEMs, and differential gut microbiota.
Gene	Metobilite	Correlation	p-value	Significance
BPIFA1	Lauric acid	-0.666422	1.23238e-10	***
BPIFA1	Azelaic acid	-0.577514	8.8391e-08	***
BPIFA1	L-Histidine	0.562333	2.25059e-07	***
BPIFA1	P-Toluenesulfonic acid	-0.550872	4.42147e-07	***
BPIFA1	D-(-)-quinic acid	-0.544036	6.53667e-07	***
BPIFA1	DL-Alanine	0.533245	1.1908e-06	***
SAA1	DL-Alanine	0.529202	1.48292e-06	***
BPIFA1	N,N-Dimethylformamide	0.508781	4.3062e-06	***
SAA1	Lauric acid	-0.502389	5.92881e-06	***
BPIFA1	3-(2-amino-2-oxoethyl)-5-methyl-hexanoic acid	-0.49045	1.05915e-05	***
BPIFA1	Sebacic acid	-0.477045	1.98098e-05	***
BPIFA1	10-HYDROXYDECANOATE	-0.470242	2.69515e-05	***
BPIFA1	(+/-)9-HpODE	-0.467561	3.03738e-05	***
BPIFA1	Dimethyl(tetradecyl)amine	0.467226	3.08289e-05	***
SAA1	L-Histidine	0.466437	3.19255e-05	***
SAA1	Dimethyl(tetradecyl)amine	0.458498	4.51684e-05	***
BPIFA1	Stearoyl-L-Carnitine	-0.455463	5.14586e-05	***
BPIFA1	Ornithine	-0.448895	6.79525e-05	***
SAA1	P-Toluenesulfonic acid	-0.44227	8.94386e-05	***
SAA1	Linoleic acid	-0.441737	9.14137e-05	***
SAA1	Stearoyl-L-Carnitine	-0.440872	9.47094e-05	***
BPI	Lauric acid	-0.440608	0.000112416	***
BPIFA1	Oleamide	0.43368	0.000126651	***
CCL2	Oleamide	-0.432126	0.000134746	***
BPI	10-HYDROXYDECANOATE	-0.429285	0.000173843	***
BPIFA1	Suberic acid	-0.429089	0.000151959	***
BPIFA1	Linoleic acid	-0.426542	0.000167931	***
BPIFA1	Tagatose	0.424833	0.000179501	***
BPI	Azelaic acid	-0.421727	0.000230749	***
BPI	(+/-)9-HpODE	-0.42077	0.000239061	***
RSAD2	Deoxycholic acid	0.418981	0.000255358	***
SAA1	Hexadecanedioic acid	-0.418402	0.000229922	***
CCL2	Hexadecanamide	-0.416242	0.000249577	***
BPI	L-Histidine	0.413458	0.000312327	***
BPIFA1	L-Methionine sulfoxide	-0.41173	0.00029571	***
BPIFA1	DL-Glutamine	-0.410859	0.000305472	***
IFIT1	Deoxycholic acid	0.410681	0.000345187	***
BPI	L-Methionine sulfoxide	-0.407195	0.000390937	***
LCN2	Lauric acid	-0.405282	0.000418341	***
FCN2	N-Methylisoleucine	-0.403122	0.000406014	***
BPIFA1	Lithocholic acid	-0.402983	0.00040807	***
BPI	Oleamide	0.402289	0.000464767	***
BPI	Dimethyl(tetradecyl)amine	0.402012	0.000469305	***
CCL2	Deoxycholic acid	0.401562	0.000429635	***
AGR2	Lauric acid	-0.398882	0.00047316	***
LCN2	10-HYDROXYDECANOATE	-0.390164	0.000705277	***
OAS3	Deoxycholic acid	0.388375	0.000749113	***
SAA1	N,N-Dimethylformamide	0.386961	0.000719839	***
SAA1	Oleamide	0.386079	0.00074208	***
BPI	3-(2-amino-2-oxoethyl)-5-methyl-hexanoic acid	-0.384641	0.000848668	***
BPIFA1	Hexadecanedioic acid	-0.384619	0.000780273	***
BPIFA1	Acamprosate	-0.377782	0.000983937	***
BPI	Testosterone sulfate	0.376712	0.00110121	**
BPI	Phthalic anhydride	0.370974	0.00132465	**
BPI	DL-Alanine	0.370758	0.00133381	**
AGR2	L-Histidine	0.368598	0.00133323	**
SAA1	Azelaic acid	-0.36832	0.00134537	**
AGR2	Ornithine	-0.365813	0.00145936	**
OLFM4	Lauric acid	-0.365729	0.00156401	**
BPI	3-(8-hydroxyoctyl)phenol	-0.363569	0.00167346	**
OLFM4	10-HYDROXYDECANOATE	-0.361348	0.00179322	**
BPI	2-Amino-1,3,4-octadecanetriol	-0.360545	0.00183833	**
CCL2	Lauric acid	0.359205	0.00180271	**
IFIT1	D-(+)-Proline	-0.358077	0.00198364	**
SAA1	Tagatose	0.356569	0.00195884	**
BPIFA1	Dodecanedioic acid	-0.355396	0.00203212	**
BPIFA1	3-Hydroxypicolinic acid	-0.354223	0.00210786	**
OLFM4	(+/-)9-HpODE	-0.353758	0.00226304	**
DEFA3	P-Toluenesulfonic acid	-0.352249	0.0022411	**
BPIFA1	Deoxycholic acid	-0.351006	0.0023288	**
SAA1	Acetyl-L-carnitine	-0.349894	0.00240983	**
ELANE	L-Methionine sulfoxide	-0.349408	0.00257977	**
BPIFA1	3-Dehydrocholic acid	-0.348995	0.00247721	**
DEFA1	Phthalic anhydride	0.347814	0.00256829	**
LCN2	L-Histidine	0.347495	0.00273124	**
BPIFA1	Hexadecanamide	0.346951	0.00263672	**
BPI	Deoxycholic acid	-0.346693	0.0027971	**
LCN2	(+/-)9-HpODE	-0.346353	0.00282539	**
DEFA1	Dimethyl(tetradecyl)amine	0.345932	0.00271961	**
BPIFA1	N,N-Dimethyldodecylamine N-oxide	-0.345041	0.002794	**
SAA1	Oleoyl-L-Carnitine	-0.343986	0.00288443	**
BPIFA1	Phthalic anhydride	0.342762	0.00299258	**
SAA1	2-Amino-1,3,4-octadecanetriol	-0.341889	0.00307197	**
SAA1	3-(2-amino-2-oxoethyl)-5-methyl-hexanoic acid	-0.341323	0.0031244	**
BPIFA1	Acetyl-L-carnitine	-0.340316	0.00321968	**
BPIFA1	DDAO	-0.340048	0.00324548	**
LCN2	Dimethyl(tetradecyl)amine	0.339782	0.00342627	**
CCL2	10-HYDROXYDECANOATE	0.338844	0.00336357	**
AGR2	Hexadecanedioic acid	-0.338454	0.00340265	**
PDE1C	P-Toluenesulfonic acid	0.337527	0.00349718	**
FCN2	Dimethyl(tetradecyl)amine	-0.33722	0.00352903	**
BPIFA1	2-Amino-1,3,4-octadecanetriol	-0.336596	0.00359452	**
DEFA1	P-Toluenesulfonic acid	-0.336151	0.0036418	**
CCL2	L-Histidine	-0.334923	0.00377534	**
BPI	Hexadecanedioic acid	-0.333395	0.00411725	**
DUOX1	C10-LAS (TENTATIVE)	-0.332609	0.00403896	**
ELANE	Dimethyl(tetradecyl)amine	0.332007	0.00428297	**
F2RL2	Deoxycholic acid	0.331639	0.00415411	**
DUOX1	Dodecylbenzenesulfonic acid	-0.331544	0.00416554	**
BPI	Stearoyl-L-Carnitine	-0.330896	0.00441981	**
DEFA3	Phthalic anhydride	0.32988	0.00437056	**
SAA1	Glutamine (D)	-0.329805	0.00438007	**
BPI	Sebacic acid	-0.325774	0.00510244	**
AGR2	Oleamide	0.323788	0.00519962	**
BPI	Ornithine	-0.323769	0.00539428	**
BPI	Hexadecanamide	0.323615	0.00541733	**
IFIT1	Creatine	-0.323553	0.00542658	**
SAA1	Phthalic anhydride	0.322481	0.00539452	**
BPIFA1	Perillartine	0.321247	0.00558455	**
CCL2	Stearoyl-L-Carnitine	0.320429	0.00571383	**
DEFA3	Dimethyl(tetradecyl)amine	0.320393	0.00571949	**
CTSG	DL-Alanine	0.320354	0.0057257	**
F2RL2	Perillartine	-0.320187	0.00575251	**
DEFA1	10-HYDROXYDECANOATE	-0.319583	0.00585015	**
BPIFA1	Gabapentin	-0.318734	0.00598989	**
AGR2	Sebacic acid	-0.318464	0.00603486	**
BPIFA1	Dehydrocurvularin	0.318265	0.00606836	**
CCL2	Linoleic acid	0.318036	0.00610694	**
DEFA1	Benzothiazole	0.317577	0.00618495	**
IL17F	DL-Alanine	0.31729	0.00623436	**
SAA1	Epiandrosterone	0.317189	0.00625178	**
PDE1C	Phthalic anhydride	-0.317115	0.00626449	**
SAA1	(+/-)9-HpODE	-0.316922	0.00629792	**
CRISP3	Phthalic anhydride	0.31692	0.00650585	**
BPIFA1	Testosterone sulfate	0.316589	0.00635607	**
DEFA3	10-HYDROXYDECANOATE	-0.316351	0.00639784	**
PDE1C	Epiandrosterone	-0.315575	0.00653596	**
BPIFA1	Serine	-0.315114	0.00661912	**
PRTN3	DL-Alanine	0.314948	0.00664948	**
AGR2	Dodecanedioic acid	-0.314833	0.00667042	**
BPI	Linoleic acid	-0.314205	0.0069997	**
IFIT1	Indole-3-lactic acid	-0.314019	0.00703455	**
CEACAM8	Dimethyl(tetradecyl)amine	0.314019	0.00703455	**
BPI	D-(-)-quinic acid	-0.314019	0.00703455	**
LCN2	Phthalic anhydride	0.312816	0.0072648	**
SAA1	10-HYDROXYDECANOATE	-0.31148	0.00730888	**
LCN2	Testosterone sulfate	0.311304	0.0075635	**
AGR2	Azelaic acid	-0.310849	0.00743475	**
RSAD2	D-(+)-Proline	-0.310379	0.00775168	**
PRTN3	Linoleic acid	-0.309632	0.00768309	**
PDE1C	2-Hydroxybenzothiazole	-0.309204	0.00777219	**
BPI	P-Toluenesulfonic acid	-0.308836	0.00807448	**
BPIFA1	2-Methylhippuric acid	-0.308043	0.00801815	**
CTSG	L-Histidine	0.307735	0.00808467	**
MMP8	10-HYDROXYDECANOATE	-0.306923	0.00849114	**
CEACAM8	L-Histidine	0.306769	0.00852555	**
BPIFA1	N-Methylisoleucine	0.305798	0.00851357	**
BPI	Oleoyl-L-Carnitine	-0.305597	0.0087911	**
LCN2	L-Methionine sulfoxide	-0.304301	0.00909303	**
SAA1	Aspartame	0.30409	0.00890829	**
AGR2	Suberic acid	-0.303904	0.00895219	**
CCL2	2-Amino-1,3,4-octadecanetriol	0.303109	0.009142	**
BPIFA1	Oleoyl-L-Carnitine	-0.302078	0.00939338	**
PRTN3	4-Oxoproline	0.301736	0.00947816	**
PRTN3	Lauric acid	-0.301658	0.00949751	**
AGR2	DL-Alanine	0.301612	0.00950906	**
SAA1	Perillartine	0.301377	0.00956797	**
DEFA4	L-Histidine	0.300653	0.00975105	**
OAS3	D-(+)-Proline	-0.300537	0.0100223	*
CCL2	Lithocholic acid	0.300531	0.00978208	**
OLFM4	Testosterone sulfate	0.300321	0.010078	*
BPI	Lithocholic acid	-0.298902	0.0104512	*
CCL2	Oleoyl-L-Carnitine	0.29874	0.0102494	*
AGR2	Stearoyl-L-Carnitine	-0.298263	0.0103773	*
BPIFA1	Benzothiazole	0.297755	0.0105147	*
OAS3	Indole-3-lactic acid	-0.297112	0.0109389	*
ELANE	10-HYDROXYDECANOATE	-0.296742	0.0110423	*
SAA1	Benzothiazole	0.296217	0.0109409	*
CRISP3	Lauric acid	-0.294521	0.0116805	*
RSAD2	Indole-3-lactic acid	-0.293996	0.0118358	*
SAA1	Suberic acid	-0.293853	0.011625	*
CCL2	Acetyl-L-carnitine	0.293291	0.0117931	*
AGR2	Tagatose	0.292904	0.0119101	*
SAA1	D-(-)-quinic acid	-0.292489	0.0120367	*
BPI	Tetradecanedioic acid	-0.292361	0.0123316	*
IFIT1	DL-Alanine	-0.29196	0.012456	*
DEFA4	3-(8-hydroxyoctyl)phenol	-0.291504	0.0123415	*
OLFM4	L-Histidine	0.291466	0.0126105	*
CEACAM8	Lauric acid	-0.290787	0.0128257	*
SAA1	Testosterone sulfate	0.290441	0.012678	*
SAA1	N-Methylisoleucine	0.289925	0.0128443	*
SAA1	Hexadecanamide	0.289676	0.0129254	*
IL17F	Lauric acid	-0.2889	0.0131801	*
SAA1	Sebacic acid	-0.288544	0.0132986	*
OLFM4	3-(8-hydroxyoctyl)phenol	-0.288319	0.0136354	*
DEFA4	Lauric acid	-0.288048	0.013465	*
AGR2	10-HYDROXYDECANOATE	-0.287862	0.0135279	*
AGR2	Dimethyl(tetradecyl)amine	0.287757	0.0135637	*
RSAD2	10-HYDROXYDECANOATE	0.287116	0.014046	*
CXCL10	Dodecylbenzenesulfonic acid	0.286931	0.0141101	*
BPI	Acetyl-L-carnitine	-0.286931	0.0141101	*
BPIFA1	Epiandrosterone	0.286395	0.0140332	*
DEFA3	Benzothiazole	0.284727	0.014627	*
CRISP3	Testosterone sulfate	0.284648	0.0149219	*
IFIT1	Dodecylbenzenesulfonic acid	0.284463	0.0149895	*
LCN2	Oleamide	0.284216	0.0150799	*
BPI	Epiandrosterone	0.284	0.0151595	*
LCN2	Ornithine	-0.283599	0.0153083	*
AGR2	2-Amino-1,3,4-octadecanetriol	-0.282609	0.0154122	*
IL17F	DL-Glutamine	-0.282358	0.0155079	*
PDE1C	3-(2-amino-2-oxoethyl)-5-methyl-hexanoic acid	0.282179	0.0155763	*
LCN2	Stearoyl-L-Carnitine	-0.281809	0.0159873	*
MMP8	Lauric acid	-0.281562	0.016083	*
ELANE	(+/-)9-HpODE	-0.280945	0.0163244	*
PRTN3	(+/-)9-HpODE	-0.280893	0.016075	*
AGR2	3-Dehydrocholic acid	-0.280494	0.0162325	*
CTSG	Deoxycholic acid	-0.279782	0.0165171	*
IFIT1	10-HYDROXYDECANOATE	0.279341	0.0169666	*
BPI	Suberic acid	-0.279094	0.0170673	*
ELANE	Phthalic anhydride	0.278909	0.0171432	*
AGR2	Deoxycholic acid	-0.278731	0.0169446	*
ELANE	L-Histidine	0.278724	0.0172194	*
IL17F	Aspartame	0.278261	0.0171388	*
SAA1	3-Hydroxypicolinic acid	-0.277942	0.0172721	*
MMP8	Acetyl-L-carnitine	-0.277397	0.0177739	*
PRTN3	Stearoyl-L-Carnitine	-0.277023	0.0176601	*
DEFA3	L-Methionine sulfoxide	-0.276628	0.017829	*
F2RL2	Phthalic anhydride	-0.276537	0.0178681	*
PDE1C	L-Isoleucine	-0.275656	0.0182509	*
DUOX1	3-(8-hydroxyoctyl)phenol	-0.275147	0.0184754	*
SAA1	DL-Glutamine	-0.274846	0.0186093	*
SAA1	Dodecanedioic acid	-0.274812	0.0186241	*
DEFA1	Acetyl-L-carnitine	-0.274783	0.0186371	*
CCL2	3-(2-amino-2-oxoethyl)-5-methyl-hexanoic acid	0.274505	0.0187615	*
LCN2	Acetyl-L-carnitine	-0.274343	0.0191092	*
IL17F	Sebacic acid	-0.274108	0.0189406	*
BPI	Perillartine	0.273911	0.0193048	*
ELANE	Lauric acid	-0.273633	0.0194315	*
DEFA1	Azelaic acid	-0.27321	0.019351	*
LCN2	DL-Alanine	0.273016	0.0197155	*
CRISP3	Dimethyl(tetradecyl)amine	0.27243	0.0199886	*
AGR2	(+/-)9-HpODE	-0.272209	0.0198171	*
PDE1C	Benzothiazole	-0.271942	0.0199429	*
DUOX1	10-HYDROXYDECANOATE	-0.271879	0.019973	*
DEFA3	Azelaic acid	-0.271877	0.0199739	*
DEFA4	Dimethyl(tetradecyl)amine	0.271278	0.020259	*
LCN2	Oleoyl-L-Carnitine	-0.270733	0.0207976	*
BPIFA1	DEET	0.270041	0.0208599	*
CEACAM8	3-(8-hydroxyoctyl)phenol	-0.269807	0.0212506	*
LCN2	Linoleic acid	-0.269715	0.0212964	*
AGR2	Dehydrocurvularin	0.269388	0.0211826	*
SAA1	Deoxycholic acid	-0.268587	0.0215847	*
BPIFA1	Glutamine (D)	-0.268533	0.0216125	*
AGR2	N,N-Dimethylformamide	0.268472	0.0216433	*
OLFM4	Dimethyl(tetradecyl)amine	0.268203	0.0220559	*
ELANE	Ornithine	-0.268111	0.0221031	*
AGR2	Hexadecanamide	0.268049	0.0218588	*
PDE1C	Dimethyl(tetradecyl)amine	-0.268047	0.0218597	*
DEFA1	L-Methionine sulfoxide	-0.267348	0.02222	*
CTSG	Lauric acid	-0.267224	0.0222841	*
DEFA1	L-Histidine	0.266977	0.0224128	*
BPIFA1	Stearic acid	-0.266689	0.0225636	*
BPIFA1	Aspartame	0.265517	0.0231872	*
AGR2	D-(-)-quinic acid	-0.26551	0.0231906	*
AGR2	P-Toluenesulfonic acid	-0.265087	0.0234191	*
CEACAM8	Acetyl-L-carnitine	-0.264069	0.0242521	*
LCN2	Azelaic acid	-0.264007	0.0242862	*
BPI	Tagatose	0.263884	0.0243546	*
CRISP3	Decanoylcarnitine	-0.263699	0.0244575	*
MMP8	Dimethyl(tetradecyl)amine	0.263421	0.0246126	*
OLFM4	Linoleic acid	-0.262804	0.0249602	*
MMP8	Oleoyl-L-Carnitine	-0.262742	0.0249952	*
BPIFA1	Tetradecanedioic acid	-0.262635	0.024782	*
DEFA1	Epiandrosterone	0.262287	0.0249801	*
MMP8	3-(2-amino-2-oxoethyl)-5-methyl-hexanoic acid	-0.261878	0.0254895	*
IFIT1	Betaine	-0.261292	0.0258296	*
PRTN3	L-Histidine	0.260734	0.0258839	*
MMP8	L-Histidine	0.260706	0.0261735	*
CRISP3	L-Histidine	0.260675	0.0261917	*
PRTN3	Aspartame	0.259428	0.0266646	*
PDE1C	DEET	-0.259381	0.0266932	*
BPI	Dehydrocurvularin	0.259194	0.0270786	*
DEFA3	L-Histidine	0.258872	0.027003	*
BPI	Gabapentin	-0.258546	0.0274745	*
PRTN3	Oleamide	0.258356	0.0273206	*
LCN2	Hexadecanedioic acid	-0.258207	0.0276839	*
PDE1C	Lithocholic acid	0.258052	0.0275087	*
CEACAM8	10-HYDROXYDECANOATE	-0.257929	0.0278562	*
OLFM4	Phthalic anhydride	0.257559	0.0280873	*
IFIT1	C10-LAS (TENTATIVE)	0.257034	0.0284175	*
FCN2	Deoxycholic acid	0.256496	0.0284903	*
CEACAM8	Phthalic anhydride	0.256387	0.02883	*
CCL2	Hexadecanedioic acid	0.256182	0.028692	*
PDE1C	Perillartine	-0.255214	0.0293215	*
CCL2	DL-Alanine	-0.254947	0.0294967	*
CCL2	N,N-Dimethylformamide	-0.254546	0.0297623	*
OAS3	DL-Alanine	-0.254535	0.0300364	*
OLFM4	DL-Alanine	0.254535	0.0300364	*
LCN2	Sebacic acid	-0.254227	0.0302416	*
CXCL10	Testosterone sulfate	-0.253671	0.0306139	*
OLFM4	Oleamide	0.253548	0.0306972	*
DUOX1	3-(2-amino-2-oxoethyl)-5-methyl-hexanoic acid	-0.253485	0.0304743	*
BPIFA1	3-(8-hydroxyoctyl)phenol	-0.253184	0.0306787	*
LCN2	Deoxycholic acid	-0.252869	0.0311585	*
BPI	3-Hydroxypicolinic acid	-0.252684	0.0312853	*
CRISP3	Ornithine	-0.252376	0.0314977	*
DEFA1	Tetradecanedioic acid	-0.252137	0.0313995	*
SAA1	Stearic acid	-0.251977	0.0315108	*
FCN2	N,N-Dimethylformamide	-0.251688	0.0317124	*
PDE1C	Creatine	-0.2515	0.0318446	*
DEFA1	(+/-)9-HpODE	-0.251057	0.0321574	*
CXCL10	Gabapentin	0.251049	0.0324247	*
LCN2	2-Amino-1,3,4-octadecanetriol	-0.250926	0.032512	*
OLFM4	Oleoyl-L-Carnitine	-0.250339	0.0329299	*
CXCL10	Lauric acid	0.250309	0.032952	*
F2RL2	Lithocholic acid	0.249013	0.0336337	*
OLFM4	3-(2-amino-2-oxoethyl)-5-methyl-hexanoic acid	-0.248982	0.0339148	*
OLFM4	Hexadecanedioic acid	-0.248673	0.0341421	*
ELANE	DL-Alanine	0.248581	0.0342105	*
AGR2	Epiandrosterone	0.248447	0.0340529	*
CTSG	3-Hydroxypicolinic acid	-0.248311	0.0341541	*
IFIT1	2-Amino-1,3,4-octadecanetriol	0.248303	0.0344165	*
PDE1C	Dehydrocurvularin	-0.248299	0.0341628	*
SAA1	Tetradecanedioic acid	-0.248182	0.0342504	*
SAA1	3-(8-hydroxyoctyl)phenol	-0.247549	0.0347258	*
PDE1C	L-Methionine sulfoxide	0.247393	0.034844	*
AGR2	2-Methylhippuric acid	-0.247001	0.0351423	*
BPI	Acamprosate	-0.246113	0.0360783	*
SAA1	2-Methylhippuric acid	-0.245818	0.0360552	*
OLFM4	2-Amino-1,3,4-octadecanetriol	-0.24531	0.0367035	*
CEACAM8	Ornithine	-0.245064	0.0368976	*
RSAD2	Creatine	-0.244632	0.0372395	*
DUOX1	2-Methylhippuric acid	-0.244364	0.0372047	*
LCN2	Hexadecanamide	0.244107	0.0376582	*
OLFM4	Acetyl-L-carnitine	-0.244045	0.0377077	*
DEFA3	(+/-)9-HpODE	-0.243523	0.0378834	*
CCL2	Azelaic acid	0.243046	0.0382727	*
OLFM4	L-Methionine sulfoxide	-0.242904	0.0386336	*
CCL2	Testosterone sulfate	-0.242567	0.0386667	*
OAS3	10-HYDROXYDECANOATE	0.242287	0.039142	*
SAA1	Lithocholic acid	-0.24219	0.03898	*
DEFA4	Phthalic anhydride	0.241472	0.039581	*
LCN2	3-(2-amino-2-oxoethyl)-5-methyl-hexanoic acid	-0.241361	0.0399149	*
DEFA1	Lauric acid	-0.241338	0.0396946	*
CCL2	Dehydrocurvularin	-0.240592	0.0403294	*
BPIFA1	Dodecylbenzenesulfonic acid	-0.24055	0.040365	*
DEFA3	Acetyl-L-carnitine	-0.240437	0.0404616	*
CEACAM8	(+/-)9-HpODE	-0.240312	0.0408064	*
IFIT1	(+/-)9-HpODE	0.240251	0.0408593	*
DEFA1	Oleoyl-L-Carnitine	-0.240073	0.0407757	*
ELANE	L-(-)-Methionine	-0.240065	0.0410185	*
DUOX1	Stearic acid	0.239765	0.041042	*
OLFM4	Stearoyl-L-Carnitine	-0.239325	0.0416604	*
AGR2	Phthalic anhydride	0.239315	0.0414347	*
DEFA3	Epiandrosterone	0.239219	0.0415193	*
CRISP3	Octanoyl-L-Carnitine	-0.23914	0.0418222	*
PDE1C	Stearoyl-L-Carnitine	0.238757	0.0419258	*
SAA1	N,N-Dimethyldodecylamine N-oxide	-0.238195	0.0424253	*
LCN2	Tagatose	0.238153	0.0426939	*
CTSG	3-(2-amino-2-oxoethyl)-5-methyl-hexanoic acid	-0.238098	0.042512	*
F2RL2	N-Methylisoleucine	-0.237966	0.0426306	*
CCL2	D-(+)-Proline	-0.237597	0.0429624	*
SAA1	3-Dehydrocholic acid	-0.237579	0.0429782	*
AGR2	N,N-Dimethyldodecylamine N-oxide	-0.237376	0.0431618	*
SAA1	Octanoyl-L-Carnitine	-0.236947	0.0435523	*
PRTN3	Hexadecanamide	0.236922	0.0435751	*
LCN2	3-(8-hydroxyoctyl)phenol	-0.236363	0.0443124	*
CEACAM8	Tetradecanedioic acid	-0.236147	0.0445111	*
CRISP3	DL-Alanine	0.236024	0.044625	*
OAS3	Betaine	-0.235869	0.0447677	*
DUOX1	Tagatose	0.235585	0.0448098	*
CCL2	P-Toluenesulfonic acid	0.235575	0.0448195	*
OLFM4	Tetradecanedioic acid	-0.235252	0.0453424	*
BPIFA1	2-Naphthalenesulfonic acid	-0.235155	0.0452136	*
PRTN3	10-HYDROXYDECANOATE	-0.234808	0.0455408	*
PRTN3	N,N-Dimethylformamide	0.234746	0.0455997	*
PDE1C	Gabapentin	0.23462	0.0457187	*
RSAD2	DL-Alanine	-0.234543	0.0460107	*
AGR2	3-Hydroxypicolinic acid	-0.233604	0.0466927	*
CEACAM8	Benzothiazole	0.233525	0.0469839	*
BPIFA1	2-Hydroxybenzothiazole	0.233345	0.0469436	*
AGR2	3-(2-amino-2-oxoethyl)-5-methyl-hexanoic acid	-0.231559	0.0487039	*
AGR2	L-Methionine sulfoxide	-0.231418	0.0488452	*
F2RL2	Lauric acid	0.230781	0.0494879	*
CRISP3	L-Methionine sulfoxide	-0.230748	0.0497249	*
CTSG	Acetyl-L-carnitine	-0.230323	0.0499538	*
CRISP3	Stearic acid	-0.230254	0.0502258
PDE1C	Acetyl-L-carnitine	0.230182	0.0500985
RSAD2	2-Amino-1,3,4-octadecanetriol	0.230162	0.0503201
AGR2	DL-Glutamine	-0.229655	0.05064
F2RL2	P-Toluenesulfonic acid	0.228998	0.0513227
CEACAM8	Testosterone sulfate	0.22865	0.0518823
OLFM4	Hexadecanamide	0.228434	0.0521087
AGR2	Glutamine (D)	-0.228351	0.0520026
LCN2	D-(-)-quinic acid	-0.228125	0.0524335
AGR2	Linoleic acid	-0.227998	0.0523759
CXCL10	C10-LAS (TENTATIVE)	0.227416	0.0531869
DUOX1	(+/-)9-HpODE	-0.226996	0.0534492
MMP8	DL-Alanine	0.226428	0.0542499
ELANE	Aspartame	0.22612	0.0545856
DEFA1	Testosterone sulfate	0.226065	0.0544623
CTSG	Lithocholic acid	-0.225695	0.0548696
IL17F	Decanoylcarnitine	-0.225579	0.0549979
F2RL2	Tagatose	-0.225352	0.0552495
CEACAM8	Tagatose	0.225009	0.0558084
AGR2	DDAO	-0.224966	0.0556784
DEFA1	Decanoylcarnitine	-0.224553	0.056141
ELANE	Testosterone sulfate	0.224546	0.0563245
SAA1	Decanoylcarnitine	-0.224414	0.0562981
PDE1C	Betaine	-0.224233	0.056502
F2RL2	2-Hydroxybenzothiazole	-0.224163	0.056581
DEFA3	Lauric acid	-0.223808	0.0569843
AGR2	Oleoyl-L-Carnitine	-0.223768	0.05703
CEACAM8	Hexadecanedioic acid	-0.22359	0.0574035
MMP8	3-(8-hydroxyoctyl)phenol	-0.223559	0.0574386
SAA1	Ornithine	-0.223398	0.0574515
F2RL2	DL-Alanine	-0.222813	0.0581258
BPI	Dodecanedioic acid	-0.222757	0.0583569
DEFA4	Acetyl-L-carnitine	-0.222558	0.0584206
FCN2	DL-Glutamine	0.221723	0.0593964
CEACAM8	3-(2-amino-2-oxoethyl)-5-methyl-hexanoic acid	-0.221708	0.059576
DEFA4	Linoleic acid	-0.221694	0.0594308
ELANE	Linoleic acid	-0.221153	0.0602297
CEACAM8	Oleoyl-L-Carnitine	-0.221153	0.0602297
AGR2	DEET	0.22063	0.0606948
FCN2	Creatine	-0.22036	0.0610183
IL17F	Azelaic acid	-0.220003	0.061449
SAA1	Dehydrocurvularin	0.219903	0.0615702
MMP8	Decanoylcarnitine	-0.219857	0.0617778
AGR2	Testosterone sulfate	0.219607	0.0619294
BPIFA1	C10-LAS (TENTATIVE)	-0.219303	0.0623005
PRTN3	L-(-)-Methionine	-0.219187	0.0624426
DEFA3	Tetradecanedioic acid	-0.218995	0.062679
AGR2	Perillartine	0.218691	0.0630535
SAA1	Acamprosate	-0.218156	0.0637175
CRISP3	Tetradecanedioic acid	-0.217265	0.0649712
CEACAM8	Decanoylcarnitine	-0.217234	0.0650101
F2RL2	Oleamide	-0.216978	0.0651978
AGR2	Lithocholic acid	-0.216963	0.0652168
MMP8	Phthalic anhydride	0.216586	0.0658294
MMP8	Octanoyl-L-Carnitine	-0.216185	0.0663408
MMP8	Testosterone sulfate	0.215784	0.0668554
IFIT1	Tagatose	-0.215723	0.0669349
MMP8	2-Amino-1,3,4-octadecanetriol	-0.215692	0.0669746
CRISP3	3-Hydroxypicolinic acid	-0.215599	0.067094
CEACAM8	Azelaic acid	-0.215383	0.0673732
PRTN3	Hexadecanedioic acid	-0.215364	0.067273
DEFA1	Tagatose	0.215297	0.0673595
FCN2	D-(-)-quinic acid	0.215131	0.0675767
IL17F	L-Isoleucine	0.21494	0.0678264
IL17F	L-Histidine	0.214712	0.0681251
DEFA4	(+/-)9-HpODE	-0.214443	0.0684796
MMP8	Ornithine	-0.214303	0.0687836
PRTN3	Glutamine (D)	-0.214229	0.0687629
PRTN3	Oleoyl-L-Carnitine	-0.214105	0.0689278
F2RL2	Dimethyl(tetradecyl)amine	-0.214061	0.0689857
IL17F	P-Toluenesulfonic acid	-0.213518	0.0697106
PDE1C	L-Histidine	-0.213453	0.0697968
LCN2	Decanoylcarnitine	-0.213347	0.0700525
IFIT1	Testosterone sulfate	-0.213008	0.0705073
CCL2	Tagatose	-0.213007	0.0703975
IFIT1	DDAO	0.212884	0.0706733
CRISP3	Hexadecanamide	0.21239	0.0713404
DEFA4	Oleamide	0.212006	0.0717593
CXCL10	Linoleic acid	0.211989	0.0718861
CTSG	10-HYDROXYDECANOATE	-0.211811	0.0720269
CTSG	Dimethyl(tetradecyl)amine	0.211533	0.0724095
PRTN3	Acetyl-L-carnitine	-0.211354	0.0726577
CTSG	Phthalic anhydride	0.211286	0.072751
PRTN3	Dimethyl(tetradecyl)amine	0.21081	0.0734141
RSAD2	3-Dehydrocholic acid	-0.210385	0.0741026
OLFM4	Azelaic acid	-0.210385	0.0741026
CXCL10	Aspartame	-0.209675	0.0751003
PRTN3	3-(8-hydroxyoctyl)phenol	-0.209675	0.0750119
FCN2	Glutamine (D)	0.209629	0.0750779
DEFA1	L(-)-Carnitine	0.20962	0.0750898
CTSG	Decanoylcarnitine	-0.209589	0.0751336
OLFM4	Tagatose	0.209552	0.075275
MMP8	L-Methionine sulfoxide	-0.209521	0.0753187
CEACAM8	DL-Alanine	0.208873	0.0762412
IFIT1	Valine	-0.207948	0.0775748
ELANE	Azelaic acid	-0.207948	0.0775748
OAS3	3-Dehydrocholic acid	-0.207917	0.0776196
SAA1	L-Methionine sulfoxide	-0.20777	0.0777576
DEFA1	Perillartine	0.207707	0.0778487
AGR2	N-Methylisoleucine	0.207691	0.0778725
OLFM4	Deoxycholic acid	-0.206868	0.0791542
AGR2	Tetradecanedioic acid	-0.205963	0.0804335
MMP8	Tagatose	0.205942	0.0805284
BPI	Benzothiazole	0.205757	0.0808055
MMP8	Linoleic acid	-0.205202	0.0816414
CTSG	Octanoyl-L-Carnitine	-0.205146	0.081668
RSAD2	Betaine	-0.205109	0.0817814
DEFA4	Deoxycholic acid	-0.204631	0.0824538
DEFA3	Testosterone sulfate	0.204339	0.0829018
DEFA3	Betaine	0.204185	0.0831393
PDE1C	Oleamide	-0.203942	0.0835156
PRTN3	3-Methylglutaric acid	0.203225	0.0846306
ELANE	2-Amino-1,3,4-octadecanetriol	-0.203165	0.0847656
IFIT1	L-(-)-Methionine	-0.202919	0.0851507
OLFM4	Sebacic acid	-0.202826	0.0852955
OAS3	Creatine	-0.202579	0.0856824
DEFA3	Oleoyl-L-Carnitine	-0.202211	0.0862278
LCN2	Tetradecanedioic acid	-0.202209	0.0862655
CCL2	Betaine	-0.202047	0.0864879
CTSG	Azelaic acid	-0.201968	0.0866127
DEFA4	L-Methionine sulfoxide	-0.201885	0.0867453
IFIT1	Lithocholic acid	0.201685	0.087097
AGR2	Acamprosate	-0.201274	0.0877234
CRISP3	Benzothiazole	0.201006	0.0881823
BPIFA1	Decanoylcarnitine	-0.200972	0.0882107
AGR2	Stearic acid	-0.200957	0.0882349
BPI	Betaine	0.20079	0.0885299
IFIT1	Hexadecanedioic acid	0.200759	0.0885797
MMP8	Tetradecanedioic acid	-0.200296	0.0893285
BPI	Glutamine (D)	-0.199617	0.0904359
CRISP3	Acetyl-L-carnitine	-0.199525	0.0905877
PRTN3	DL-Glutamine	-0.199463	0.0906751
CEACAM8	3-Hydroxypicolinic acid	-0.199463	0.0906891
FCN2	Gabapentin	0.199219	0.091079
FCN2	L-(-)-Methionine	-0.19907	0.0913257
CCL2	Acamprosate	0.199068	0.09133
DUOX1	Hexadecanedioic acid	-0.199063	0.091337
FCN2	Lauric acid	0.199021	0.091408
IL17F	Serine	-0.198896	0.0916151
BPI	DL-Glutamine	-0.198815	0.0917586
CTSG	Tagatose	0.198575	0.0921517
PDE1C	DL-Alanine	-0.198235	0.0927215
MMP8	Azelaic acid	-0.197705	0.0936151
DUOX1	2-Amino-1,3,4-octadecanetriol	-0.197315	0.0942762
MMP8	Benzothiazole	0.196995	0.0948167
DEFA4	Oleoyl-L-Carnitine	-0.196964	0.094876
DEFA4	3-(2-amino-2-oxoethyl)-5-methyl-hexanoic acid	-0.196655	0.0954051
CRISP3	Oleoyl-L-Carnitine	-0.19647	0.0957126
ELANE	3-(8-hydroxyoctyl)phenol	-0.196347	0.0959244
FCN2	Serine	0.196319	0.0959839
CRISP3	Oleamide	0.196254	0.0960835
SAA1	DEET	0.196019	0.0965037
DEFA4	Hexadecanamide	0.195591	0.0972479
DUOX1	N,N-Dimethylformamide	0.195491	0.0974219
MMP8	Sebacic acid	-0.195329	0.0976856
CTSG	D-(-)-quinic acid	-0.195119	0.0980737
RSAD2	Lauric acid	0.194866	0.0984945
BPIFA1	Octanoyl-L-Carnitine	-0.194571	0.0990387
CEACAM8	Octanoyl-L-Carnitine	-0.194558	0.0990367
CXCL10	3-(8-hydroxyoctyl)phenol	0.194527	0.099091
LCN2	Perillartine	0.194496	0.0991454
DEFA1	Betaine	0.194224	0.0996545
OAS3	Dodecylbenzenesulfonic acid	0.194187	0.0996904
RSAD2	Testosterone sulfate	-0.194156	0.099745
IFIT1	Lauric acid	0.193848	0.100293
PDE1C	Azelaic acid	0.193735	0.100526
DEFA4	Azelaic acid	-0.193061	0.10174
OLFM4	Ornithine	-0.19249	0.10273
IL17F	3-Hydroxypicolinic acid	-0.192467	0.102816
CXCL10	Stearoyl-L-Carnitine	0.192151	0.103347
CXCL10	Stearic acid	-0.192058	0.103515
DEFA4	DL-Alanine	0.192058	0.103564
CRISP3	10-HYDROXYDECANOATE	-0.191873	0.103853
FCN2	Phthalic anhydride	-0.191536	0.104524
ELANE	Deoxycholic acid	-0.191441	0.104645
BPI	N,N-Dimethylformamide	0.19138	0.104759
DEFA3	Perillartine	0.191181	0.105181
MMP8	(+/-)9-HpODE	-0.191102	0.105271
CEACAM8	Sebacic acid	-0.190948	0.105556
LCN2	P-Toluenesulfonic acid	-0.190763	0.105899
DEFA1	Octanoyl-L-Carnitine	-0.190738	0.106005
CXCL10	Serine	0.190362	0.106645
CCL2	Epiandrosterone	-0.190238	0.10694
DEFA3	Decanoylcarnitine	-0.189916	0.107547
CCL2	Dimethyl(tetradecyl)amine	-0.189651	0.108046
ELANE	D-(-)-quinic acid	-0.188881	0.109437
DEFA4	Stearoyl-L-Carnitine	-0.188803	0.109662
DEFA3	3-(2-amino-2-oxoethyl)-5-methyl-hexanoic acid	-0.188558	0.110132
PRTN3	L-Methionine sulfoxide	-0.188505	0.110233
CXCL10	Glutamine (D)	0.188387	0.11038
DEFA4	2-Naphthalenesulfonic acid	0.18834	0.110552
MMP8	Deoxycholic acid	-0.187955	0.11121
BPI	Indole-3-lactic acid	0.18777	0.111568
DEFA1	Ornithine	-0.187498	0.112183
SAA1	Betaine	0.187247	0.112673
CXCL10	10-HYDROXYDECANOATE	0.186968	0.113127
LCN2	Octanoyl-L-Carnitine	-0.186937	0.113187
PRTN3	D-(+)-Proline	-0.186734	0.113681
DEFA4	10-HYDROXYDECANOATE	-0.186442	0.114255
MMP8	3-Hydroxypicolinic acid	-0.186382	0.114276
DEFA3	L(-)-Carnitine	0.186352	0.114434
PRTN3	Testosterone sulfate	0.186314	0.114509
DUOX1	Phthalic anhydride	0.186066	0.115001
CCL2	(+/-)9-HpODE	0.185453	0.116224
CRISP3	Epiandrosterone	0.185363	0.116295
RSAD2	Tagatose	-0.18524	0.116541
DEFA1	Hexadecanedioic acid	-0.185215	0.116701
DEFA4	Testosterone sulfate	0.185208	0.116715
AGR2	Benzothiazole	0.185057	0.117019
CCL2	Decanoylcarnitine	0.185036	0.117061
FCN2	Aspartame	-0.18477	0.117599
ELANE	Stearoyl-L-Carnitine	-0.18453	0.117967
PDE1C	Acamprosate	0.184405	0.118338
DUOX1	Gabapentin	-0.184356	0.118437
PDE1C	L(-)-Carnitine	-0.184284	0.118583
DEFA1	3-(2-amino-2-oxoethyl)-5-methyl-hexanoic acid	-0.184073	0.119013
CTSG	Gabapentin	-0.184042	0.119076
CEACAM8	Linoleic acid	-0.183883	0.11928
MMP8	Stearic acid	-0.183852	0.119343
DEFA4	Ornithine	-0.183835	0.119499
OAS3	Testosterone sulfate	-0.183512	0.120035
OAS3	C10-LAS (TENTATIVE)	0.18342	0.120225
OAS3	2-Amino-1,3,4-octadecanetriol	0.182988	0.121112
CTSG	Aspartame	0.182839	0.12155
LCN2	Dodecanedioic acid	-0.182803	0.121493
RSAD2	Dodecylbenzenesulfonic acid	0.182772	0.121557
CEACAM8	Oleamide	0.182741	0.121621
IFIT1	D-(-)-quinic acid	0.182587	0.12194
CRISP3	Hexadecanedioic acid	-0.182494	0.122132
LCN2	Indole-3-lactic acid	0.182031	0.123094
LCN2	Aspartame	0.181846	0.12348
AGR2	3-Methylglutaric acid	-0.181672	0.123988
DEFA4	Aspartame	0.181475	0.124404
CCL2	Octanoyl-L-Carnitine	0.181439	0.124479
PDE1C	3-Methylglutaric acid	0.181144	0.125104
DEFA4	Decanoylcarnitine	-0.180904	0.125613
RSAD2	Lithocholic acid	0.180705	0.125884
DEFA3	D-(-)-quinic acid	-0.180567	0.12633
OLFM4	Dodecanedioic acid	-0.180489	0.126343
BPI	(R)-2-hydroxystearic acid	-0.180458	0.126409
CCL2	Sebacic acid	0.180343	0.126809
MMP8	Oleamide	0.180273	0.126803
ELANE	3-(2-amino-2-oxoethyl)-5-methyl-hexanoic acid	-0.180088	0.127198
DEFA1	D-(-)-quinic acid	-0.180031	0.127478
ELANE	Tagatose	0.179964	0.127463
LCN2	Dehydrocurvularin	0.179563	0.128324
PDE1C	2-Naphthalenesulfonic acid	0.179211	0.12925
PRTN3	Creatine	-0.179164	0.129353
PRTN3	L(-)-Carnitine	-0.179055	0.12959
RSAD2	(+/-)9-HpODE	0.178946	0.129658
CTSG	P-Toluenesulfonic acid	-0.17855	0.130692
F2RL2	Acamprosate	0.178407	0.131007
ELANE	Indole-3-lactic acid	0.178298	0.131069
DUOX1	Palmitic acid	-0.178009	0.131881
CTSG	(+/-)9-HpODE	-0.177964	0.131981
ELANE	Oleamide	0.177959	0.131813
DEFA1	Linoleic acid	-0.17781	0.132322
LCN2	Benzothiazole	0.177774	0.132221
FCN2	C10-LAS (TENTATIVE)	0.177508	0.132992
CRISP3	(+/-)9-HpODE	-0.177218	0.133448
F2RL2	Epiandrosterone	-0.176192	0.135937
CEACAM8	D-(-)-quinic acid	-0.176046	0.136068
BPIFA1	Creatine	0.175972	0.136434
DEFA3	Tagatose	0.17597	0.136438
FCN2	Dodecanedioic acid	0.175599	0.13728
CEACAM8	L-Methionine sulfoxide	-0.175398	0.137533
ELANE	N-Methylisoleucine	0.175275	0.137813
F2RL2	C10-LAS (TENTATIVE)	0.175138	0.13833
OLFM4	Dehydrocurvularin	0.175028	0.138375
IFIT1	Perillartine	-0.174874	0.138727
DUOX1	N-Methylisoleucine	0.174779	0.139154
IL17F	L(-)-Carnitine	-0.174774	0.139166
PRTN3	2-Methylhippuric acid	0.174206	0.140476
AGR2	Acetyl-L-carnitine	-0.174057	0.14082
CTSG	2-Amino-1,3,4-octadecanetriol	-0.174015	0.140918
CTSG	Tetradecanedioic acid	-0.174015	0.140918
CTSG	L-Methionine sulfoxide	-0.17346	0.14221
CCL2	3-Methylglutaric acid	0.173243	0.142717
F2RL2	L-Isoleucine	-0.172978	0.143339
CEACAM8	2-Amino-1,3,4-octadecanetriol	-0.172683	0.1438
SAA1	DDAO	-0.172168	0.145251
DUOX1	(R)-2-hydroxystearic acid	-0.172043	0.145547
F2RL2	L(-)-Carnitine	-0.172032	0.145573
IFIT1	Tetradecanedioic acid	0.171973	0.145473
OAS3	Lauric acid	0.171727	0.146058
DUOX1	L-Methionine sulfoxide	-0.171625	0.146543
DEFA1	Lithocholic acid	-0.171423	0.147025
ELANE	P-Toluenesulfonic acid	-0.171233	0.147234
CTSG	3-(8-hydroxyoctyl)phenol	-0.170621	0.148955
F2RL2	Benzothiazole	-0.170601	0.149004
BPI	Decanoylcarnitine	-0.170431	0.14916
OAS3	Valine	-0.1704	0.149235
RSAD2	C10-LAS (TENTATIVE)	0.170338	0.149384
ELANE	Sebacic acid	-0.170307	0.149459
IL17F	Oleamide	0.170165	0.150059
IL17F	Suberic acid	-0.169881	0.150752
CEACAM8	Dodecanedioic acid	-0.169783	0.15073
OAS3	(+/-)9-HpODE	0.169227	0.152085
SAA1	D-(+)-Proline	0.169005	0.1529
FCN2	L-Histidine	-0.168982	0.152958
RSAD2	Hexadecanedioic acid	0.168888	0.152918
F2RL2	Dodecylbenzenesulfonic acid	0.168737	0.153562
ELANE	Glutamine (D)	-0.168703	0.153373
F2RL2	Hexadecanamide	-0.168629	0.15383
PRTN3	Perillartine	0.168253	0.154763
DEFA1	Stearoyl-L-Carnitine	-0.168245	0.154782
F2RL2	(R)-2-hydroxystearic acid	0.168035	0.155307
ELANE	Hexadecanamide	0.16787	0.155436
F2RL2	Betaine	-0.167764	0.155981
DUOX1	D-(+)-Proline	0.167482	0.156688
RSAD2	Hexadecanamide	-0.167376	0.156668
PRTN3	N-Methylisoleucine	0.167243	0.157291
PRTN3	P-Toluenesulfonic acid	-0.167165	0.157487
RSAD2	Oleamide	-0.166883	0.157908
SAA1	Gabapentin	-0.166808	0.158388
F2RL2	Aspartame	-0.166711	0.158634
IL17F	Octanoyl-L-Carnitine	-0.166524	0.159107
DEFA4	2-Amino-1,3,4-octadecanetriol	-0.166494	0.159183
CRISP3	Deoxycholic acid	-0.166482	0.15892
BPIFA1	(R)-2-hydroxystearic acid	-0.166321	0.159625
DUOX1	Indole-3-lactic acid	0.166228	0.15986
PRTN3	2-Naphthalenesulfonic acid	0.165968	0.160524
IFIT1	Dimethyl(tetradecyl)amine	-0.165864	0.160487
CXCL10	3-(2-amino-2-oxoethyl)-5-methyl-hexanoic acid	0.165834	0.160565
DEFA3	L-(-)-Methionine	-0.165712	0.161181
DEFA1	Dodecanedioic acid	-0.165438	0.161884
MMP8	Hexadecanamide	0.165433	0.16159
IFIT1	Acamprosate	0.165309	0.161907
BPIFA1	Betaine	0.164679	0.163845
CCL2	3-Hydroxypicolinic acid	0.164645	0.163933
PDE1C	3-Dehydrocholic acid	0.164627	0.163979
LCN2	Betaine	0.164353	0.164374
OLFM4	Decanoylcarnitine	-0.164291	0.164534
DEFA3	Ornithine	-0.164061	0.165454
CEACAM8	Stearoyl-L-Carnitine	-0.163581	0.166384
DEFA4	Gabapentin	-0.163131	0.167897
SAA1	Serine	-0.16283	0.168693
CRISP3	L-Isoleucine	0.162779	0.168494
DEFA1	Hexadecanamide	0.162692	0.169061
IL17F	Ornithine	-0.162428	0.169762
IL17F	2-Amino-1,3,4-octadecanetriol	-0.161973	0.170977
DUOX1	L-Isoleucine	-0.161858	0.171285
DEFA4	L-Isoleucine	0.161542	0.172133
CEACAM8	L(-)-Carnitine	0.161082	0.173022
CEACAM8	Perillartine	0.161051	0.173105
MMP8	Hexadecanedioic acid	-0.161021	0.173188
FCN2	Perillartine	-0.161001	0.173594
DEFA4	Octanoyl-L-Carnitine	-0.160925	0.1738
BPIFA1	D-(+)-Proline	0.160758	0.174254
DEFA1	3-(8-hydroxyoctyl)phenol	-0.160748	0.17428
CTSG	Epiandrosterone	0.16047	0.175035
IL17F	Benzothiazole	-0.160437	0.175126
PRTN3	Dodecylbenzenesulfonic acid	0.160015	0.176278
ELANE	Hexadecanedioic acid	-0.159848	0.17637
LCN2	3-Hydroxypicolinic acid	-0.159385	0.177638
DEFA1	Suberic acid	-0.159051	0.178932
DEFA3	Hexadecanedioic acid	-0.158924	0.179284
OAS3	3-Hydroxypicolinic acid	-0.158892	0.178998
CXCL10	N-Methylisoleucine	0.158861	0.179083
OLFM4	D-(-)-quinic acid	-0.15883	0.179169
DEFA4	Sebacic acid	-0.158765	0.179724
F2RL2	DEET	-0.158419	0.180688
FCN2	16-Hydroxyhexadecanoic acid	-0.158275	0.18109
BPI	L-(-)-Methionine	-0.157904	0.181741
DEFA3	Octanoyl-L-Carnitine	-0.157628	0.182902
CEACAM8	Deoxycholic acid	-0.157565	0.18269
ELANE	4-Oxoproline	0.157534	0.182777
CTSG	Stearoyl-L-Carnitine	-0.157416	0.1835
CXCL10	L-Methionine sulfoxide	0.15738	0.18321
PDE1C	D-(-)-quinic acid	0.157108	0.184368
PRTN3	Dehydrocurvularin	0.157046	0.184543
CCL2	Phthalic anhydride	-0.157019	0.184621
DUOX1	Octanoyl-L-Carnitine	0.156993	0.184693
SAA1	Valine	0.156905	0.184944
OLFM4	Aspartame	0.156732	0.185037
DEFA1	Oleamide	0.156675	0.185596
AGR2	Aspartame	0.156465	0.186195
DEFA1	Sebacic acid	-0.156459	0.18621
OAS3	Lithocholic acid	0.156393	0.185999
F2RL2	Testosterone sulfate	-0.156366	0.186476
CCL2	Aspartame	-0.156185	0.186992
DEFA3	2-Amino-1,3,4-octadecanetriol	-0.156132	0.187145
MMP8	Dodecanedioic acid	-0.156053	0.186965
CCL2	L-(-)-Methionine	-0.156046	0.187389
DEFA1	DL-Alanine	0.155996	0.187532
DEFA3	3-Dehydrocholic acid	-0.155376	0.189316
DUOX1	Dimethyl(tetradecyl)amine	0.155245	0.189693
DEFA3	Linoleic acid	-0.155237	0.189716
FCN2	10-HYDROXYDECANOATE	0.155078	0.190177
CEACAM8	Hexadecanamide	0.154912	0.190241
MMP8	Stearoyl-L-Carnitine	-0.154912	0.190241
CTSG	Oleoyl-L-Carnitine	-0.154824	0.190912
CEACAM8	P-Toluenesulfonic acid	-0.154819	0.190508
DEFA4	Benzothiazole	0.154615	0.191518
LCN2	Suberic acid	-0.154542	0.191312
CTSG	2-Naphthalenesulfonic acid	0.154423	0.192078
CTSG	Indole-3-lactic acid	0.154361	0.192257
CEACAM8	Indole-3-lactic acid	0.154356	0.191849
F2RL2	3-(3,4,5-trimethoxyphenyl)propanoic acid	-0.154259	0.192555
CTSG	Ornithine	-0.154022	0.193249
RSAD2	Perillartine	-0.153955	0.193017
LCN2	(R)-2-hydroxystearic acid	-0.153955	0.193017
FCN2	3-(2-amino-2-oxoethyl)-5-methyl-hexanoic acid	0.153913	0.193568
IL17F	Stearic acid	-0.15378	0.193956
CTSG	Oleamide	0.153775	0.193972
DEFA3	DL-Alanine	0.153309	0.195344
F2RL2	L-Histidine	-0.153206	0.195648
IL17F	D-(-)-quinic acid	-0.15287	0.19664
CEACAM8	D-(+)-Proline	0.152845	0.196278
OLFM4	2-Naphthalenesulfonic acid	0.152598	0.197008
SAA1	2-Hydroxybenzothiazole	0.152461	0.197855
DEFA1	2-Amino-1,3,4-octadecanetriol	-0.152417	0.197985
CRISP3	Dodecanedioic acid	-0.152289	0.197923
MMP8	Gabapentin	-0.152197	0.198198
OLFM4	Octanoyl-L-Carnitine	-0.152104	0.198474
CEACAM8	Lithocholic acid	-0.151981	0.198841
CEACAM8	Stearic acid	-0.151487	0.200317
ELANE	3-Dehydrocholic acid	-0.151148	0.201336
SAA1	(R)-2-hydroxystearic acid	-0.151013	0.202199
IFIT1	2-Methylhippuric acid	0.150531	0.203198
IL17F	3-Methylglutaric acid	0.15031	0.204331
MMP8	Lithocholic acid	-0.15016	0.204322
BPIFA1	3-(3,4,5-trimethoxyphenyl)propanoic acid	0.15	0.205276
MMP8	Aspartame	0.149821	0.205355
PDE1C	3-Hydroxypicolinic acid	0.149801	0.205886
OAS3	L-(-)-Methionine	-0.149728	0.205638
RSAD2	3-Hydroxypicolinic acid	-0.149667	0.205826
PRTN3	C10-LAS (TENTATIVE)	0.149648	0.206354
RSAD2	Valine	-0.148988	0.207908
FCN2	Dodecylbenzenesulfonic acid	0.148931	0.208561
DEFA3	Sebacic acid	-0.148789	0.209002
DEFA3	Suberic acid	-0.148789	0.209002
CRISP3	Sebacic acid	-0.148494	0.209431
OAS3	Hexadecanamide	-0.148248	0.210196
CRISP3	3-(2-amino-2-oxoethyl)-5-methyl-hexanoic acid	-0.148248	0.210196
DEFA1	3-Dehydrocholic acid	-0.14819	0.210859
LCN2	Epiandrosterone	0.148124	0.210579
PDE1C	N,N-Dimethylformamide	-0.148049	0.211298
DEFA4	Betaine	0.147842	0.211944
CCL2	Suberic acid	0.147834	0.21197
PDE1C	3-(8-hydroxyoctyl)phenol	0.147476	0.213093
AGR2	(R)-2-hydroxystearic acid	-0.147404	0.213318
PDE1C	Lauric acid	0.147325	0.213567
PDE1C	CMPF	-0.14666	0.215662
CCL2	Indole-3-lactic acid	-0.14663	0.215757
AGR2	Octanoyl-L-Carnitine	-0.146593	0.215875
PDE1C	Deoxycholic acid	0.146419	0.216427
F2RL2	3-(8-hydroxyoctyl)phenol	0.146183	0.217176
OLFM4	Stearic acid	-0.146026	0.217168
CRISP3	2-Amino-1,3,4-octadecanetriol	-0.146026	0.217168
LCN2	Stearic acid	-0.14581	0.217854
F2RL2	CMPF	-0.145778	0.218467
CRISP3	2-Naphthalenesulfonic acid	0.145687	0.218247
ELANE	2-Naphthalenesulfonic acid	0.145625	0.218444
DEFA3	Hexadecanamide	0.145595	0.21905
SAA1	Indole-3-lactic acid	0.145454	0.219504
AGR2	Serine	-0.145218	0.220259
F2RL2	Hexadecanedioic acid	0.145102	0.220631
IL17F	Deoxycholic acid	-0.145076	0.220716
CEACAM8	Epiandrosterone	0.144946	0.220615
ELANE	Oleic acid	0.144915	0.220714
CCL2	Gabapentin	0.144716	0.221875
DEFA4	Hexadecanedioic acid	-0.144711	0.221893
CEACAM8	Gabapentin	-0.144607	0.221707
CRISP3	3-(8-hydroxyoctyl)phenol	-0.144268	0.222802
CEACAM8	Dehydrocurvularin	0.144206	0.223002
DEFA4	Tagatose	0.144109	0.223841
MMP8	D-(-)-quinic acid	-0.14399	0.223701
DEFA3	Dodecanedioic acid	-0.143976	0.224275
CTSG	Stearic acid	-0.14384	0.224716
CTSG	Linoleic acid	-0.143809	0.224816
BPIFA1	3-Methylglutaric acid	-0.143666	0.225282
DEFA3	Stearoyl-L-Carnitine	-0.143374	0.226238
RSAD2	L(-)-Carnitine	-0.143373	0.225708
MMP8	2-Naphthalenesulfonic acid	0.143219	0.226211
FCN2	Lithocholic acid	0.143131	0.227032
PRTN3	Tetradecanedioic acid	-0.143011	0.227427
CTSG	Suberic acid	-0.142914	0.227745
DEFA1	L-(-)-Methionine	-0.142884	0.227846
OAS3	Tagatose	-0.142787	0.227626
DEFA3	3-(8-hydroxyoctyl)phenol	-0.142757	0.228263
BPI	Aspartame	0.142694	0.22793
PDE1C	(+/-)9-HpODE	0.142675	0.228534
DUOX1	L-(-)-Methionine	-0.142666	0.228562
CCL2	L-Methionine sulfoxide	0.142663	0.228572
PRTN3	Ornithine	-0.142389	0.229475
CEACAM8	Betaine	0.141799	0.230882
PRTN3	Octanoyl-L-Carnitine	-0.141799	0.231433
ELANE	Benzothiazole	0.141676	0.231291
DEFA1	Indole-3-lactic acid	0.141557	0.232238
IL17F	Valine	0.141378	0.232835
RSAD2	L-(-)-Methionine	-0.140966	0.233655
CXCL10	4-Oxoproline	-0.140905	0.233861
PDE1C	Serine	0.140863	0.234559
OLFM4	3-Hydroxypicolinic acid	-0.140843	0.234068
DEFA3	2-Naphthalenesulfonic acid	0.140829	0.234674
IL17F	Linoleic acid	-0.140638	0.235313
DUOX1	L(-)-Carnitine	0.140614	0.235395
OAS3	Oleamide	-0.140504	0.235205
IL17F	DDAO	-0.140126	0.237039
CCL2	D-(-)-quinic acid	0.140116	0.237074
PRTN3	3-(2-amino-2-oxoethyl)-5-methyl-hexanoic acid	-0.140042	0.237323
OAS3	2-Methylhippuric acid	0.139485	0.238641
LCN2	Lithocholic acid	-0.139393	0.238955
CXCL10	3-Hydroxypicolinic acid	-0.139269	0.239375
OAS3	Perillartine	-0.138961	0.240425
OAS3	Hexadecanedioic acid	0.138745	0.241162
CEACAM8	N-Methylisoleucine	0.138714	0.241267
OAS3	L-Histidine	-0.138621	0.241584
F2RL2	N,N-Dimethylformamide	-0.138512	0.24254
IFIT1	L(-)-Carnitine	-0.138066	0.243489
LCN2	N-Methylisoleucine	0.137758	0.244552
BPI	Octanoyl-L-Carnitine	-0.137696	0.244764
PRTN3	Deoxycholic acid	-0.137555	0.245839
CTSG	Benzothiazole	0.137268	0.246836
IFIT1	4-Oxoproline	0.137048	0.247008
DUOX1	D-(-)-quinic acid	-0.137041	0.247625
DUOX1	Benzothiazole	0.136661	0.248951
CEACAM8	(R)-2-hydroxystearic acid	-0.136647	0.248404
DEFA4	Stearic acid	-0.136642	0.249019
DEFA3	Lithocholic acid	-0.136571	0.249268
DEFA4	Tetradecanedioic acid	-0.136333	0.250099
CEACAM8	L-Isoleucine	0.136277	0.249697
BPI	N,N-Dimethyldodecylamine N-oxide	-0.136184	0.250021
RSAD2	Phthalic anhydride	-0.13603	0.250562
CEACAM8	Suberic acid	-0.13603	0.250562
CTSG	Hexadecanamide	0.135972	0.251368
DUOX1	P-Toluenesulfonic acid	-0.135331	0.253631
PDE1C	Ornithine	0.135277	0.253824
IFIT1	L-Histidine	-0.135197	0.253496
OLFM4	Gabapentin	-0.134919	0.254479
RSAD2	Tetradecanedioic acid	0.134827	0.254808
DEFA3	Oleamide	0.134751	0.255693
PDE1C	10-HYDROXYDECANOATE	0.134401	0.256939
DUOX1	N,N-Dimethyldodecylamine N-oxide	-0.134305	0.257282
IL17F	3-(8-hydroxyoctyl)phenol	-0.134153	0.257828
OLFM4	(R)-2-hydroxystearic acid	-0.134055	0.257555
MMP8	P-Toluenesulfonic acid	-0.133901	0.258107
AGR2	Indole-3-lactic acid	0.133866	0.258856
LCN2	Gabapentin	-0.133592	0.259213
DEFA1	Deoxycholic acid	-0.133411	0.26049
ELANE	Betaine	0.133222	0.260544
CXCL10	L(-)-Carnitine	0.13279	0.262104
FCN2	2-Methylhippuric acid	0.132647	0.263255
DEFA3	Valine	0.13239	0.26419
DUOX1	Linoleic acid	-0.132215	0.264829
CEACAM8	Aspartame	0.132081	0.264679
IL17F	Testosterone sulfate	0.131934	0.265855
LCN2	D-(+)-Proline	0.131587	0.266481
IL17F	N,N-Dimethylformamide	-0.131365	0.26794
PDE1C	Hexadecanamide	-0.131351	0.26799
PDE1C	Sebacic acid	0.131261	0.268323
LCN2	3-Dehydrocholic acid	-0.131032	0.268518
OLFM4	Indole-3-lactic acid	0.13097	0.268745
RSAD2	Acamprosate	0.130939	0.268859
ELANE	3-Hydroxypicolinic acid	-0.130908	0.268972
PRTN3	Acamprosate	0.130701	0.270387
FCN2	Azelaic acid	0.130491	0.271164
CCL2	DDAO	0.130453	0.271305
CCL2	16-Hydroxyhexadecanoic acid	0.130437	0.271362
IFIT1	Glutamine (D)	0.130322	0.271136
CXCL10	2-Amino-1,3,4-octadecanetriol	0.13026	0.271365
LCN2	Glutamine (D)	-0.130075	0.272051
PDE1C	Suberic acid	0.130023	0.272903
IFIT1	N,N-Dimethyldodecylamine N-oxide	0.129983	0.272395
BPI	16-Hydroxyhexadecanoic acid	-0.129952	0.272509
CEACAM8	CMPF	0.129643	0.273657
DEFA3	Indole-3-lactic acid	0.129197	0.275986
MMP8	L(-)-Carnitine	0.128903	0.276424
IFIT1	P-Toluenesulfonic acid	0.128656	0.277351
OLFM4	Benzothiazole	0.128502	0.277931
CTSG	Sebacic acid	-0.128475	0.278702
DUOX1	3-Dehydrocholic acid	-0.128187	0.279791
CRISP3	Aspartame	0.127545	0.281546
OLFM4	N-Methylisoleucine	0.127422	0.282015
FCN2	Betaine	-0.127368	0.282897
DEFA4	2-Methylhippuric acid	0.127324	0.283067
DEFA4	Indole-3-lactic acid	0.127262	0.283302
AGR2	D-(+)-Proline	0.126991	0.284338
FCN2	Decanoylcarnitine	0.126873	0.28479
IL17F	Tagatose	0.126813	0.285017
AGR2	2-Hydroxybenzothiazole	0.126779	0.285148
OAS3	Acamprosate	0.12662	0.285075
CRISP3	L(-)-Carnitine	0.12662	0.285075
IFIT1	Phthalic anhydride	-0.126034	0.287324
IFIT1	Oleic acid	0.125972	0.287562
RSAD2	Dimethyl(tetradecyl)amine	-0.125879	0.287918
CTSG	Hexadecanedioic acid	-0.12576	0.289071
DEFA4	L(-)-Carnitine	0.125565	0.289824
SAA1	16-Hydroxyhexadecanoic acid	-0.125464	0.290215
DEFA1	DEET	0.125328	0.290744
ELANE	Tetradecanedioic acid	-0.125324	0.290064
DEFA3	N,N-Dimethylformamide	0.125094	0.291654
DEFA1	3-Hydroxypicolinic acid	-0.125019	0.291942
IFIT1	Oleamide	-0.125015	0.29126
FCN2	Linoleic acid	-0.12484	0.292639
DUOX1	Testosterone sulfate	0.124766	0.292928
IL17F	Stearoyl-L-Carnitine	-0.124651	0.293376
SAA1	L-(-)-Methionine	0.124316	0.294689
DUOX1	Perillartine	0.12431	0.29471
CCL2	Perillartine	-0.124155	0.295318
ELANE	Dodecanedioic acid	-0.124121	0.294748
ELANE	Epiandrosterone	0.124059	0.294989
OAS3	Suberic acid	-0.123874	0.295715
CTSG	Dodecanedioic acid	-0.123816	0.296648
LCN2	2-Naphthalenesulfonic acid	0.123689	0.296441
DEFA3	Gabapentin	-0.123613	0.297449
ELANE	Suberic acid	-0.123534	0.297048
MMP8	Indole-3-lactic acid	0.123534	0.297048
DEFA1	3-(3,4,5-trimethoxyphenyl)propanoic acid	0.123507	0.297863
F2RL2	Tetradecanedioic acid	0.123494	0.297917
PDE1C	D-(+)-Proline	0.123259	0.298845
AGR2	Decanoylcarnitine	-0.123254	0.298864
CCL2	DL-Glutamine	0.123198	0.299085
PDE1C	Oleic acid	-0.122957	0.300039
CTSG	L-Isoleucine	0.122489	0.301894
PRTN3	Decanoylcarnitine	-0.122292	0.302679
RSAD2	2-Methylhippuric acid	0.122023	0.303034
MMP8	Suberic acid	-0.12193	0.303403
OLFM4	Suberic acid	-0.121868	0.303649
FCN2	L(-)-Carnitine	-0.121767	0.304776
OLFM4	Perillartine	0.121683	0.304388
DEFA3	2-Methylhippuric acid	-0.121515	0.305787
RSAD2	DDAO	0.121498	0.305129
F2RL2	L-(-)-Methionine	-0.121495	0.305866
BPIFA1	CMPF	0.121414	0.306189
MMP8	D-(+)-Proline	0.121375	0.305623
OAS3	L(-)-Carnitine	-0.121344	0.305747
IFIT1	3-Dehydrocholic acid	-0.120819	0.307854
CEACAM8	3-(3,4,5-trimethoxyphenyl)propanoic acid	0.120696	0.308351
DEFA1	N,N-Dimethylformamide	0.120545	0.309689
CRISP3	N-Methylisoleucine	0.120542	0.308973
BPI	3-(3,4,5-trimethoxyphenyl)propanoic acid	0.120418	0.309472
OAS3	Phthalic anhydride	-0.120388	0.309597
LCN2	N,N-Dimethylformamide	0.120388	0.309597
PRTN3	Tagatose	0.120365	0.31042
CRISP3	Linoleic acid	-0.120326	0.309846
DEFA1	2-Naphthalenesulfonic acid	0.120206	0.311063
FCN2	Epiandrosterone	-0.120181	0.311166
IL17F	Dodecanedioic acid	-0.120157	0.311262
OAS3	DDAO	0.119986	0.31122
CXCL10	DDAO	0.119832	0.311846
DEFA1	Valine	0.11962	0.313446
F2RL2	Oleic acid	0.119577	0.31362
ELANE	N,N-Dimethylformamide	0.119554	0.312975
CEACAM8	2-Naphthalenesulfonic acid	0.119524	0.313101
BPI	3-Dehydrocholic acid	-0.119277	0.314107
CEACAM8	16-Hydroxyhexadecanoic acid	-0.11903	0.315115
BPI	N-Methylisoleucine	0.11903	0.315115
ELANE	Oleoyl-L-Carnitine	-0.118783	0.316125
BPI	DEET	0.118783	0.316125
IL17F	Gabapentin	-0.118621	0.317534
DUOX1	Tetradecanedioic acid	-0.118458	0.318205
OLFM4	L(-)-Carnitine	0.11832	0.318024
PRTN3	3-(3,4,5-trimethoxyphenyl)propanoic acid	0.118251	0.319055
CXCL10	2-Hydroxybenzothiazole	0.118197	0.318532
F2RL2	3-Dehydrocholic acid	0.118092	0.319714
F2RL2	Stearic acid	0.118064	0.319825
OLFM4	P-Toluenesulfonic acid	-0.117796	0.320186
PDE1C	4-Oxoproline	0.117793	0.320946
DEFA1	Dehydrocurvularin	0.117707	0.321303
AGR2	Creatine	0.117437	0.322424
SAA1	L(-)-Carnitine	0.117325	0.322887
ELANE	Acetyl-L-carnitine	-0.116809	0.32428
DEFA1	Gabapentin	-0.116442	0.326567
F2RL2	Gabapentin	0.116147	0.327804
PRTN3	Azelaic acid	-0.116091	0.328039
PRTN3	Sebacic acid	-0.115966	0.328561
DEFA1	CMPF	0.115917	0.328766
CCL2	Tetradecanedioic acid	0.115835	0.329114
CRISP3	Azelaic acid	-0.115667	0.329056
FCN2	Octanoyl-L-Carnitine	0.115373	0.33106
MMP8	3-Dehydrocholic acid	-0.115173	0.331135
IL17F	Betaine	0.115037	0.33248
F2RL2	Valine	-0.114958	0.332811
DEFA1	2-Methylhippuric acid	-0.114899	0.333061
CXCL10	DL-Glutamine	0.114834	0.33257
PRTN3	Epiandrosterone	0.114754	0.333677
DUOX1	DDAO	-0.114619	0.334249
CRISP3	DDAO	0.114587	0.333615
IL17F	3-(2-amino-2-oxoethyl)-5-methyl-hexanoic acid	-0.114411	0.335134
PDE1C	Testosterone sulfate	-0.113868	0.337448
RSAD2	D-(-)-quinic acid	0.113816	0.336896
OAS3	Dimethyl(tetradecyl)amine	-0.113415	0.33861
BPI	2-Hydroxybenzothiazole	0.113415	0.33861
PDE1C	DDAO	0.113355	0.339644
SAA1	Palmitic acid	-0.113297	0.339891
BPI	3-Methylglutaric acid	-0.113261	0.339271
F2RL2	Decanoylcarnitine	0.113176	0.340413
F2RL2	Ornithine	0.113176	0.340413
LCN2	L(-)-Carnitine	0.112643	0.341922
BPI	Serine	-0.111965	0.344853
IFIT1	3-Hydroxypicolinic acid	-0.111687	0.346056
CTSG	Testosterone sulfate	0.110888	0.350324
CXCL10	N,N-Dimethylformamide	-0.110792	0.349953
CXCL10	Deoxycholic acid	0.11036	0.351843
CCL2	(R)-2-hydroxystearic acid	0.110077	0.353882
FCN2	DDAO	0.109994	0.354245
DUOX1	Ornithine	-0.109869	0.354798
DEFA3	3-(3,4,5-trimethoxyphenyl)propanoic acid	0.109806	0.355075
RSAD2	Suberic acid	-0.109805	0.354284
SAA1	Oleic acid	-0.109153	0.357962
DUOX1	Deoxycholic acid	-0.108691	0.360013
DEFA3	DEET	0.108232	0.362054
DEFA3	Deoxycholic acid	-0.108124	0.362536
CEACAM8	Creatine	0.107892	0.362769
CCL2	L(-)-Carnitine	-0.107761	0.364159
BPIFA1	L(-)-Carnitine	0.107741	0.364248
OLFM4	Glutamine (D)	-0.107707	0.363597
AGR2	3-(8-hydroxyoctyl)phenol	-0.107635	0.364723
IFIT1	Dodecanedioic acid	0.106936	0.367058
IL17F	3-Dehydrocholic acid	-0.106901	0.368024
IFIT1	Linoleic acid	0.106843	0.367475
CTSG	Perillartine	0.106569	0.369523
DEFA3	3-Hydroxypicolinic acid	-0.106551	0.369604
CXCL10	Perillartine	-0.106535	0.368866
CCL2	Serine	0.106449	0.370063
OAS3	D-(-)-quinic acid	0.106226	0.370261
DUOX1	Hexadecanamide	-0.106106	0.371615
FCN2	Stearic acid	0.106004	0.37208
CXCL10	(+/-)9-HpODE	0.105825	0.372078
F2RL2	Acetyl-L-carnitine	0.105721	0.373367
RSAD2	L-Histidine	-0.105671	0.372779
FCN2	2-Naphthalenesulfonic acid	0.105558	0.374107
SAA1	2-Naphthalenesulfonic acid	-0.105175	0.375853
PDE1C	Oleoyl-L-Carnitine	0.104809	0.377524
IFIT1	3-(2-amino-2-oxoethyl)-5-methyl-hexanoic acid	0.104714	0.37714
RSAD2	Oleic acid	0.104437	0.378412
FCN2	Ornithine	0.104418	0.379318
ELANE	Palmitic acid	0.104252	0.379261
MMP8	Epiandrosterone	0.10419	0.379544
ELANE	Serine	-0.103912	0.380821
IFIT1	Sebacic acid	0.10385	0.381105
CEACAM8	Palmitic acid	-0.103388	0.38324
PRTN3	Oleic acid	0.103299	0.384475
DEFA1	Palmitic acid	-0.103082	0.385477
LCN2	DL-Glutamine	-0.103048	0.38481
DUOX1	Azelaic acid	-0.102952	0.386081
IL17F	Dimethyl(tetradecyl)amine	0.102862	0.3865
DUOX1	Decanoylcarnitine	0.102724	0.387139
DEFA4	Dodecanedioic acid	-0.102609	0.387675
CEACAM8	3-Dehydrocholic acid	-0.102431	0.387675
F2RL2	16-Hydroxyhexadecanoic acid	0.102344	0.388907
DEFA3	Oleic acid	0.102278	0.389216
CRISP3	Tagatose	0.102123	0.389112
BPI	4-Oxoproline	0.102123	0.389112
IL17F	L-(-)-Methionine	0.102008	0.390473
ELANE	Dehydrocurvularin	0.101968	0.389831
BPI	CMPF	0.101938	0.389975
DUOX1	3-Hydroxypicolinic acid	0.101926	0.390858
DEFA3	CMPF	0.1018	0.391449
DEFA4	D-(-)-quinic acid	-0.101128	0.394598
IL17F	Hexadecanamide	0.100984	0.395273
PDE1C	Tagatose	-0.100884	0.395746
CCL2	Dodecanedioic acid	0.100738	0.396433
RSAD2	2-Naphthalenesulfonic acid	-0.100457	0.396926
DEFA1	N-Methylisoleucine	0.100244	0.398765
IFIT1	Hexadecanamide	-0.0999013	0.399552
OAS3	2-Naphthalenesulfonic acid	-0.0998087	0.399991
CXCL10	Benzothiazole	0.0997779	0.400137
AGR2	Gabapentin	-0.0995267	0.402164
F2RL2	D-(-)-quinic acid	0.0990488	0.404439
F2RL2	DDAO	0.0988598	0.405341
IFIT1	3-Methylglutaric acid	0.0987289	0.405128
DEFA4	Glutamine (D)	-0.0984896	0.40711
DUOX1	Oleic acid	-0.0984676	0.407215
PRTN3	Palmitic acid	0.0982939	0.408048
DUOX1	Oleoyl-L-Carnitine	-0.0981256	0.408855
PRTN3	Indole-3-lactic acid	0.0979519	0.409688
DEFA3	Dehydrocurvularin	0.0979429	0.409732
AGR2	Dodecylbenzenesulfonic acid	-0.0979049	0.409914
DUOX1	Acamprosate	-0.0977836	0.410498
CRISP3	Dodecylbenzenesulfonic acid	0.0977416	0.40986
CCL2	2-Naphthalenesulfonic acid	0.0976197	0.411286
RSAD2	Linoleic acid	0.0976182	0.410453
MMP8	DDAO	0.0975256	0.410899
BPI	D-(+)-Proline	0.0972171	0.412386
PDE1C	2-Methylhippuric acid	0.0971093	0.413748
DUOX1	L-Histidine	0.0969475	0.41453
MMP8	N-Methylisoleucine	0.096816	0.414325
CXCL10	Tagatose	-0.0964458	0.416118
ELANE	DDAO	0.0957979	0.419268
IFIT1	Serine	0.0956436	0.42002
OAS3	Tetradecanedioic acid	0.0955819	0.420321
LCN2	16-Hydroxyhexadecanoic acid	-0.0955819	0.420321
FCN2	L-Isoleucine	-0.0952474	0.4228
CXCL10	D-(-)-quinic acid	0.0948723	0.423792
DEFA4	3-Dehydrocholic acid	-0.094787	0.425056
CEACAM8	Glutamine (D)	-0.0947489	0.424397
CRISP3	4-Oxoproline	0.0945946	0.425155
DEFA4	Suberic acid	-0.0945556	0.426192
RSAD2	Glutamine (D)	0.0945329	0.425458
SAA1	3-(3,4,5-trimethoxyphenyl)propanoic acid	0.0943893	0.42701
ELANE	Perillartine	0.0941935	0.427127
LCN2	L-Isoleucine	0.0940701	0.427735
OLFM4	N,N-Dimethylformamide	0.0940701	0.427735
SAA1	Creatine	0.0939399	0.429224
DEFA3	C10-LAS (TENTATIVE)	-0.0932378	0.432696
CTSG	N-Methylisoleucine	0.093024	0.433757
CTSG	Betaine	0.0924378	0.436673
CCL2	L-Isoleucine	-0.0924022	0.43685
CRISP3	Stearoyl-L-Carnitine	-0.0922806	0.436607
PRTN3	2-Amino-1,3,4-octadecanetriol	-0.0922477	0.43762
F2RL2	D-(+)-Proline	-0.0922421	0.437648
CCL2	Valine	-0.0920935	0.43839
IL17F	Oleoyl-L-Carnitine	0.0912556	0.442585
RSAD2	DEET	-0.0911082	0.442476
MMP8	16-Hydroxyhexadecanoic acid	-0.0909231	0.443407
IFIT1	Aspartame	-0.0906454	0.444805
DEFA4	Epiandrosterone	0.0905599	0.446086
OAS3	Aspartame	-0.090522	0.445427
CXCL10	DL-Alanine	-0.0904912	0.445583
IL17F	Lithocholic acid	-0.0904022	0.446881
F2RL2	2-Naphthalenesulfonic acid	0.0903784	0.447002
CRISP3	P-Toluenesulfonic acid	-0.0903678	0.446206
CTSG	Creatine	0.0903088	0.447353
OLFM4	16-Hydroxyhexadecanoic acid	-0.0901518	0.447297
PRTN3	Dodecanedioic acid	-0.0896054	0.450914
FCN2	N,N-Dimethyldodecylamine N-oxide	0.0895717	0.451084
IFIT1	Azelaic acid	0.0895656	0.450266
DEFA3	Glutamine (D)	0.0892578	0.452679
IL17F	Phthalic anhydride	0.0891506	0.453224
IFIT1	Gabapentin	0.0891337	0.45246
CRISP3	Perillartine	0.0890411	0.452931
FCN2	3-Methylglutaric acid	0.0888034	0.454992
CXCL10	Oleoyl-L-Carnitine	0.0887634	0.454346
CXCL10	N,N-Dimethyldodecylamine N-oxide	0.0887326	0.454503
PDE1C	Tetradecanedioic acid	0.0886545	0.455751
MMP8	Palmitic acid	-0.0885783	0.455291
CXCL10	Sebacic acid	0.0885475	0.455448
BPIFA1	4-Oxoproline	0.0883044	0.45754
LCN2	L-(-)-Methionine	-0.0881772	0.457341
PRTN3	N,N-Dimethyldodecylamine N-oxide	0.0880977	0.458598
DUOX1	Stearoyl-L-Carnitine	-0.0880546	0.458818
OAS3	DEET	-0.0880538	0.457973
BPI	DDAO	-0.0876219	0.460188
F2RL2	Suberic acid	-0.0874612	0.461863
DEFA4	CMPF	0.0874126	0.462113
PDE1C	Glutamine (D)	0.0873259	0.462559
F2RL2	3-Hydroxypicolinic acid	0.08711	0.46367
PRTN3	(R)-2-hydroxystearic acid	-0.0870097	0.464187
DUOX1	DL-Alanine	0.0869145	0.464678
CCL2	Ornithine	0.0867216	0.465673
MMP8	Dehydrocurvularin	0.0866654	0.465114
LCN2	Serine	-0.0866037	0.465433
ELANE	Gabapentin	-0.0864803	0.466071
OAS3	Glutamine (D)	0.0862643	0.467189
FCN2	2-Hydroxybenzothiazole	-0.0859036	0.469907
PDE1C	(R)-2-hydroxystearic acid	-0.0857859	0.470518
DEFA4	Lithocholic acid	-0.0857002	0.470963
IL17F	4-Oxoproline	0.0856232	0.471363
PDE1C	3-(3,4,5-trimethoxyphenyl)propanoic acid	-0.085333	0.472873
IFIT1	3-(8-hydroxyoctyl)phenol	0.0852462	0.472477
DEFA4	4-Oxoproline	0.0844814	0.477318
DUOX1	Dodecanedioic acid	-0.0842923	0.478308
LCN2	Acamprosate	-0.0841355	0.478283
IFIT1	Palmitic acid	0.0837961	0.480065
SAA1	3-Methylglutaric acid	-0.083504	0.482447
IL17F	2-Methylhippuric acid	0.0832906	0.48357
DUOX1	Oleamide	-0.0829621	0.485303
IL17F	(+/-)9-HpODE	-0.0828924	0.485671
CCL2	Glutamine (D)	0.0828162	0.486074
OAS3	(R)-2-hydroxystearic acid	-0.0825003	0.4869
DEFA4	Dehydrocurvularin	0.0823678	0.488446
FCN2	CMPF	-0.0822355	0.489147
OLFM4	Valine	-0.0820684	0.48919
DUOX1	Suberic acid	-0.082012	0.490332
F2RL2	Glutamine (D)	-0.081951	0.490657
DEFA1	C10-LAS (TENTATIVE)	-0.0817932	0.491495
DEFA4	N-Methylisoleucine	0.0817661	0.491638
DEFA4	3-Hydroxypicolinic acid	-0.0817199	0.491884
PRTN3	Valine	-0.0817095	0.49194
DEFA4	P-Toluenesulfonic acid	-0.0816582	0.492213
FCN2	Indole-3-lactic acid	-0.0813432	0.493889
SAA1	L-Isoleucine	0.0812071	0.494615
CCL2	DEET	-0.0808558	0.49649
F2RL2	N,N-Dimethyldodecylamine N-oxide	0.0805464	0.498144
PRTN3	CMPF	0.0803728	0.499074
DUOX1	DEET	0.0800358	0.500881
BPIFA1	Indole-3-lactic acid	0.0799934	0.501108
CTSG	N,N-Dimethyldodecylamine N-oxide	-0.0797877	0.502213
RSAD2	4-Oxoproline	0.0797544	0.501554
ELANE	Decanoylcarnitine	-0.0796619	0.502052
AGR2	L(-)-Carnitine	0.0796425	0.502994
LCN2	3-(3,4,5-trimethoxyphenyl)propanoic acid	0.0794459	0.503215
DUOX1	Serine	-0.0793518	0.504559
ELANE	Octanoyl-L-Carnitine	-0.0793225	0.50388
LCN2	CMPF	0.0792608	0.504213
DUOX1	CMPF	-0.0790857	0.505993
DEFA3	Palmitic acid	-0.0789837	0.506544
AGR2	2-Naphthalenesulfonic acid	-0.0789727	0.506604
RSAD2	Oleoyl-L-Carnitine	0.0788597	0.506378
LCN2	4-Oxoproline	0.0786746	0.507379
DUOX1	Lauric acid	-0.0786677	0.508252
CTSG	Serine	-0.0783993	0.509704
PRTN3	3-Dehydrocholic acid	-0.0783833	0.509791
IL17F	10-HYDROXYDECANOATE	-0.078341	0.51002
CXCL10	Indole-3-lactic acid	-0.0782735	0.509552
CRISP3	Dehydrocurvularin	0.0782118	0.509886
BPIFA1	Oleic acid	0.0781838	0.510872
RSAD2	3-Methylglutaric acid	0.0781501	0.510221
CXCL10	L-(-)-Methionine	0.0780267	0.510891
DEFA1	Oleic acid	0.0776588	0.513723
F2RL2	(+/-)9-HpODE	0.0776022	0.51403
DEFA3	N-Methylisoleucine	0.0775336	0.514404
MMP8	N,N-Dimethylformamide	0.0772245	0.515256
DEFA1	Glutamine (D)	0.077196	0.516242
CTSG	3-Methylglutaric acid	-0.0768875	0.517925
CTSG	Acamprosate	-0.0768258	0.518262
IL17F	D-(+)-Proline	0.0766342	0.519309
CCL2	Creatine	-0.0763638	0.520789
MMP8	Serine	-0.0762989	0.520316
PRTN3	Lithocholic acid	0.0761451	0.521987
IFIT1	DEET	-0.0761138	0.521332
CXCL10	2-Methylhippuric acid	-0.0759904	0.522009
IL17F	3-(3,4,5-trimethoxyphenyl)propanoic acid	0.0759515	0.523049
CTSG	L(-)-Carnitine	0.0757459	0.524178
IFIT1	Dehydrocurvularin	-0.0752499	0.526082
MMP8	(R)-2-hydroxystearic acid	-0.0751573	0.526592
F2RL2	DL-Glutamine	0.0749011	0.528828
DEFA4	3-(3,4,5-trimethoxyphenyl)propanoic acid	0.0744843	0.53113
RSAD2	P-Toluenesulfonic acid	0.0744477	0.530512
CRISP3	Gabapentin	-0.0744169	0.530683
PDE1C	DL-Glutamine	0.0741606	0.532922
RSAD2	Decanoylcarnitine	0.0741392	0.532221
IFIT1	Oleoyl-L-Carnitine	0.0738924	0.53359
DEFA4	DDAO	0.0738518	0.534634
DEFA4	Perillartine	0.0737284	0.535319
F2RL2	Serine	-0.0734425	0.536906
FCN2	Testosterone sulfate	-0.0723464	0.543017
AGR2	16-Hydroxyhexadecanoic acid	-0.0723446	0.543027
RSAD2	2-Hydroxybenzothiazole	0.0722572	0.542704
ELANE	3-Methylglutaric acid	0.0722572	0.542704
IL17F	CMPF	0.0721966	0.543855
CTSG	4-Oxoproline	0.0721051	0.544366
FCN2	Acamprosate	0.0720738	0.544542
CEACAM8	N,N-Dimethylformamide	0.0720721	0.543741
MMP8	Valine	-0.0720412	0.543914
OLFM4	L-Isoleucine	0.0719487	0.544433
DEFA4	Dodecylbenzenesulfonic acid	0.0715685	0.547374
PDE1C	Octanoyl-L-Carnitine	0.0714732	0.547909
MMP8	Perillartine	0.071455	0.547203
DUOX1	16-Hydroxyhexadecanoic acid	-0.071295	0.54891
IL17F	L-Methionine sulfoxide	-0.0711725	0.549598
F2RL2	Dodecanedioic acid	0.0708495	0.551416
RSAD2	Dodecanedioic acid	0.0705603	0.552243
F2RL2	2-Methylhippuric acid	0.0703903	0.554005
CEACAM8	Acamprosate	-0.0701901	0.554335
SAA1	CMPF	0.0700222	0.556085
CRISP3	Lithocholic acid	-0.0700049	0.555382
OLFM4	Epiandrosterone	0.0699741	0.555557
CRISP3	3-(3,4,5-trimethoxyphenyl)propanoic acid	-0.069789	0.556605
F2RL2	10-HYDROXYDECANOATE	0.069607	0.558435
SAA1	4-Oxoproline	0.0695728	0.558629
CXCL10	Acamprosate	0.0692645	0.559581
FCN2	Sebacic acid	0.0692235	0.560609
FCN2	D-(+)-Proline	0.0689757	0.562017
OLFM4	4-Oxoproline	0.0688325	0.562037
BPI	Creatine	0.0687708	0.562388
CRISP3	Valine	-0.0685549	0.563619
CCL2	Dodecylbenzenesulfonic acid	0.0683523	0.565565
FCN2	Benzothiazole	-0.0681578	0.566674
FCN2	Hexadecanamide	0.0680091	0.567523
CEACAM8	3-Methylglutaric acid	-0.0677835	0.568023
CRISP3	D-(+)-Proline	0.067691	0.568553
MMP8	L-Isoleucine	0.0676601	0.56873
OLFM4	3-(3,4,5-trimethoxyphenyl)propanoic acid	0.0675367	0.569436
DEFA4	Serine	-0.0668014	0.574438
BPI	L-Isoleucine	0.0667037	0.574217
CCL2	CMPF	-0.0664537	0.576436
F2RL2	Octanoyl-L-Carnitine	0.0659335	0.57943
OAS3	2-Hydroxybenzothiazole	0.065809	0.579373
FCN2	4-Oxoproline	0.0658032	0.580182
DEFA1	D-(+)-Proline	0.0656567	0.581027
ELANE	Dodecylbenzenesulfonic acid	0.0656238	0.580442
CRISP3	Serine	-0.065593	0.580621
AGR2	C10-LAS (TENTATIVE)	-0.0655402	0.5817
CRISP3	CMPF	-0.0647291	0.585624
IL17F	Acamprosate	-0.0644592	0.587958
IFIT1	3-(3,4,5-trimethoxyphenyl)propanoic acid	-0.0643589	0.587774
PDE1C	Decanoylcarnitine	0.0641658	0.589661
PRTN3	Serine	-0.0641615	0.589687
CEACAM8	Oleic acid	-0.0641429	0.58903
RSAD2	Stearic acid	0.0641121	0.589209
PRTN3	3-Hydroxypicolinic acid	-0.0637729	0.591946
DEFA4	N,N-Dimethyldodecylamine N-oxide	0.0637005	0.592368
OLFM4	D-(+)-Proline	0.0636493	0.591905
PDE1C	Indole-3-lactic acid	-0.0636223	0.592823
OLFM4	CMPF	0.063495	0.592805
CEACAM8	C10-LAS (TENTATIVE)	-0.0634641	0.592985
IFIT1	Stearic acid	0.063279	0.594065
CCL2	3-(3,4,5-trimethoxyphenyl)propanoic acid	-0.0629959	0.596477
PRTN3	Suberic acid	-0.0627471	0.597931
CXCL10	Dehydrocurvularin	-0.0626928	0.597494
OAS3	Oleic acid	0.0626311	0.597855
F2RL2	3-(2-amino-2-oxoethyl)-5-methyl-hexanoic acid	0.0623951	0.599991
CCL2	3-(8-hydroxyoctyl)phenol	0.0623785	0.600088
F2RL2	Stearoyl-L-Carnitine	0.0618819	0.602999
CXCL10	Creatine	-0.0618598	0.60238
OLFM4	3-Dehydrocholic acid	-0.0611502	0.606557
CXCL10	2-Naphthalenesulfonic acid	-0.0610268	0.607285
CRISP3	Betaine	0.0609651	0.607649
BPI	Oleic acid	0.0607183	0.609106
OAS3	3-Methylglutaric acid	0.0606874	0.609288
BPI	C10-LAS (TENTATIVE)	-0.0606257	0.609652
RSAD2	N,N-Dimethyldodecylamine N-oxide	0.0605331	0.610199
DEFA1	Stearic acid	-0.0601956	0.612931
OLFM4	Serine	-0.0600086	0.613303
DUOX1	Betaine	-0.0595898	0.616516
OLFM4	Lithocholic acid	-0.0591448	0.618429
DUOX1	4-Oxoproline	-0.0589818	0.620124
CRISP3	D-(-)-quinic acid	-0.0588362	0.620264
CRISP3	16-Hydroxyhexadecanoic acid	-0.0587128	0.620999
DUOX1	DL-Glutamine	0.0582217	0.624646
IFIT1	CMPF	-0.0581575	0.62431
AGR2	Betaine	0.0579955	0.625995
PRTN3	D-(-)-quinic acid	-0.0575246	0.628806
SAA1	Dodecylbenzenesulfonic acid	-0.0574558	0.629217
CCL2	N,N-Dimethyldodecylamine N-oxide	0.0572073	0.630704
RSAD2	Aspartame	-0.0569234	0.631695
FCN2	P-Toluenesulfonic acid	0.0566825	0.633847
OAS3	CMPF	0.0566148	0.633547
PDE1C	Hexadecanedioic acid	0.0564055	0.635508
BPI	L(-)-Carnitine	0.0559669	0.637443
FCN2	(+/-)9-HpODE	0.0556911	0.639802
FCN2	DEET	-0.0555672	0.640548
RSAD2	N,N-Dimethylformamide	0.0555658	0.63986
FCN2	(R)-2-hydroxystearic acid	-0.0555424	0.640697
OAS3	DL-Glutamine	-0.0551956	0.642094
PDE1C	C10-LAS (TENTATIVE)	0.0550467	0.643685
AGR2	4-Oxoproline	0.054893	0.644612
OAS3	Linoleic acid	0.0548562	0.644145
CRISP3	DL-Glutamine	-0.0547328	0.644892
BPI	Stearic acid	-0.0545786	0.645825
BPI	Dodecylbenzenesulfonic acid	-0.0541775	0.648255
CTSG	3-(3,4,5-trimethoxyphenyl)propanoic acid	-0.0541174	0.649302
CTSG	DL-Glutamine	-0.0540866	0.649489
RSAD2	Octanoyl-L-Carnitine	0.0540849	0.648816
IL17F	Glutamine (D)	-0.053991	0.650067
PRTN3	16-Hydroxyhexadecanoic acid	-0.053872	0.650788
FCN2	DL-Alanine	-0.0538323	0.651029
RSAD2	Ornithine	0.0537764	0.650689
LCN2	C10-LAS (TENTATIVE)	-0.0537455	0.650876
DEFA1	L-Isoleucine	0.0531918	0.654916
CTSG	L-(-)-Methionine	-0.0531301	0.655291
DEFA4	Oleic acid	0.0529937	0.65612
DUOX1	Aspartame	-0.0527112	0.657839
FCN2	Tagatose	-0.0524195	0.659614
DEFA1	3-Methylglutaric acid	-0.0523896	0.659797
ELANE	D-(+)-Proline	-0.0520795	0.661025
MMP8	Betaine	0.0520486	0.661213
DUOX1	Epiandrosterone	0.0518751	0.662935
IFIT1	Decanoylcarnitine	0.0517709	0.662911
OAS3	3-(8-hydroxyoctyl)phenol	0.0514933	0.664611
MMP8	L-(-)-Methionine	-0.0514624	0.6648
FCN2	Oleoyl-L-Carnitine	-0.0512547	0.666727
RSAD2	3-(8-hydroxyoctyl)phenol	0.0512465	0.666123
OLFM4	DL-Glutamine	-0.0508762	0.668393
F2RL2	Azelaic acid	0.0508615	0.669134
PRTN3	DDAO	0.0505614	0.670974
CTSG	N,N-Dimethylformamide	0.0503533	0.67225
MMP8	DL-Glutamine	-0.0499815	0.673893
PRTN3	Phthalic anhydride	0.0498308	0.67546
CRISP3	N,N-Dimethylformamide	0.0497347	0.675413
CCL2	Palmitic acid	0.0497052	0.676233
MMP8	Oleic acid	-0.0496113	0.676173
BPIFA1	L-(-)-Methionine	0.0493969	0.67813
CRISP3	C10-LAS (TENTATIVE)	0.0490559	0.6796
IL17F	Creatine	0.0485293	0.68348
OAS3	N,N-Dimethyldodecylamine N-oxide	0.0485006	0.683033
CRISP3	Suberic acid	-0.0479761	0.686281
CTSG	Dodecylbenzenesulfonic acid	0.0479158	0.687273
OLFM4	3-Methylglutaric acid	0.0473899	0.689918
CEACAM8	N,N-Dimethyldodecylamine N-oxide	-0.047359	0.69011
CRISP3	DEET	0.0472973	0.690493
PRTN3	Stearic acid	0.0472041	0.691683
DEFA4	Acamprosate	0.0471775	0.691848
DUOX1	Creatine	0.0469726	0.69312
OAS3	4-Oxoproline	0.0468962	0.692986
PDE1C	N,N-Dimethyldodecylamine N-oxide	0.0468939	0.693608
PRTN3	Gabapentin	-0.0467533	0.694481
CRISP3	N,N-Dimethyldodecylamine N-oxide	0.0466185	0.694715
DEFA1	Creatine	0.0465274	0.695885
OLFM4	Betaine	0.0462483	0.697021
DEFA3	D-(+)-Proline	0.0457396	0.700789
FCN2	Palmitic acid	-0.045579	0.701791
FCN2	3-(8-hydroxyoctyl)phenol	-0.0454798	0.702409
PDE1C	Aspartame	0.0450519	0.70508
OAS3	3-(3,4,5-trimethoxyphenyl)propanoic acid	0.0445514	0.707628
MMP8	Creatine	0.0444588	0.708208
CXCL10	DEET	0.0440578	0.710724
LCN2	Creatine	0.0440269	0.710918
IL17F	16-Hydroxyhexadecanoic acid	0.0439779	0.711799
RSAD2	Acetyl-L-carnitine	0.0437801	0.712468
CXCL10	Dodecanedioic acid	0.0437801	0.712468
OLFM4	Creatine	0.0437184	0.712856
SAA1	C10-LAS (TENTATIVE)	-0.0435412	0.714537
OLFM4	L-(-)-Methionine	-0.0435333	0.714019
CXCL10	3-Dehydrocholic acid	0.0433481	0.715183
PDE1C	Dodecanedioic acid	0.0432704	0.716238
OAS3	Benzothiazole	0.0432247	0.71596
F2RL2	Indole-3-lactic acid	0.0431093	0.717249
DEFA4	(R)-2-hydroxystearic acid	-0.0429504	0.718248
RSAD2	Serine	0.0427002	0.719263
OAS3	P-Toluenesulfonic acid	0.0427002	0.719263
CCL2	C10-LAS (TENTATIVE)	0.041987	0.724313
PDE1C	Linoleic acid	0.0418512	0.725169
DUOX1	Valine	-0.0417661	0.725706
CXCL10	P-Toluenesulfonic acid	-0.0415278	0.726665
ELANE	2-Methylhippuric acid	0.0414353	0.727251
BPI	Valine	0.0414044	0.727446
F2RL2	2-Amino-1,3,4-octadecanetriol	0.0413266	0.728479
CRISP3	2-Hydroxybenzothiazole	0.0408182	0.731158
ELANE	(R)-2-hydroxystearic acid	-0.040664	0.732136
MMP8	Acamprosate	-0.0405405	0.732919
DEFA3	L-Isoleucine	0.04051	0.733643
IFIT1	16-Hydroxyhexadecanoic acid	0.0395533	0.739189
BPIFA1	Valine	0.0393432	0.741041
PDE1C	2-Amino-1,3,4-octadecanetriol	-0.0391638	0.742181
OLFM4	DDAO	0.0391522	0.741742
PRTN3	Betaine	0.0391373	0.74235
IFIT1	Ornithine	0.0390288	0.742527
RSAD2	DL-Glutamine	-0.0389979	0.742724
RSAD2	(R)-2-hydroxystearic acid	-0.038967	0.74292
CXCL10	L-Isoleucine	0.038967	0.74292
ELANE	Acamprosate	0.0389362	0.743117
FCN2	Valine	-0.0388623	0.744097
CXCL10	Azelaic acid	0.0386894	0.74469
CTSG	CMPF	-0.0386597	0.745386
OLFM4	Oleic acid	0.0384117	0.746461
F2RL2	Creatine	-0.0383824	0.747151
OAS3	Stearic acid	0.0380723	0.748627
CCL2	Stearic acid	0.0379735	0.749756
CXCL10	Tetradecanedioic acid	0.037517	0.752176
CEACAM8	DDAO	0.0374861	0.752373
CXCL10	Betaine	-0.0374244	0.752768
DEFA3	Stearic acid	-0.0371779	0.754833
ELANE	2-Hydroxybenzothiazole	0.037085	0.75494
CEACAM8	L-(-)-Methionine	-0.0368382	0.75652
CTSG	3-Dehydrocholic acid	-0.0363765	0.759956
IL17F	(R)-2-hydroxystearic acid	-0.0362405	0.760827
IFIT1	Suberic acid	-0.0361903	0.760675
CTSG	Glutamine (D)	-0.0361606	0.761339
CXCL10	Lithocholic acid	-0.0358509	0.762853
ELANE	Creatine	-0.0357584	0.763448
FCN2	Acetyl-L-carnitine	0.035566	0.76515
LCN2	DEET	0.0354498	0.76543
CRISP3	Indole-3-lactic acid	0.035419	0.765629
AGR2	Palmitic acid	-0.0353967	0.766236
CRISP3	Glutamine (D)	0.0350487	0.76801
LCN2	2-Hydroxybenzothiazole	0.0348945	0.769003
BPI	2-Methylhippuric acid	-0.0346168	0.770791
IFIT1	Stearoyl-L-Carnitine	0.0344934	0.771586
CXCL10	Valine	0.0342466	0.773177
CXCL10	L-Histidine	-0.0339998	0.774769
LCN2	N,N-Dimethyldodecylamine N-oxide	-0.0338763	0.775565
DUOX1	2-Hydroxybenzothiazole	0.0338233	0.776349
BPI	Palmitic acid	-0.0337221	0.776561
CCL2	Benzothiazole	0.0336822	0.777258
CTSG	D-(+)-Proline	0.033538	0.778187
MMP8	CMPF	0.0334753	0.778155
DUOX1	Dehydrocurvularin	-0.0334433	0.778798
DEFA4	Creatine	0.0334007	0.779072
CRISP3	Palmitic acid	-0.033105	0.780547
FCN2	3-(3,4,5-trimethoxyphenyl)propanoic acid	-0.0330627	0.781252
LCN2	Valine	0.0330125	0.781146
ELANE	C10-LAS (TENTATIVE)	0.0327965	0.782543
DEFA1	2-Hydroxybenzothiazole	0.0325507	0.784557
CXCL10	Hexadecanamide	-0.0321794	0.786538
CCL2	Oleic acid	0.0321077	0.78742
CXCL10	16-Hydroxyhexadecanoic acid	-0.032056	0.787337
ELANE	3-(3,4,5-trimethoxyphenyl)propanoic acid	0.032056	0.787337
FCN2	L-Methionine sulfoxide	0.0320218	0.787975
DEFA4	D-(+)-Proline	0.0319968	0.788137
CTSG	Oleic acid	0.0317485	0.789743
IL17F	Indole-3-lactic acid	-0.0315184	0.791232
DEFA4	DEET	-0.0311174	0.793829
FCN2	Hexadecanedioic acid	0.0311047	0.793911
IL17F	N-Methylisoleucine	-0.0310064	0.794548
F2RL2	Palmitic acid	0.0309545	0.794885
DEFA1	N,N-Dimethyldodecylamine N-oxide	-0.0308846	0.795338
RSAD2	N-Methylisoleucine	0.0307294	0.795947
OAS3	N,N-Dimethylformamide	0.0306985	0.796148
ELANE	L(-)-Carnitine	-0.0305442	0.79715
DEFA3	DDAO	-0.0301588	0.800046
ELANE	DL-Glutamine	-0.0298038	0.801969
CEACAM8	2-Hydroxybenzothiazole	0.0297729	0.802169
IL17F	Hexadecanedioic acid	-0.0296979	0.80304
IL17F	Oleic acid	0.029641	0.80341
ELANE	Valine	0.0292484	0.805587
CXCL10	Acetyl-L-carnitine	-0.0291559	0.80619
OAS3	Ornithine	0.029125	0.806392
BPIFA1	L-Isoleucine	0.029055	0.807221
MMP8	3-(3,4,5-trimethoxyphenyl)propanoic acid	0.0290325	0.806995
IFIT1	2-Naphthalenesulfonic acid	-0.0288473	0.808203
CCL2	4-Oxoproline	-0.0288197	0.808752
DUOX1	Acetyl-L-carnitine	0.0286168	0.810074
CTSG	Valine	-0.0286014	0.810174
F2RL2	Sebacic acid	0.0285775	0.81033
MMP8	Dodecylbenzenesulfonic acid	0.0283845	0.811224
CXCL10	3-Methylglutaric acid	-0.0283228	0.811627
DEFA3	3-Methylglutaric acid	-0.0281379	0.813194
OLFM4	Palmitic acid	0.028076	0.813239
F2RL2	L-Methionine sulfoxide	0.0280643	0.813674
FCN2	Dehydrocurvularin	0.0278827	0.814858
DEFA3	16-Hydroxyhexadecanoic acid	0.0276906	0.816111
ELANE	16-Hydroxyhexadecanoic acid	0.0276749	0.815861
FCN2	Oleic acid	-0.0275605	0.81696
MMP8	2-Hydroxybenzothiazole	-0.0275207	0.81687
LCN2	Oleic acid	0.0274898	0.817072
FCN2	3-Hydroxypicolinic acid	0.0273623	0.818254
CXCL10	CMPF	0.0273047	0.818283
CXCL10	Decanoylcarnitine	0.0272121	0.818889
IL17F	Dehydrocurvularin	0.0271946	0.819349
CCL2	3-Dehydrocholic acid	-0.0271063	0.819925
RSAD2	Stearoyl-L-Carnitine	0.027027	0.820101
RSAD2	Dehydrocurvularin	-0.0269036	0.820909
F2RL2	3-Methylglutaric acid	0.0268218	0.821784
RSAD2	Benzothiazole	0.0267802	0.821718
IFIT1	Acetyl-L-carnitine	0.0266568	0.822526
OAS3	Oleoyl-L-Carnitine	0.0266568	0.822526
OLFM4	2-Methylhippuric acid	0.0266259	0.822728
DEFA4	16-Hydroxyhexadecanoic acid	-0.0265971	0.823253
AGR2	3-(3,4,5-trimethoxyphenyl)propanoic acid	0.026336	0.824961
IFIT1	Benzothiazole	0.0262557	0.825155
OAS3	N-Methylisoleucine	0.026194	0.82556
OAS3	Gabapentin	0.0261014	0.826167
MMP8	4-Oxoproline	0.0260089	0.826774
IFIT1	2-Hydroxybenzothiazole	0.0257004	0.828799
CXCL10	Suberic acid	0.0256387	0.829204
CRISP3	L-(-)-Methionine	-0.0256387	0.829204
DEFA4	DL-Glutamine	-0.0255481	0.830118
CXCL10	Hexadecanedioic acid	0.0254844	0.830216
CEACAM8	Dodecylbenzenesulfonic acid	-0.0254227	0.830622
OAS3	Stearoyl-L-Carnitine	-0.0252684	0.831635
OLFM4	Dodecylbenzenesulfonic acid	0.0252684	0.831635
DEFA3	N,N-Dimethyldodecylamine N-oxide	-0.0251606	0.832657
CRISP3	3-Methylglutaric acid	0.025145	0.832446
CTSG	2-Hydroxybenzothiazole	-0.0250841	0.833158
OAS3	Dodecanedioic acid	0.0250833	0.832851
IL17F	Perillartine	-0.0250327	0.833495
DUOX1	3-(3,4,5-trimethoxyphenyl)propanoic acid	-0.0248544	0.834664
DEFA3	(R)-2-hydroxystearic acid	0.0247904	0.835084
CTSG	Dehydrocurvularin	0.0247755	0.835182
DEFA3	Dodecylbenzenesulfonic acid	-0.0247441	0.835388
RSAD2	Palmitic acid	0.0244662	0.836908
ELANE	Lithocholic acid	-0.0242503	0.838329
RSAD2	16-Hydroxyhexadecanoic acid	0.0241886	0.838735
F2RL2	4-Oxoproline	0.0236885	0.842318
PRTN3	L-Isoleucine	-0.0235476	0.843244
IFIT1	N-Methylisoleucine	-0.0235407	0.843001
IL17F	N,N-Dimethyldodecylamine N-oxide	-0.0232121	0.845449
FCN2	Tetradecanedioic acid	0.0230993	0.846192
PDE1C	Valine	0.0227977	0.848176
AGR2	L-(-)-Methionine	0.0227399	0.848556
BPIFA1	Palmitic acid	-0.0226207	0.849341
CTSG	(R)-2-hydroxystearic acid	-0.0224615	0.850389
MMP8	Glutamine (D)	-0.0222448	0.851547
CRISP3	Oleic acid	-0.022214	0.851751
OAS3	Acetyl-L-carnitine	-0.0221214	0.852362
CEACAM8	Valine	0.0219672	0.853381
LCN2	Dodecylbenzenesulfonic acid	-0.0218438	0.854196
CXCL10	(R)-2-hydroxystearic acid	-0.0218129	0.8544
RSAD2	3-(2-amino-2-oxoethyl)-5-methyl-hexanoic acid	0.0217821	0.854604
CTSG	C10-LAS (TENTATIVE)	0.0213508	0.857708
CTSG	Palmitic acid	-0.0212582	0.858318
IFIT1	Octanoyl-L-Carnitine	0.0210724	0.859294
ELANE	L-Isoleucine	0.0210724	0.859294
OLFM4	2-Hydroxybenzothiazole	0.0207331	0.861539
MMP8	C10-LAS (TENTATIVE)	-0.020332	0.864194
CRISP3	(R)-2-hydroxystearic acid	-0.020332	0.864194
DEFA3	4-Oxoproline	0.0200699	0.866163
DEFA4	2-Hydroxybenzothiazole	0.0199324	0.867071
OAS3	Serine	0.0197458	0.868076
AGR2	Oleic acid	0.0196374	0.869021
MMP8	DEET	0.0193447	0.870735
F2RL2	Linoleic acid	0.0193128	0.871168
CRISP3	2-Methylhippuric acid	-0.019283	0.871144
CXCL10	Palmitic acid	0.0192521	0.871348
CXCL10	Phthalic anhydride	0.019067	0.872576
PRTN3	2-Hydroxybenzothiazole	0.0186982	0.875234
RSAD2	Azelaic acid	0.0185425	0.876056
RSAD2	Gabapentin	0.0183883	0.87708
DEFA3	Creatine	0.0176942	0.881884
BPIFA1	16-Hydroxyhexadecanoic acid	-0.0176274	0.882327
IFIT1	Epiandrosterone	0.0174318	0.883432
DEFA1	Acamprosate	-0.0171238	0.885665
RSAD2	Sebacic acid	0.0170616	0.885893
CCL2	N-Methylisoleucine	-0.0168565	0.887438
OLFM4	DEET	0.0167839	0.88774
PDE1C	Stearic acid	0.0164868	0.889891
DEFA4	Valine	0.0163224	0.890983
LCN2	DDAO	0.0162903	0.891024
DEFA3	DL-Glutamine	-0.0160281	0.892936
DEFA1	Dodecylbenzenesulfonic acid	-0.0159822	0.893241
CCL2	2-Hydroxybenzothiazole	0.0158995	0.893791
DUOX1	Sebacic acid	-0.0158095	0.894388
MMP8	2-Methylhippuric acid	0.0157349	0.894721
AGR2	L-Isoleucine	-0.015724	0.894956
AGR2	CMPF	0.0156183	0.895659
OLFM4	C10-LAS (TENTATIVE)	-0.0154881	0.896365
DEFA1	DL-Glutamine	-0.0154269	0.89693
OAS3	L-Isoleucine	-0.0151487	0.898626
PDE1C	Dodecylbenzenesulfonic acid	0.0150374	0.899519
CXCL10	Dimethyl(tetradecyl)amine	0.0150253	0.899448
DEFA1	Serine	0.0145012	0.903084
F2RL2	Dehydrocurvularin	-0.0144238	0.903599
IL17F	C10-LAS (TENTATIVE)	-0.0140524	0.906069
IFIT1	(R)-2-hydroxystearic acid	-0.0139455	0.906648
DEFA4	3-Methylglutaric acid	0.0138694	0.907288
PDE1C	16-Hydroxyhexadecanoic acid	-0.0138598	0.907351
IFIT1	L-Methionine sulfoxide	0.013822	0.907472
FCN2	Suberic acid	0.0137555	0.908046
CXCL10	Ornithine	0.0134518	0.909942
CRISP3	3-Dehydrocholic acid	-0.0133284	0.910766
CXCL10	Oleamide	-0.0132667	0.911178
FCN2	2-Amino-1,3,4-octadecanetriol	-0.0131111	0.912336
DEFA4	L-(-)-Methionine	-0.0130826	0.912526
DUOX1	3-Methylglutaric acid	0.0130353	0.912841
CXCL10	Epiandrosterone	-0.0128039	0.914268
MMP8	3-Methylglutaric acid	-0.0123103	0.917565
DEFA1	DDAO	-0.0121564	0.918697
OAS3	Epiandrosterone	0.0120017	0.919627
CXCL10	D-(+)-Proline	0.011323	0.924165
PDE1C	N-Methylisoleucine	0.0112328	0.924855
IL17F	Palmitic acid	-0.0111509	0.925401
RSAD2	CMPF	0.0111379	0.925402
ELANE	CMPF	-0.0111379	0.925402
OLFM4	Acamprosate	-0.0110144	0.926228
DEFA4	C10-LAS (TENTATIVE)	0.0108456	0.927439
CEACAM8	2-Methylhippuric acid	0.0108293	0.927466
CCL2	2-Methylhippuric acid	0.0107437	0.928118
LCN2	2-Methylhippuric acid	0.0107368	0.928085
OAS3	Sebacic acid	-0.0105825	0.929117
DEFA3	Serine	0.0103975	0.930429
MMP8	N,N-Dimethyldodecylamine N-oxide	0.0103665	0.930562
IL17F	Acetyl-L-carnitine	0.0103544	0.930716
CTSG	DEET	0.0102126	0.931663
PRTN3	DEET	0.0100408	0.93281
DUOX1	2-Naphthalenesulfonic acid	0.00991897	0.933623
IL17F	Tetradecanedioic acid	-0.0098424	0.934135
OAS3	Palmitic acid	-0.00984203	0.934073
CXCL10	Octanoyl-L-Carnitine	-0.00981118	0.934279
PDE1C	Palmitic acid	0.00966262	0.935335
DEFA3	Acamprosate	0.00934846	0.937433
IL17F	Dodecylbenzenesulfonic acid	-0.00904591	0.939454
RSAD2	L-Methionine sulfoxide	-0.00863878	0.94213
CEACAM8	DEET	0.00833025	0.944198
IL17F	Epiandrosterone	-0.00813563	0.945537
LCN2	3-Methylglutaric acid	-0.00786746	0.947299
OAS3	16-Hydroxyhexadecanoic acid	-0.0078366	0.947506
CTSG	DDAO	-0.00771343	0.948359
CXCL10	Oleic acid	-0.00765149	0.948746
OAS3	L-Methionine sulfoxide	-0.00743552	0.950194
DEFA1	(R)-2-hydroxystearic acid	-0.00734319	0.950835
OAS3	Decanoylcarnitine	0.00715784	0.952056
CRISP3	Acamprosate	0.00706528	0.952676
DUOX1	Lithocholic acid	0.00699268	0.953179
RSAD2	Epiandrosterone	0.00657164	0.955987
CXCL10	3-(3,4,5-trimethoxyphenyl)propanoic acid	-0.00657164	0.955987
IL17F	2-Naphthalenesulfonic acid	-0.00654264	0.956189
OAS3	Octanoyl-L-Carnitine	-0.00647908	0.956607
OLFM4	N,N-Dimethyldodecylamine N-oxide	-0.00641738	0.957021
IFIT1	DL-Glutamine	0.00604714	0.959505
CRISP3	Creatine	-0.00604714	0.959505
IL17F	DEET	-0.00603061	0.959615
IL17F	2-Hydroxybenzothiazole	-0.00557547	0.962661
ELANE	N,N-Dimethyldodecylamine N-oxide	-0.0055535	0.962816
ELANE	DEET	0.00552265	0.963023
DEFA4	N,N-Dimethylformamide	-0.00527623	0.964663
CEACAM8	4-Oxoproline	0.00509071	0.965922
DEFA4	Palmitic acid	0.00465913	0.968794
IFIT1	N,N-Dimethylformamide	-0.00462792	0.969027
OAS3	Azelaic acid	-0.00459706	0.969235
BPI	2-Naphthalenesulfonic acid	-0.00438109	0.970684
DUOX1	Glutamine (D)	-0.00437043	0.970727
LCN2	Palmitic acid	-0.00428854	0.971305
AGR2	Valine	0.00426593	0.971427
ELANE	Stearic acid	-0.00394915	0.973583
CEACAM8	Serine	-0.0038566	0.974205
PRTN3	Benzothiazole	0.00374586	0.974909
DEFA1	4-Oxoproline	-0.00345562	0.976852
FCN2	Stearoyl-L-Carnitine	-0.00317244	0.978749
FCN2	3-Dehydrocholic acid	0.00282545	0.981073
FCN2	Oleamide	0.00250325	0.983231
DEFA3	Aspartame	-0.00223684	0.985015
IFIT1	L-Isoleucine	-0.00182031	0.987878
CTSG	16-Hydroxyhexadecanoic acid	0.00163525	0.989045
CEACAM8	DL-Glutamine	0.0016352	0.989121
DEFA1	16-Hydroxyhexadecanoic acid	-0.00148098	0.990078
CTSG	2-Methylhippuric acid	-0.00145012	0.990285
OAS3	3-(2-amino-2-oxoethyl)-5-methyl-hexanoic acid	-0.00145008	0.990364
DEFA1	Aspartame	0.00138842	0.990699
DEFA3	2-Hydroxybenzothiazole	0.00097187	0.993489
OAS3	Dehydrocurvularin	-0.000925583	0.993887
PDE1C	L-(-)-Methionine	-0.00090587	0.993931
F2RL2	Oleoyl-L-Carnitine	-0.000351141	0.997648
RSAD2	3-(3,4,5-trimethoxyphenyl)propanoic acid	-0.00033938	0.997824
RSAD2	L-Isoleucine	0.000308528	0.998031
